# Supplementary material for: Hepatitis C Related Chronic Liver Cirrhosis: Feasibility of Texture Analysis of MR Images for Classification of Fibrosis Stage and Necroinflammatory Activity Grade
Source: PLoS One. 2015 Mar 5;10(3):e0118297. doi: 10.1371/journal.pone.0118297 (PMC4351185; doi:10.1371/journal.pone.0118297)
Supplement: S1 Dataset — (XLS) [file pone.0118297.s001.xls]

## Sheet: demographic variables
No.	F	A	Age	Sex	Sex	serogroup	HCV-RNATaqman Log(IU/ml)	HCV-RNAquantity(KIU/ml)	total cholesterol(mg/dl)	triglyceride(mg/dl)	HDL(mg/dl)	LDL(mg/dl)	Path-diag	BMI(kg/m2)	ALT (U/L)	AST(U/L)	Glucose(mg/dl)
110	4	2	63	1	M	1	6.2	721	103	147	35	38.6	Needle biopsy	20	27	35	117
14	3	2	68	2	F	1	6.4	1059	141	95	38	84	Needle biopsy	23.1	78	74	98
30	4	2	79	1	M	1	5	72.2	143	71	60	68.8	Needle biopsy	21.3	44	40	95
56	4	1	52	1	M	1	/	/	126	64	39	74.2	Needle biopsy	34	18	26	101
107	4	2	77	2	F	1	/	/	126	49	41	75.2	Needle biopsy	25.7	106	97	128
78	3	1	84	1	M	1	7	3349	121	114	40	58.2	Needle biopsy	21.9	124	134	123
95	4	1	61	2	F	/	7.1	4058	189	169	31	124.2	Resection	20.2	93	95	144
99	4	2	53	1	M	1	6.3	874	103	48	33	60.4	Needle biopsy	17.3	28	38	126
18	2	1	67	1	M	1	6.2	721	227	70	79	134	Needle biopsy	24.4	37	40	216
101	3	2	78	2	F	1	6.6	1554	252	101	51	180.8	Needle biopsy	22.4	82	91	141
103	4	2	83	1	M	/	4.8	49.2	132	61	45	74.8	Needle biopsy	18.6	32	44	116
116	4	2	71	1	M	1	/	/	198	127	50	122.6	Needle biopsy	21.2	88	92	188
118	3	1	80	1	M	/	/	/	183	92	/	/	Needle biopsy	27.8	42	67	115
60	4	2	59	1	M	1	6.8	2282	141	54	51	79.2	Needle biopsy	28.5	41	48	97
28	2	1	63	2	F	2	/	/	181	66	85	82.8	Resection	26.2	32	28	115
15	4	2	75	1	M	1	6	491	145	113	38	84.4	Needle biopsy	23.6	60	62	112
90	4	2	62	1	M	1	5.2	105	102	367	14	14.6	Needle biopsy	21	121	79	297
21	4	1	65	1	M	/	5.8	335	153	69	29	110.2	Resection	24.4	70	60	276
52	4	2	73	1	M	1	5.4	155	88	67	24	50.6	Needle biopsy	19.6	38	51	174
84	3	1	64	1	M	1	6.7	1883	174	189	35	101.2	Needle biopsy	25.3	127	124	159
40	4	1	71	2	F	1	4.9	59.6	146	84	52	77.2	Needle biopsy	26.3	39	49	182
76	2	1	63	1	M	1	/	/	178	155	60	87	Needle biopsy	27.3	9	15	117
81	4	2	80	2	F	1	6.1	595	1151	97	25	1106.6	Needle biopsy	23.5	46	60	98
106	4	1	62	2	F	/	/	/	186	78	54	116.4	Resection	20.9	41	45	139
17	4	2	60	1	M	1	6.9	2764	176	119	33	119.2	Needle biopsy	23.1	127	140	92
35	3	2	74	1	M	1	6.3	874	155	118	40	91.4	Resection	26.1	72	55	130
70	4	1	80	2	F	1	6.7	1883	165	102	42	102.6	Needle biopsy	22.3	18	27	97
42	4	2	75	2	F	2	4.3	18.8	121	145	/	/	Needle biopsy	23.1	40	53	72
38	3	1	74	1	M	1	5.2	105	131	69	36	81.2	Needle biopsy	24.2	19	21	137
3	4	2	76	2	F	1	6.1	595	122	41	56	57.8	Needle biopsy	24.8	52	70	80
32	4	2	73	1	M	/	/	/	149	45	49	91	Needle biopsy	20.3	56	91	117
22	2	1	67	1	M	1	/	/	140	78	65	59.4	Needle biopsy	20.8	14	25	130
27	4	2	55	1	M	/	/	/	133	104	33	79.2	Needle biopsy	21.8	69	61	147
105	3	1	65	1	M	1	/	/	219	82	61	141.6	Needle biopsy	26.7	17	22	96
89	2	2	69	1	M	1	6.8	2282	122	149	37	55.2	Needle biopsy	23.6	35	41	98
16	4	2	60	2	F	/	/	/	162	63	69	80.4	Needle biopsy	24.6	73	82	94
108	4	2	61	2	F	1	6.2	721	133	72	34	84.6	Needle biopsy	17.8	37	42	93
50	4	2	74	2	F	1	6.1	595	189	90	57	114	Needle biopsy	26.5	139	119	186
8	4	2	74	2	F	/	/	/	114	86	43	53.8	Needle biopsy	28.2	19	32	85
46	4	2	74	2	F	1	/	/	140	149	26	84.2	Needle biopsy	24.3	64	57	113
54	4	2	78	2	F	1	6.6	1554	142	99	31	91.2	Needle biopsy	21.5	68	78	96
4	4	2	78	1	M	1	6.2	721	119	91	40	60.8	Needle biopsy	25.8	42	63	102
74	3	1	81	1	M	1	5.9	405	124	55	46	67	Needle biopsy	20.2	51	39	99
62	4	2	73	1	M	1	5.6	228	128	62	43	72.6	Needle biopsy	24.7	23	30	122
80	2	1	77	1	M	1	/	/	229	118	67	138.4	Needle biopsy	21.3	42	50	89
12	4	2	61	1	M	1	6	491	123	77	24	83.6	Needle biopsy	22.2	90	105	98
13	3	1	63	2	F	2	6.4	1059	206	102	59	126.6	Resection	23.5	24	22	84
87	2	1	63	1	M	1	/	/	169	86	29	122.8	Needle biopsy	22.3	14	17	91
75	4	2	82	2	F	1	6.4	1059	130	69	47	69.2	Needle biopsy	21.9	43	72	99
112	4	2	73	1	M	1	/	/	120	105	31	68	Needle biopsy	26.1	104	89	179
45	4	2	63	2	F	2	/	/	109	46	38	61.8	Needle biopsy	22.3	32	49	99
100	2	1	77	2	F	/	6.2	721	146	65	56	77	Needle biopsy	16.3	25	24	112
77	3	1	73	1	M	2	6	491	135	51	49	75.8	Needle biopsy	27.8	32	52	119
85	3	1	71	1	M	1	6.9	2764	122	136	29	65.8	Needle biopsy	27.1	21	31	123
97	4	2	72	1	M	1	6.4	1059	154	148	38	86.4	Needle biopsy	22.5	92	86	165
48	4	1	64	2	F	/	6.3	874	188	76	38	134.8	Resection	29.6	14	19	150
88	4	2	83	1	M	1	6.5	1283	121	56	44	65.8	Needle biopsy	17.6	27	43	109
61	4	2	75	2	F	2	5.8	335	162	77	57	89.6	Needle biopsy	21.9	41	54	85
44	4	2	59	1	M	1	6.7	1883	126	103	13	92.4	Needle biopsy	21.7	62	84	96
104	4	2	74	1	M	1	4	10.6	168	99	40	108.2	Needle biopsy	19.33	81	85	109
33	4	2	66	1	M	1	6.9	2764	190	94	55	116.2	Resection	23.4	37	54	91
72	4	2	79	1	M	2	5.9	405	144	92	44	81.6	Needle biopsy	27.3	40	33	173
122	4	2	80	2	F	2	/	/	144	58	55	77.4	Needle biopsy	23	56	59	96
41	3	2	71	1	M	1	6.5	1283	166	56	27	127.8	Needle biopsy	24.2	21	19	130
26	4	2	57	1	M	1	6.1	595	170	95	31	120	Resection	21.1	36	26	152
114	4	2	80	1	M	2	5.9	405	157	118	38	95.4	Needle biopsy	20.6	61	64	113
6	4	2	60	1	M	1	/	/	105	70	44	47	Needle biopsy	27.4	50	60	90
1	4	2	58	1	M	1	6	491	216	225	51	120	Resection	23.3	55	30	245
58	4	2	62	1	M	1	6.7	1883	149	106	26	101.8	Needle biopsy	22.8	225	171	92
113	4	2	50	2	F	/	6.2	721	134	57	59	63.6	Resection	23.2	89	81	163
2	4	2	71	2	F	1	/	/	152	72	40	97.6	Needle biopsy	29	57	73	126
5	4	2	77	2	F	1	6.2	721	136	48	49	77.4	Needle biopsy	26	51	58	90
7	4	1	71	2	F	/	6.3	874	129	113	33	73.4	Resection	21.4	29	62	91
10	4	2	77	2	F	/	/	/	168	48	67	91.4	Needle biopsy	21.5	45	56	151
9	4	2	57	1	M	/	/	/	145	94	53	73.2	Needle biopsy	21.8	44	57	237
11	4	2	72	1	M	1	/	/	156	76	53	87.8	Needle biopsy	23.7	195	179	172
20	4	1	78	1	M	/	/	/	102	60	32	58	Needle biopsy	18.3	31	49	81
121	4	2	62	1	M	1	6.3	874	158	152	21	106.6	Needle biopsy	23.2	47	55	84
63	4	2	74	1	M	1	/	/	171	65	59	99	Needle biopsy	24.4	71	59	321
19	4	1	63	1	M	1	7.4	7216	170	121	58	87.8	Resection	23.5	43	40	148
24	3	2	68	1	M	2	5.1	87.4	145	81	29	99.8	Needle biopsy	23.1	40	37	104
23	4	1	76	1	M	1	5,5	188	102	54	33	58.2	Needle biopsy	17.6	24	39	80
98	4	1	83	1	M	1	6.4	1059	116	64	46	57.2	Needle biopsy	18.9	55	57	104
92	4	2	73	2	F	1	6	491	119	60	44	63	Needle biopsy	23.2	69	73	154
25	1	1	56	2	F	/	6.4	1059	183	102	55	107.6	Needle biopsy	22	96	50	97
29	2	1	67	2	F	/	6.5	1283	222	102	54	147.6	Needle biopsy	23	42	48	116
31	4	2	79	2	F	/	/	/	124	55	/	/	Resection	26	92	86	161
69	4	3	59	2	F	1	6.3	874	130	99	36	74.2	Needle biopsy	24.5	107	84	123
34	1	1	65	2	F	1	4.1	12.8	176	43	61	106.4	Needle biopsy	24.6	28	33	85
39	4	1	72	2	F	/	/	/	86	31	48	31.8	Needle biopsy	30	21	41	112
36	1	2	74	1	M	1	/	/	122	160	24	66	Resection	21.2	40	34	111
37	4	2	58	2	F	1	6.3	874	168	82	64	87.6	Needle biopsy	20.3	88	87	89
119	4	3	70	2	F	1	6.2	721.7	100	86	20	62.8	Needle biopsy	20.7	53	61	143
47	2	1	70	2	F	/	5.6	228	212	154	61	120.2	Resection	21.7	25	34	91
68	4	2	64	1	M	1	6.9	2764	178	91	51	108.8	Needle biopsy	24.5	100	98	107
43	4	2	69	1	M	1	6.7	1883	115	86	36	61.8	Needle biopsy	23	69	72	99
49	3	2	80	1	M	/	/	/	156	93	50	87.4	Needle biopsy	23.2	84	80	106
51	4	2	64	1	M	1	7.2	4916	157	98	36	101.4	Resection	22.7	116	59	146
55	4	2	67	1	M	1	5.8	335	162	170	39	89	Needle biopsy	20.9	151	100	94
53	4	2	70	1	M	/	4	10.6	137	93	30	88.4	Needle biopsy	22.1	120	106	158
83	4	2	66	2	F	1	7.3	5956	133	64	39	81.2	Needle biopsy	21.5	17	47	106
57	3	2	86	2	F	/	/	/	125	76	38	71.8	Needle biopsy	22	14	17	158
59	4	2	75	2	F	1	/	/	131	46	36	85.8	Needle biopsy	23	61	83	203
64	4	2	62	1	M	1	6.4	1059	178	135	40	111	Needle biopsy	27.4	85	60	121
65	2	2	62	1	M	1	/	/	171	122	34	112.6	Resection	23.9	36	25	100
66	4	1	64	1	M	1	7.6	10592	168	135	58	83	Needle biopsy	22.4	9	23	156
67	4	2	71	2	F	2	4.2	15.5	151	74	48	88.2	Needle biopsy	21.8	21	25	79
71	4	2	66	2	F	1	5.9	405	157	55	52	94	Needle biopsy	25.4	74	85	118
73	1	1	76	1	M	2	7	3349	162	79	47	99.2	Resection	20.3	44	54	90
79	4	2	69	2	F	1	5.6	228	112	69	32	66.2	Needle biopsy	27	95	96	90
82	3	2	77	1	M	1	/	/	154	119	40	90.2	Needle biopsy	20.7	42	51	85
86	3	3	77	1	M	1	6.4	1059	128	124	22	81.2	Needle biopsy	22.2	46	63	149
123	3	1	60	1	M	1	6.8	2282	201	159	50	119.2	Needle biopsy	24.6	65	32	125
120	4	2	77	1	M	2	4.7	40.6	122	117	34	64.6	Needle biopsy	24.4	77	74	78
91	4	1	70	1	M	1	5.7	276.5	126	133	24	75.4	Needle biopsy	19	126	85	219
93	4	2	68	1	M	2	/	/	187	51	80	96.8	Needle biopsy	20.1	43	48	81
94	2	2	72	1	M	1	/	/	153	81	58	78.8	Needle biopsy	20	18	34	119
96	3	1	64	2	F	1	6.5	1283	205	57	68	125.6	Needle biopsy	19.9	38	41	109
102	3	1	65	2	F	/	/	/	143	42	53	81.6	Needle biopsy	27.8	74	75	136
111	2	1	66	1	M	2	5	72.2	223	89	47	158.2	Needle biopsy	24.3	43	39	120
109	4	2	64	1	M	1	6.8	2282	152	82	56	79.6	Needle biopsy	18	35	50	91
117	4	2	68	2	F	1	6	492	152	139	76	48.2	Needle biopsy	26.9	84	69	102
115	4	2	80	1	M	1	6.4	1059	168	190	70	60	Needle biopsy	20.8	74	77	134
