# Supplementary material for: Hepatitis C Related Chronic Liver Cirrhosis: Feasibility of Texture Analysis of MR Images for Classification of Fibrosis Stage and Necroinflammatory Activity Grade
Source: PLoS One. 2015 Mar 5;10(3):e0118297. doi: 10.1371/journal.pone.0118297 (PMC4351185; doi:10.1371/journal.pone.0118297)
Supplement: S2 Dataset — (ZIP) [file pone.0118297.s002.zip]

Archive with 375 entries (371 files):
- fibrosis stage/
- fibrosis stage/EOB-HP/
- fibrosis stage/EOB-HP/1-F4.par
- fibrosis stage/EOB-HP/10-F4.par
- fibrosis stage/EOB-HP/100-F2.par
- fibrosis stage/EOB-HP/101-F3.par
- fibrosis stage/EOB-HP/102-F3.par
- fibrosis stage/EOB-HP/103-F4.par
- fibrosis stage/EOB-HP/104-F4.par
- fibrosis stage/EOB-HP/105-F3.par
- fibrosis stage/EOB-HP/106-F4.par
- fibrosis stage/EOB-HP/107-F4.par
- fibrosis stage/EOB-HP/108-F4.par
- fibrosis stage/EOB-HP/109-F4.par
- fibrosis stage/EOB-HP/11-F4.par
- fibrosis stage/EOB-HP/110-F4.par
- fibrosis stage/EOB-HP/111-F2.par
- fibrosis stage/EOB-HP/112-F4.par
- fibrosis stage/EOB-HP/113-F4.par
- fibrosis stage/EOB-HP/114-F4.par
- fibrosis stage/EOB-HP/115-F4.par
- fibrosis stage/EOB-HP/116-F4.par
- fibrosis stage/EOB-HP/117-F4.par
- fibrosis stage/EOB-HP/118-F3.par
- fibrosis stage/EOB-HP/119-F4.par
- fibrosis stage/EOB-HP/12-F4.par
- fibrosis stage/EOB-HP/120-F4.par
- fibrosis stage/EOB-HP/121-F4.par
- fibrosis stage/EOB-HP/122-F4.par
- fibrosis stage/EOB-HP/123-F3.par
- fibrosis stage/EOB-HP/13-F3.par
- fibrosis stage/EOB-HP/14-F3.par
- fibrosis stage/EOB-HP/15-F4.par
- fibrosis stage/EOB-HP/16-F4.par
- fibrosis stage/EOB-HP/17-F4.par
- fibrosis stage/EOB-HP/18-F2.par
- fibrosis stage/EOB-HP/19-F4.par
- fibrosis stage/EOB-HP/2-F4.par
- fibrosis stage/EOB-HP/20-F4.par
- fibrosis stage/EOB-HP/21-F4.par
- fibrosis stage/EOB-HP/22-F2.par
- fibrosis stage/EOB-HP/23-F4.par
- fibrosis stage/EOB-HP/24-F3.par
- fibrosis stage/EOB-HP/25-F1.par
- fibrosis stage/EOB-HP/26-F4.par
- fibrosis stage/EOB-HP/27-F4.par
- fibrosis stage/EOB-HP/28-F2.par
- fibrosis stage/EOB-HP/29-F2.par
- fibrosis stage/EOB-HP/3-F4.par
- fibrosis stage/EOB-HP/30-F4.par
- fibrosis stage/EOB-HP/31-F4.par
- fibrosis stage/EOB-HP/32-F4.par
- fibrosis stage/EOB-HP/33-F4.par
- fibrosis stage/EOB-HP/34-F1.par
- fibrosis stage/EOB-HP/35-F3.par
- fibrosis stage/EOB-HP/36-F1.par
- fibrosis stage/EOB-HP/37-F4.par
- fibrosis stage/EOB-HP/38-F3.par
- fibrosis stage/EOB-HP/39-F4.par
- fibrosis stage/EOB-HP/4-F2.par
- fibrosis stage/EOB-HP/4-F4.par
- fibrosis stage/EOB-HP/40-F4.par
- fibrosis stage/EOB-HP/41-F3.par
- fibrosis stage/EOB-HP/42-F4.par
- fibrosis stage/EOB-HP/43-F4.par
- fibrosis stage/EOB-HP/44-F4.par
- fibrosis stage/EOB-HP/45-F4.par
- fibrosis stage/EOB-HP/46-F4.par
- fibrosis stage/EOB-HP/47-F2.par
- fibrosis stage/EOB-HP/48-F4.par
- fibrosis stage/EOB-HP/49-F3.par
- fibrosis stage/EOB-HP/5-F4.par
- fibrosis stage/EOB-HP/50-F4.par
- fibrosis stage/EOB-HP/51-F4.par
- fibrosis stage/EOB-HP/52-F4.par
- fibrosis stage/EOB-HP/53-F4.par
- fibrosis stage/EOB-HP/54-F4.par
- fibrosis stage/EOB-HP/55-F4.par
- fibrosis stage/EOB-HP/56-F4.par
- fibrosis stage/EOB-HP/57-F3.par
- fibrosis stage/EOB-HP/58-F4.par
- fibrosis stage/EOB-HP/59-F4.par
- fibrosis stage/EOB-HP/6-F4.par
- fibrosis stage/EOB-HP/60-F4.par
- fibrosis stage/EOB-HP/61-F4.par
- fibrosis stage/EOB-HP/62-F4.par
- fibrosis stage/EOB-HP/63-F4.par
- fibrosis stage/EOB-HP/64-F4.par
- fibrosis stage/EOB-HP/65-F2.par
- fibrosis stage/EOB-HP/66-F4.par
- fibrosis stage/EOB-HP/67-F4.par
- fibrosis stage/EOB-HP/68-F4.par
- fibrosis stage/EOB-HP/69-F4.par
- fibrosis stage/EOB-HP/7-F4.par
- fibrosis stage/EOB-HP/70-F4.par
- fibrosis stage/EOB-HP/71-F4.par
- fibrosis stage/EOB-HP/72-F4.par
- fibrosis stage/EOB-HP/73-F1.par
- fibrosis stage/EOB-HP/74-F3.par
- fibrosis stage/EOB-HP/75-F4.par
- fibrosis stage/EOB-HP/76-F2.par
- fibrosis stage/EOB-HP/77-F3.par
- fibrosis stage/EOB-HP/78-F3.par
- fibrosis stage/EOB-HP/79-F4.par
- fibrosis stage/EOB-HP/8-F4.par
- fibrosis stage/EOB-HP/80-F2.par
- fibrosis stage/EOB-HP/81-F4.par
- fibrosis stage/EOB-HP/82-F3.par
- fibrosis stage/EOB-HP/83-F4.par
- fibrosis stage/EOB-HP/84-F3.par
- fibrosis stage/EOB-HP/85-F3.par
- fibrosis stage/EOB-HP/86-F3.par
- fibrosis stage/EOB-HP/87-F2.par
- fibrosis stage/EOB-HP/88-F4.par
- fibrosis stage/EOB-HP/89-F2.par
- fibrosis stage/EOB-HP/9-F4.par
- fibrosis stage/EOB-HP/90-F4.par
- fibrosis stage/EOB-HP/91-F4.par
- fibrosis stage/EOB-HP/92-F4.par
- fibrosis stage/EOB-HP/93-F4.par
- fibrosis stage/EOB-HP/95-F4.par
- fibrosis stage/EOB-HP/96-F3.par
- fibrosis stage/EOB-HP/97-F4.par
- fibrosis stage/EOB-HP/98-F4.par
- fibrosis stage/EOB-HP/99-F4.par
- fibrosis stage/T1W/
- fibrosis stage/T1W/.DS_Store
- fibrosis stage/T1W/._.DS_Store
- fibrosis stage/T1W/1-F4.par
- fibrosis stage/T1W/10-F4.par
- fibrosis stage/T1W/100-F2.par
- fibrosis stage/T1W/101-F3.par
- fibrosis stage/T1W/102-F3.par
- fibrosis stage/T1W/103-F4.par
- fibrosis stage/T1W/104-F4.par
- fibrosis stage/T1W/105-F3.par
- fibrosis stage/T1W/106-F4.par
- fibrosis stage/T1W/107-F4.par
- fibrosis stage/T1W/108-F4.par
- fibrosis stage/T1W/109-F4.par
- fibrosis stage/T1W/11-F4.par
- fibrosis stage/T1W/110-F4.par
- fibrosis stage/T1W/111-F2.par
- fibrosis stage/T1W/112-F4.par
- fibrosis stage/T1W/113-F4.par
- fibrosis stage/T1W/114-F4.par
- fibrosis stage/T1W/115-F4.par
- fibrosis stage/T1W/116-F4.par
- fibrosis stage/T1W/117-F4.par
- fibrosis stage/T1W/118-F3.par
- fibrosis stage/T1W/119-F4.par
- fibrosis stage/T1W/12-F4.par
- fibrosis stage/T1W/120-F4.par
- fibrosis stage/T1W/121-F4.par
- fibrosis stage/T1W/122-F4.par
- fibrosis stage/T1W/123-F3.par
- fibrosis stage/T1W/13-F3.par
- fibrosis stage/T1W/14-F3.par
- fibrosis stage/T1W/15-F4.par
- fibrosis stage/T1W/16-F4.par
- fibrosis stage/T1W/17-F4.par
- fibrosis stage/T1W/18-F2.par
- fibrosis stage/T1W/19-F4.par
- fibrosis stage/T1W/2-F4.par
- fibrosis stage/T1W/20-F4.par
- fibrosis stage/T1W/21-F4.par
- fibrosis stage/T1W/22-F2.par
- fibrosis stage/T1W/23-F4.par
- fibrosis stage/T1W/24-F3.par
- fibrosis stage/T1W/25-F1.par
- fibrosis stage/T1W/26-F4.par
- fibrosis stage/T1W/27-F4.par
- fibrosis stage/T1W/28-F2.par
- fibrosis stage/T1W/29-F2.par
- fibrosis stage/T1W/3-F4.par
- fibrosis stage/T1W/30-F4.par
- fibrosis stage/T1W/31-F4.par
- fibrosis stage/T1W/32-F4.par
- fibrosis stage/T1W/33-F4.par
- fibrosis stage/T1W/34-F1.par
- fibrosis stage/T1W/35-F3.par
- fibrosis stage/T1W/36-F1.par
- fibrosis stage/T1W/37-F4.par
- fibrosis stage/T1W/38-F3.par
- fibrosis stage/T1W/39-F4.par
- fibrosis stage/T1W/4-F4.par
- fibrosis stage/T1W/40-F4.par
- fibrosis stage/T1W/41-F3.par
- fibrosis stage/T1W/42-F4.par
- fibrosis stage/T1W/43-F4.par
- fibrosis stage/T1W/44-F4.par
- fibrosis stage/T1W/45-F4.par
- fibrosis stage/T1W/46-F4.par
- fibrosis stage/T1W/47-F2.par
- fibrosis stage/T1W/48-F4.par
- fibrosis stage/T1W/49-F3.par
- fibrosis stage/T1W/5-F4.par
- fibrosis stage/T1W/50-F4.par
- fibrosis stage/T1W/51-F4.par
- fibrosis stage/T1W/52-F4.par
- fibrosis stage/T1W/53-F4.par
- fibrosis stage/T1W/54-F4.par
- fibrosis stage/T1W/55-F4.par
- fibrosis stage/T1W/56-F4.par
- fibrosis stage/T1W/57-F3.par
- fibrosis stage/T1W/58-F4.par
- fibrosis stage/T1W/59-F4.par
- fibrosis stage/T1W/6-F4.par
- fibrosis stage/T1W/60-F4.par
- fibrosis stage/T1W/61-F4.par
- fibrosis stage/T1W/62-F4.par
- fibrosis stage/T1W/63-F4.par
- fibrosis stage/T1W/64-F4.par
- fibrosis stage/T1W/65-F2.par
- fibrosis stage/T1W/66-F4.par
- fibrosis stage/T1W/67-F4.par
- fibrosis stage/T1W/68-F4.par
- fibrosis stage/T1W/69-F4.par
- fibrosis stage/T1W/7-F4.par
- fibrosis stage/T1W/70-F4.par
- fibrosis stage/T1W/71-F4.par
- fibrosis stage/T1W/72-F4.par
- fibrosis stage/T1W/73-F1.par
- fibrosis stage/T1W/74-F3.par
- fibrosis stage/T1W/75-F4.par
- fibrosis stage/T1W/76-F2.par
- fibrosis stage/T1W/77-F3.par
- fibrosis stage/T1W/78-F3.par
- fibrosis stage/T1W/79-F4.par
- fibrosis stage/T1W/8-F4.par
- fibrosis stage/T1W/80-F2.par
- fibrosis stage/T1W/81-F4.par
- fibrosis stage/T1W/82-F3.par
- fibrosis stage/T1W/83-F4.par
- fibrosis stage/T1W/84-F3.par
- fibrosis stage/T1W/85-F3.par
- fibrosis stage/T1W/86-F3.par
- fibrosis stage/T1W/87-F2.par
- fibrosis stage/T1W/88-F4.par
- fibrosis stage/T1W/89-F2.par
- fibrosis stage/T1W/9-F4.par
- fibrosis stage/T1W/90-F4.par
- fibrosis stage/T1W/91-F4.par
- fibrosis stage/T1W/92-F4.par
- fibrosis stage/T1W/93-F4.par
- fibrosis stage/T1W/94-F2.par
- fibrosis stage/T1W/95-F4.par
- fibrosis stage/T1W/96-F3.par
- fibrosis stage/T1W/97-F4.par
- fibrosis stage/T1W/98-F4.par
- fibrosis stage/T1W/99-F4.par
- fibrosis stage/T2W/
- fibrosis stage/T2W/1-F4.par
- fibrosis stage/T2W/10-F4.par
- fibrosis stage/T2W/100-F2.par
- fibrosis stage/T2W/101-F3.par
- fibrosis stage/T2W/102-F3.par
- fibrosis stage/T2W/103-F4.par
- fibrosis stage/T2W/104-F4.par
- fibrosis stage/T2W/105-F3.par
- fibrosis stage/T2W/106-F4.par
- fibrosis stage/T2W/107-F4.par
- fibrosis stage/T2W/108-F4.par
- fibrosis stage/T2W/109-F4.par
- fibrosis stage/T2W/11-F4.par
- fibrosis stage/T2W/110-F4.par
- fibrosis stage/T2W/111-F2.par
- fibrosis stage/T2W/112-F4.par
- fibrosis stage/T2W/113-F4.par
- fibrosis stage/T2W/114-F4.par
- fibrosis stage/T2W/115-F4.par
- fibrosis stage/T2W/116-F4.par
- fibrosis stage/T2W/117-F4.par
- fibrosis stage/T2W/118-F3.par
- fibrosis stage/T2W/119-F4.par
- fibrosis stage/T2W/12-F4.par
- fibrosis stage/T2W/120-F4.par
- fibrosis stage/T2W/121-F4.par
- fibrosis stage/T2W/122-F4.par
- fibrosis stage/T2W/123-F3.par
- fibrosis stage/T2W/13-F3.par
- fibrosis stage/T2W/14-F3.par
- fibrosis stage/T2W/15-F4.par
- fibrosis stage/T2W/16-F4.par
- fibrosis stage/T2W/17-F4.par
- fibrosis stage/T2W/18-F2.par
- fibrosis stage/T2W/19-F4.par
- fibrosis stage/T2W/2-F4.par
- fibrosis stage/T2W/20-F4.par
- fibrosis stage/T2W/21-F4.par
- fibrosis stage/T2W/22-F2.par
- fibrosis stage/T2W/23-F4.par
- fibrosis stage/T2W/24-F3.par
- fibrosis stage/T2W/25-F1.par
- fibrosis stage/T2W/26-F4.par
- fibrosis stage/T2W/27-F4.par
- fibrosis stage/T2W/28-F2.par
- fibrosis stage/T2W/29-F2.par
- fibrosis stage/T2W/3-F4.par
- fibrosis stage/T2W/30-F4.par
[truncated: 75 more entries]
