# Supplementary material for: Hepatitis C Related Chronic Liver Cirrhosis: Feasibility of Texture Analysis of MR Images for Classification of Fibrosis Stage and Necroinflammatory Activity Grade
Source: PLoS One. 2015 Mar 5;10(3):e0118297. doi: 10.1371/journal.pone.0118297 (PMC4351185; doi:10.1371/journal.pone.0118297)
Supplement: S2 Dataset — (ZIP) [file pone.0118297.s002.zip › fibrosis stage/EOB-HP/100-F2.par]

Image File: 100-F2A1-14-33.bmp 
ROI File: newdraw.roi 
Image size: 512 x 512
Min. lum.: 1
Max. lum.: 256
Bits/pixel: 8

Normalisation =  3 sigma
Histogram analysis = Yes
"CO matrix analysis = Yes, Dimensions = 6 x 6, Distances = 1 2 3 4 5"
"RL matrix analysis = Yes, Dimension = 6"
"Gradient analysis = Yes, Max pixel value = 16"
AR model analysis = Yes
Wavelet analysis = Yes

--------------- CLASS NAMES ----------------

----------------- FEATURES -----------------																
_Area	0	300	0	0	0	0	0	0	0	0	0	0	0	0	0	0
_MinNorm	0	111	0	0	0	0	0	0	0	0	0	0	0	0	0	0
_MaxNorm	0	170	0	0	0	0	0	0	0	0	0	0	0	0	0	0
Mean	0	140.89667	0	0	0	0	0	0	0	0	0	0	0	0	0	0
Variance	0	95.359322	0	0	0	0	0	0	0	0	0	0	0	0	0	0
Skewness	0	-0.23569582	0	0	0	0	0	0	0	0	0	0	0	0	0	0
Kurtosis	0	-0.11174029	0	0	0	0	0	0	0	0	0	0	0	0	0	0
Perc.01%	0	116	0	0	0	0	0	0	0	0	0	0	0	0	0	0
Perc.10%	0	127	0	0	0	0	0	0	0	0	0	0	0	0	0	0
Perc.50%	0	142	0	0	0	0	0	0	0	0	0	0	0	0	0	0
Perc.90%	0	152	0	0	0	0	0	0	0	0	0	0	0	0	0	0
Perc.99%	0	162	0	0	0	0	0	0	0	0	0	0	0	0	0	0
"_Area_S(1,0)"	0	560	0	0	0	0	0	0	0	0	0	0	0	0	0	0
"S(1,0)AngScMom"	0	0.003431122	0	0	0	0	0	0	0	0	0	0	0	0	0	0
"S(1,0)Contrast"	0	57.621429	0	0	0	0	0	0	0	0	0	0	0	0	0	0
"S(1,0)Correlat"	0	0.73337784	0	0	0	0	0	0	0	0	0	0	0	0	0	0
"S(1,0)SumOfSqs"	0	108.05821	0	0	0	0	0	0	0	0	0	0	0	0	0	0
"S(1,0)InvDfMom"	0	0.16284535	0	0	0	0	0	0	0	0	0	0	0	0	0	0
"S(1,0)SumAverg"	0	63.1	0	0	0	0	0	0	0	0	0	0	0	0	0	0
"S(1,0)SumVarnc"	0	374.61143	0	0	0	0	0	0	0	0	0	0	0	0	0	0
"S(1,0)SumEntrp"	0	1.8091149	0	0	0	0	0	0	0	0	0	0	0	0	0	0
"S(1,0)Entropy"	0	2.5497196	0	0	0	0	0	0	0	0	0	0	0	0	0	0
"S(1,0)DifVarnc"	0	22.218929	0	0	0	0	0	0	0	0	0	0	0	0	0	0
"S(1,0)DifEntrp"	0	1.2018909	0	0	0	0	0	0	0	0	0	0	0	0	0	0
"_Area_S(0,1)"	0	560	0	0	0	0	0	0	0	0	0	0	0	0	0	0
"S(0,1)AngScMom"	0	0.004394133	0	0	0	0	0	0	0	0	0	0	0	0	0	0
"S(0,1)Contrast"	0	26.625	0	0	0	0	0	0	0	0	0	0	0	0	0	0
"S(0,1)Correlat"	0	0.87572283	0	0	0	0	0	0	0	0	0	0	0	0	0	0
"S(0,1)SumOfSqs"	0	107.11944	0	0	0	0	0	0	0	0	0	0	0	0	0	0
"S(0,1)InvDfMom"	0	0.22201671	0	0	0	0	0	0	0	0	0	0	0	0	0	0
"S(0,1)SumAverg"	0	63.089286	0	0	0	0	0	0	0	0	0	0	0	0	0	0
"S(0,1)SumVarnc"	0	401.85274	0	0	0	0	0	0	0	0	0	0	0	0	0	0
"S(0,1)SumEntrp"	0	1.7990871	0	0	0	0	0	0	0	0	0	0	0	0	0	0
"S(0,1)Entropy"	0	2.4522625	0	0	0	0	0	0	0	0	0	0	0	0	0	0
"S(0,1)DifVarnc"	0	9.7270281	0	0	0	0	0	0	0	0	0	0	0	0	0	0
"S(0,1)DifEntrp"	0	1.0450977	0	0	0	0	0	0	0	0	0	0	0	0	0	0
"_Area_S(1,1)"	0	546	0	0	0	0	0	0	0	0	0	0	0	0	0	0
"S(1,1)AngScMom"	0	0.00368313	0	0	0	0	0	0	0	0	0	0	0	0	0	0
"S(1,1)Contrast"	0	70.058608	0	0	0	0	0	0	0	0	0	0	0	0	0	0
"S(1,1)Correlat"	0	0.67940815	0	0	0	0	0	0	0	0	0	0	0	0	0	0
"S(1,1)SumOfSqs"	0	109.26449	0	0	0	0	0	0	0	0	0	0	0	0	0	0
"S(1,1)InvDfMom"	0	0.15699389	0	0	0	0	0	0	0	0	0	0	0	0	0	0
"S(1,1)SumAverg"	0	63.025641	0	0	0	0	0	0	0	0	0	0	0	0	0	0
"S(1,1)SumVarnc"	0	366.99934	0	0	0	0	0	0	0	0	0	0	0	0	0	0
"S(1,1)SumEntrp"	0	1.7900676	0	0	0	0	0	0	0	0	0	0	0	0	0	0
"S(1,1)Entropy"	0	2.5058652	0	0	0	0	0	0	0	0	0	0	0	0	0	0
"S(1,1)DifVarnc"	0	27.641777	0	0	0	0	0	0	0	0	0	0	0	0	0	0
"S(1,1)DifEntrp"	0	1.2339298	0	0	0	0	0	0	0	0	0	0	0	0	0	0
"_Area_S(1,-1)"	0	546	0	0	0	0	0	0	0	0	0	0	0	0	0	0
"S(1,-1)AngScMom"	0	0.003374525	0	0	0	0	0	0	0	0	0	0	0	0	0	0
"S(1,-1)Contrast"	0	82.205128	0	0	0	0	0	0	0	0	0	0	0	0	0	0
"S(1,-1)Correlat"	0	0.60838091	0	0	0	0	0	0	0	0	0	0	0	0	0	0
"S(1,-1)SumOfSqs"	0	104.95547	0	0	0	0	0	0	0	0	0	0	0	0	0	0
"S(1,-1)InvDfMom"	0	0.12669018	0	0	0	0	0	0	0	0	0	0	0	0	0	0
"S(1,-1)SumAverg"	0	62.776557	0	0	0	0	0	0	0	0	0	0	0	0	0	0
"S(1,-1)SumVarnc"	0	337.61674	0	0	0	0	0	0	0	0	0	0	0	0	0	0
"S(1,-1)SumEntrp"	0	1.7790931	0	0	0	0	0	0	0	0	0	0	0	0	0	0
"S(1,-1)Entropy"	0	2.5408304	0	0	0	0	0	0	0	0	0	0	0	0	0	0
"S(1,-1)DifVarnc"	0	29.602785	0	0	0	0	0	0	0	0	0	0	0	0	0	0
"S(1,-1)DifEntrp"	0	1.2661341	0	0	0	0	0	0	0	0	0	0	0	0	0	0
"_Area_S(2,0)"	0	520	0	0	0	0	0	0	0	0	0	0	0	0	0	0
"S(2,0)AngScMom"	0	0.003380178	0	0	0	0	0	0	0	0	0	0	0	0	0	0
"S(2,0)Contrast"	0	155.80385	0	0	0	0	0	0	0	0	0	0	0	0	0	0
"S(2,0)Correlat"	0	0.27529442	0	0	0	0	0	0	0	0	0	0	0	0	0	0
"S(2,0)SumOfSqs"	0	107.49458	0	0	0	0	0	0	0	0	0	0	0	0	0	0
"S(2,0)InvDfMom"	0	0.10019731	0	0	0	0	0	0	0	0	0	0	0	0	0	0
"S(2,0)SumAverg"	0	62.711538	0	0	0	0	0	0	0	0	0	0	0	0	0	0
"S(2,0)SumVarnc"	0	274.17448	0	0	0	0	0	0	0	0	0	0	0	0	0	0
"S(2,0)SumEntrp"	0	1.7274532	0	0	0	0	0	0	0	0	0	0	0	0	0	0
"S(2,0)Entropy"	0	2.5426006	0	0	0	0	0	0	0	0	0	0	0	0	0	0
"S(2,0)DifVarnc"	0	61.639216	0	0	0	0	0	0	0	0	0	0	0	0	0	0
"S(2,0)DifEntrp"	0	1.3947671	0	0	0	0	0	0	0	0	0	0	0	0	0	0
"_Area_S(0,2)"	0	520	0	0	0	0	0	0	0	0	0	0	0	0	0	0
"S(0,2)AngScMom"	0	0.003631657	0	0	0	0	0	0	0	0	0	0	0	0	0	0
"S(0,2)Contrast"	0	91.123077	0	0	0	0	0	0	0	0	0	0	0	0	0	0
"S(0,2)Correlat"	0	0.56191321	0	0	0	0	0	0	0	0	0	0	0	0	0	0
"S(0,2)SumOfSqs"	0	104.00117	0	0	0	0	0	0	0	0	0	0	0	0	0	0
"S(0,2)InvDfMom"	0	0.14518444	0	0	0	0	0	0	0	0	0	0	0	0	0	0
"S(0,2)SumAverg"	0	62.761538	0	0	0	0	0	0	0	0	0	0	0	0	0	0
"S(0,2)SumVarnc"	0	324.8816	0	0	0	0	0	0	0	0	0	0	0	0	0	0
"S(0,2)SumEntrp"	0	1.7566509	0	0	0	0	0	0	0	0	0	0	0	0	0	0
"S(0,2)Entropy"	0	2.5155716	0	0	0	0	0	0	0	0	0	0	0	0	0	0
"S(0,2)DifVarnc"	0	34.294675	0	0	0	0	0	0	0	0	0	0	0	0	0	0
"S(0,2)DifEntrp"	0	1.2735382	0	0	0	0	0	0	0	0	0	0	0	0	0	0
"_Area_S(2,2)"	0	492	0	0	0	0	0	0	0	0	0	0	0	0	0	0
"S(2,2)AngScMom"	0	0.003271862	0	0	0	0	0	0	0	0	0	0	0	0	0	0
"S(2,2)Contrast"	0	168.10163	0	0	0	0	0	0	0	0	0	0	0	0	0	0
"S(2,2)Correlat"	0	0.224849	0	0	0	0	0	0	0	0	0	0	0	0	0	0
"S(2,2)SumOfSqs"	0	108.43153	0	0	0	0	0	0	0	0	0	0	0	0	0	0
"S(2,2)InvDfMom"	0	0.092572097	0	0	0	0	0	0	0	0	0	0	0	0	0	0
"S(2,2)SumAverg"	0	62.678862	0	0	0	0	0	0	0	0	0	0	0	0	0	0
"S(2,2)SumVarnc"	0	265.62451	0	0	0	0	0	0	0	0	0	0	0	0	0	0
"S(2,2)SumEntrp"	0	1.7357462	0	0	0	0	0	0	0	0	0	0	0	0	0	0
"S(2,2)Entropy"	0	2.5409801	0	0	0	0	0	0	0	0	0	0	0	0	0	0
"S(2,2)DifVarnc"	0	66.714737	0	0	0	0	0	0	0	0	0	0	0	0	0	0
"S(2,2)DifEntrp"	0	1.3908903	0	0	0	0	0	0	0	0	0	0	0	0	0	0
"_Area_S(2,-2)"	0	492	0	0	0	0	0	0	0	0	0	0	0	0	0	0
"S(2,-2)AngScMom"	0	0.003106616	0	0	0	0	0	0	0	0	0	0	0	0	0	0
"S(2,-2)Contrast"	0	177.15854	0	0	0	0	0	0	0	0	0	0	0	0	0	0
"S(2,-2)Correlat"	0	0.13472685	0	0	0	0	0	0	0	0	0	0	0	0	0	0
"S(2,-2)SumOfSqs"	0	102.37145	0	0	0	0	0	0	0	0	0	0	0	0	0	0
"S(2,-2)InvDfMom"	0	0.089159973	0	0	0	0	0	0	0	0	0	0	0	0	0	0
"S(2,-2)SumAverg"	0	61.955285	0	0	0	0	0	0	0	0	0	0	0	0	0	0
"S(2,-2)SumVarnc"	0	232.32727	0	0	0	0	0	0	0	0	0	0	0	0	0	0
"S(2,-2)SumEntrp"	0	1.726443	0	0	0	0	0	0	0	0	0	0	0	0	0	0
"S(2,-2)Entropy"	0	2.5514918	0	0	0	0	0	0	0	0	0	0	0	0	0	0
"S(2,-2)DifVarnc"	0	68.778587	0	0	0	0	0	0	0	0	0	0	0	0	0	0
"S(2,-2)DifEntrp"	0	1.4061419	0	0	0	0	0	0	0	0	0	0	0	0	0	0
"_Area_S(3,0)"	0	480	0	0	0	0	0	0	0	0	0	0	0	0	0	0
"S(3,0)AngScMom"	0	0.003524306	0	0	0	0	0	0	0	0	0	0	0	0	0	0
"S(3,0)Contrast"	0	195.76667	0	0	0	0	0	0	0	0	0	0	0	0	0	0
"S(3,0)Correlat"	0	0.078678709	0	0	0	0	0	0	0	0	0	0	0	0	0	0
"S(3,0)SumOfSqs"	0	106.24234	0	0	0	0	0	0	0	0	0	0	0	0	0	0
"S(3,0)InvDfMom"	0	0.096551159	0	0	0	0	0	0	0	0	0	0	0	0	0	0
"S(3,0)SumAverg"	0	62.425	0	0	0	0	0	0	0	0	0	0	0	0	0	0
"S(3,0)SumVarnc"	0	229.20271	0	0	0	0	0	0	0	0	0	0	0	0	0	0
"S(3,0)SumEntrp"	0	1.7011527	0	0	0	0	0	0	0	0	0	0	0	0	0	0
"S(3,0)Entropy"	0	2.5151685	0	0	0	0	0	0	0	0	0	0	0	0	0	0
"S(3,0)DifVarnc"	0	80.024931	0	0	0	0	0	0	0	0	0	0	0	0	0	0
"S(3,0)DifEntrp"	0	1.425345	0	0	0	0	0	0	0	0	0	0	0	0	0	0
"_Area_S(0,3)"	0	480	0	0	0	0	0	0	0	0	0	0	0	0	0	0
"S(0,3)AngScMom"	0	0.003532986	0	0	0	0	0	0	0	0	0	0	0	0	0	0
"S(0,3)Contrast"	0	162.4375	0	0	0	0	0	0	0	0	0	0	0	0	0	0
"S(0,3)Correlat"	0	0.20759615	0	0	0	0	0	0	0	0	0	0	0	0	0	0
"S(0,3)SumOfSqs"	0	102.49666	0	0	0	0	0	0	0	0	0	0	0	0	0	0
"S(0,3)InvDfMom"	0	0.11255711	0	0	0	0	0	0	0	0	0	0	0	0	0	0
"S(0,3)SumAverg"	0	62.595833	0	0	0	0	0	0	0	0	0	0	0	0	0	0
"S(0,3)SumVarnc"	0	247.54915	0	0	0	0	0	0	0	0	0	0	0	0	0	0
"S(0,3)SumEntrp"	0	1.7080329	0	0	0	0	0	0	0	0	0	0	0	0	0	0
"S(0,3)Entropy"	0	2.5118628	0	0	0	0	0	0	0	0	0	0	0	0	0	0
"S(0,3)DifVarnc"	0	59.837483	0	0	0	0	0	0	0	0	0	0	0	0	0	0
"S(0,3)DifEntrp"	0	1.3965813	0	0	0	0	0	0	0	0	0	0	0	0	0	0
"_Area_S(3,3)"	0	438	0	0	0	0	0	0	0	0	0	0	0	0	0	0
"S(3,3)AngScMom"	0	0.003461146	0	0	0	0	0	0	0	0	0	0	0	0	0	0
"S(3,3)Contrast"	0	208.36986	0	0	0	0	0	0	0	0	0	0	0	0	0	0
"S(3,3)Correlat"	0	0.038194876	0	0	0	0	0	0	0	0	0	0	0	0	0	0
"S(3,3)SumOfSqs"	0	108.32229	0	0	0	0	0	0	0	0	0	0	0	0	0	0
"S(3,3)InvDfMom"	0	0.080230136	0	0	0	0	0	0	0	0	0	0	0	0	0	0
"S(3,3)SumAverg"	0	62.187215	0	0	0	0	0	0	0	0	0	0	0	0	0	0
"S(3,3)SumVarnc"	0	224.91929	0	0	0	0	0	0	0	0	0	0	0	0	0	0
"S(3,3)SumEntrp"	0	1.6928086	0	0	0	0	0	0	0	0	0	0	0	0	0	0
"S(3,3)Entropy"	0	2.5074136	0	0	0	0	0	0	0	0	0	0	0	0	0	0
"S(3,3)DifVarnc"	0	81.473239	0	0	0	0	0	0	0	0	0	0	0	0	0	0
"S(3,3)DifEntrp"	0	1.4296201	0	0	0	0	0	0	0	0	0	0	0	0	0	0
"_Area_S(3,-3)"	0	438	0	0	0	0	0	0	0	0	0	0	0	0	0	0
"S(3,-3)AngScMom"	0	0.003700924	0	0	0	0	0	0	0	0	0	0	0	0	0	0
"S(3,-3)Contrast"	0	160.6347	0	0	0	0	0	0	0	0	0	0	0	0	0	0
"S(3,-3)Correlat"	0	0.23108517	0	0	0	0	0	0	0	0	0	0	0	0	0	0
"S(3,-3)SumOfSqs"	0	104.45546	0	0	0	0	0	0	0	0	0	0	0	0	0	0
"S(3,-3)InvDfMom"	0	0.12418394	0	0	0	0	0	0	0	0	0	0	0	0	0	0
"S(3,-3)SumAverg"	0	61.675799	0	0	0	0	0	0	0	0	0	0	0	0	0	0
"S(3,-3)SumVarnc"	0	257.18713	0	0	0	0	0	0	0	0	0	0	0	0	0	0
"S(3,-3)SumEntrp"	0	1.7327966	0	0	0	0	0	0	0	0	0	0	0	0	0	0
"S(3,-3)Entropy"	0	2.4891804	0	0	0	0	0	0	0	0	0	0	0	0	0	0
"S(3,-3)DifVarnc"	0	64.523092	0	0	0	0	0	0	0	0	0	0	0	0	0	0
"S(3,-3)DifEntrp"	0	1.3868418	0	0	0	0	0	0	0	0	0	0	0	0	0	0
"_Area_S(4,0)"	0	440	0	0	0	0	0	0	0	0	0	0	0	0	0	0
"S(4,0)AngScMom"	0	0.00338843	0	0	0	0	0	0	0	0	0	0	0	0	0	0
"S(4,0)Contrast"	0	192.07273	0	0	0	0	0	0	0	0	0	0	0	0	0	0
"S(4,0)Correlat"	0	0.091971807	0	0	0	0	0	0	0	0	0	0	0	0	0	0
"S(4,0)SumOfSqs"	0	105.76364	0	0	0	0	0	0	0	0	0	0	0	0	0	0
"S(4,0)InvDfMom"	0	0.11279941	0	0	0	0	0	0	0	0	0	0	0	0	0	0
"S(4,0)SumAverg"	0	62	0	0	0	0	0	0	0	0	0	0	0	0	0	0
"S(4,0)SumVarnc"	0	230.98182	0	0	0	0	0	0	0	0	0	0	0	0	0	0
"S(4,0)SumEntrp"	0	1.7223427	0	0	0	0	0	0	0	0	0	0	0	0	0	0
"S(4,0)Entropy"	0	2.5150028	0	0	0	0	0	0	0	0	0	0	0	0	0	0
"S(4,0)DifVarnc"	0	79.326942	0	0	0	0	0	0	0	0	0	0	0	0	0	0
"S(4,0)DifEntrp"	0	1.4150337	0	0	0	0	0	0	0	0	0	0	0	0	0	0
"_Area_S(0,4)"	0	440	0	0	0	0	0	0	0	0	0	0	0	0	0	0
"S(0,4)AngScMom"	0	0.003770661	0	0	0	0	0	0	0	0	0	0	0	0	0	0
"S(0,4)Contrast"	0	211.43636	0	0	0	0	0	0	0	0	0	0	0	0	0	0
"S(0,4)Correlat"	0	-0.01882049	0	0	0	0	0	0	0	0	0	0	0	0	0	0
"S(0,4)SumOfSqs"	0	103.76527	0	0	0	0	0	0	0	0	0	0	0	0	0	0
"S(0,4)InvDfMom"	0	0.1010558	0	0	0	0	0	0	0	0	0	0	0	0	0	0
"S(0,4)SumAverg"	0	62.372727	0	0	0	0	0	0	0	0	0	0	0	0	0	0
"S(0,4)SumVarnc"	0	203.62471	0	0	0	0	0	0	0	0	0	0	0	0	0	0
"S(0,4)SumEntrp"	0	1.6543356	0	0	0	0	0	0	0	0	0	0	0	0	0	0
"S(0,4)Entropy"	0	2.477696	0	0	0	0	0	0	0	0	0	0	0	0	0	0
"S(0,4)DifVarnc"	0	80.229752	0	0	0	0	0	0	0	0	0	0	0	0	0	0
"S(0,4)DifEntrp"	0	1.4378068	0	0	0	0	0	0	0	0	0	0	0	0	0	0
"_Area_S(4,4)"	0	384	0	0	0	0	0	0	0	0	0	0	0	0	0	0
"S(4,4)AngScMom"	0	0.004109701	0	0	0	0	0	0	0	0	0	0	0	0	0	0
"S(4,4)Contrast"	0	230.41667	0	0	0	0	0	0	0	0	0	0	0	0	0	0
"S(4,4)Correlat"	0	-0.065835756	0	0	0	0	0	0	0	0	0	0	0	0	0	0
"S(4,4)SumOfSqs"	0	108.09201	0	0	0	0	0	0	0	0	0	0	0	0	0	0
"S(4,4)InvDfMom"	0	0.088760393	0	0	0	0	0	0	0	0	0	0	0	0	0	0
"S(4,4)SumAverg"	0	61.833333	0	0	0	0	0	0	0	0	0	0	0	0	0	0
"S(4,4)SumVarnc"	0	201.95139	0	0	0	0	0	0	0	0	0	0	0	0	0	0
"S(4,4)SumEntrp"	0	1.6328073	0	0	0	0	0	0	0	0	0	0	0	0	0	0
"S(4,4)Entropy"	0	2.4490493	0	0	0	0	0	0	0	0	0	0	0	0	0	0
"S(4,4)DifVarnc"	0	83.401042	0	0	0	0	0	0	0	0	0	0	0	0	0	0
"S(4,4)DifEntrp"	0	1.456791	0	0	0	0	0	0	0	0	0	0	0	0	0	0
"_Area_S(4,-4)"	0	384	0	0	0	0	0	0	0	0	0	0	0	0	0	0
"S(4,-4)AngScMom"	0	0.004313151	0	0	0	0	0	0	0	0	0	0	0	0	0	0
"S(4,-4)Contrast"	0	150.53646	0	0	0	0	0	0	0	0	0	0	0	0	0	0
"S(4,-4)Correlat"	0	0.31206636	0	0	0	0	0	0	0	0	0	0	0	0	0	0
"S(4,-4)SumOfSqs"	0	109.41205	0	0	0	0	0	0	0	0	0	0	0	0	0	0
"S(4,-4)InvDfMom"	0	0.10018544	0	0	0	0	0	0	0	0	0	0	0	0	0	0
"S(4,-4)SumAverg"	0	62.265625	0	0	0	0	0	0	0	0	0	0	0	0	0	0
"S(4,-4)SumVarnc"	0	287.11174	0	0	0	0	0	0	0	0	0	0	0	0	0	0
"S(4,-4)SumEntrp"	0	1.7275075	0	0	0	0	0	0	0	0	0	0	0	0	0	0
"S(4,-4)Entropy"	0	2.4273269	0	0	0	0	0	0	0	0	0	0	0	0	0	0
"S(4,-4)DifVarnc"	0	54.149061	0	0	0	0	0	0	0	0	0	0	0	0	0	0
"S(4,-4)DifEntrp"	0	1.3645236	0	0	0	0	0	0	0	0	0	0	0	0	0	0
"_Area_S(5,0)"	0	404	0	0	0	0	0	0	0	0	0	0	0	0	0	0
"S(5,0)AngScMom"	0	0.003467797	0	0	0	0	0	0	0	0	0	0	0	0	0	0
"S(5,0)Contrast"	0	197.26238	0	0	0	0	0	0	0	0	0	0	0	0	0	0
"S(5,0)Correlat"	0	0.071350839	0	0	0	0	0	0	0	0	0	0	0	0	0	0
"S(5,0)SumOfSqs"	0	106.20931	0	0	0	0	0	0	0	0	0	0	0	0	0	0
"S(5,0)InvDfMom"	0	0.10920603	0	0	0	0	0	0	0	0	0	0	0	0	0	0
"S(5,0)SumAverg"	0	61.747525	0	0	0	0	0	0	0	0	0	0	0	0	0	0
"S(5,0)SumVarnc"	0	227.57487	0	0	0	0	0	0	0	0	0	0	0	0	0	0
"S(5,0)SumEntrp"	0	1.7062574	0	0	0	0	0	0	0	0	0	0	0	0	0	0
"S(5,0)Entropy"	0	2.5031599	0	0	0	0	0	0	0	0	0	0	0	0	0	0
"S(5,0)DifVarnc"	0	75.061391	0	0	0	0	0	0	0	0	0	0	0	0	0	0
"S(5,0)DifEntrp"	0	1.4369694	0	0	0	0	0	0	0	0	0	0	0	0	0	0
"_Area_S(0,5)"	0	404	0	0	0	0	0	0	0	0	0	0	0	0	0	0
"S(0,5)AngScMom"	0	0.003798647	0	0	0	0	0	0	0	0	0	0	0	0	0	0
"S(0,5)Contrast"	0	228.63861	0	0	0	0	0	0	0	0	0	0	0	0	0	0
"S(0,5)Correlat"	0	-0.057470488	0	0	0	0	0	0	0	0	0	0	0	0	0	0
"S(0,5)SumOfSqs"	0	108.10638	0	0	0	0	0	0	0	0	0	0	0	0	0	0
"S(0,5)InvDfMom"	0	0.086962213	0	0	0	0	0	0	0	0	0	0	0	0	0	0
"S(0,5)SumAverg"	0	62.014851	0	0	0	0	0	0	0	0	0	0	0	0	0	0
"S(0,5)SumVarnc"	0	203.78691	0	0	0	0	0	0	0	0	0	0	0	0	0	0
"S(0,5)SumEntrp"	0	1.6535503	0	0	0	0	0	0	0	0	0	0	0	0	0	0
"S(0,5)Entropy"	0	2.4763063	0	0	0	0	0	0	0	0	0	0	0	0	0	0
"S(0,5)DifVarnc"	0	89.702211	0	0	0	0	0	0	0	0	0	0	0	0	0	0
"S(0,5)DifEntrp"	0	1.4518114	0	0	0	0	0	0	0	0	0	0	0	0	0	0
"_Area_S(5,5)"	0	330	0	0	0	0	0	0	0	0	0	0	0	0	0	0
"S(5,5)AngScMom"	0	0.004168962	0	0	0	0	0	0	0	0	0	0	0	0	0	0
"S(5,5)Contrast"	0	233.44242	0	0	0	0	0	0	0	0	0	0	0	0	0	0
"S(5,5)Correlat"	0	-0.029964483	0	0	0	0	0	0	0	0	0	0	0	0	0	0
"S(5,5)SumOfSqs"	0	113.32547	0	0	0	0	0	0	0	0	0	0	0	0	0	0
"S(5,5)InvDfMom"	0	0.075701854	0	0	0	0	0	0	0	0	0	0	0	0	0	0
"S(5,5)SumAverg"	0	62.084848	0	0	0	0	0	0	0	0	0	0	0	0	0	0
"S(5,5)SumVarnc"	0	219.85947	0	0	0	0	0	0	0	0	0	0	0	0	0	0
"S(5,5)SumEntrp"	0	1.6788256	0	0	0	0	0	0	0	0	0	0	0	0	0	0
"S(5,5)Entropy"	0	2.4144861	0	0	0	0	0	0	0	0	0	0	0	0	0	0
"S(5,5)DifVarnc"	0	74.835115	0	0	0	0	0	0	0	0	0	0	0	0	0	0
"S(5,5)DifEntrp"	0	1.4472243	0	0	0	0	0	0	0	0	0	0	0	0	0	0
"_Area_S(5,-5)"	0	330	0	0	0	0	0	0	0	0	0	0	0	0	0	0
"S(5,-5)AngScMom"	0	0.004407714	0	0	0	0	0	0	0	0	0	0	0	0	0	0
"S(5,-5)Contrast"	0	194.3697	0	0	0	0	0	0	0	0	0	0	0	0	0	0
"S(5,-5)Correlat"	0	0.12877525	0	0	0	0	0	0	0	0	0	0	0	0	0	0
"S(5,-5)SumOfSqs"	0	111.54969	0	0	0	0	0	0	0	0	0	0	0	0	0	0
"S(5,-5)InvDfMom"	0	0.10376413	0	0	0	0	0	0	0	0	0	0	0	0	0	0
"S(5,-5)SumAverg"	0	62.406061	0	0	0	0	0	0	0	0	0	0	0	0	0	0
"S(5,-5)SumVarnc"	0	251.82905	0	0	0	0	0	0	0	0	0	0	0	0	0	0
"S(5,-5)SumEntrp"	0	1.6783428	0	0	0	0	0	0	0	0	0	0	0	0	0	0
"S(5,-5)Entropy"	0	2.4103901	0	0	0	0	0	0	0	0	0	0	0	0	0	0
"S(5,-5)DifVarnc"	0	67.977594	0	0	0	0	0	0	0	0	0	0	0	0	0	0
"S(5,-5)DifEntrp"	0	1.3986198	0	0	0	0	0	0	0	0	0	0	0	0	0	0
Horzl_RLNonUni	0	251.61702	0	0	0	0	0	0	0	0	0	0	0	0	0	0
Horzl_GLevNonU	0	9.2765957	0	0	0	0	0	0	0	0	0	0	0	0	0	0
Horzl_LngREmph	0	1.2056738	0	0	0	0	0	0	0	0	0	0	0	0	0	0
Horzl_ShrtREmp	0	0.95646178	0	0	0	0	0	0	0	0	0	0	0	0	0	0
Horzl_Fraction	0	0.94	0	0	0	0	0	0	0	0	0	0	0	0	0	0
Vertl_RLNonUni	0	231.02182	0	0	0	0	0	0	0	0	0	0	0	0	0	0
Vertl_GLevNonU	0	9.5454545	0	0	0	0	0	0	0	0	0	0	0	0	0	0
Vertl_LngREmph	0	1.28	0	0	0	0	0	0	0	0	0	0	0	0	0	0
Vertl_ShrtREmp	0	0.9340404	0	0	0	0	0	0	0	0	0	0	0	0	0	0
Vertl_Fraction	0	0.91666667	0	0	0	0	0	0	0	0	0	0	0	0	0	0
45dgr_RLNonUni	0	253.80282	0	0	0	0	0	0	0	0	0	0	0	0	0	0
45dgr_GLevNonU	0	9.6478873	0	0	0	0	0	0	0	0	0	0	0	0	0	0
45dgr_LngREmph	0	1.1690141	0	0	0	0	0	0	0	0	0	0	0	0	0	0
45dgr_ShrtREmp	0	0.95774648	0	0	0	0	0	0	0	0	0	0	0	0	0	0
45dgr_Fraction	0	0.94666667	0	0	0	0	0	0	0	0	0	0	0	0	0	0
135dr_RLNonUni	0	270.68966	0	0	0	0	0	0	0	0	0	0	0	0	0	0
135dr_GLevNonU	0	9.6206897	0	0	0	0	0	0	0	0	0	0	0	0	0	0
135dr_LngREmph	0	1.1034483	0	0	0	0	0	0	0	0	0	0	0	0	0	0
135dr_ShrtREmp	0	0.97413793	0	0	0	0	0	0	0	0	0	0	0	0	0	0
135dr_Fraction	0	0.96666667	0	0	0	0	0	0	0	0	0	0	0	0	0	0
_AreaGr	0	248	0	0	0	0	0	0	0	0	0	0	0	0	0	0
GrMean	0	3.2002973	0	0	0	0	0	0	0	0	0	0	0	0	0	0
GrVariance	0	3.322613	0	0	0	0	0	0	0	0	0	0	0	0	0	0
GrSkewness	0	0.54190689	0	0	0	0	0	0	0	0	0	0	0	0	0	0
GrKurtosis	0	-0.19572949	0	0	0	0	0	0	0	0	0	0	0	0	0	0
GrNonZeros	0	0.96774194	0	0	0	0	0	0	0	0	0	0	0	0	0	0
_AreaARM	0	248	0	0	0	0	0	0	0	0	0	0	0	0	0	0
Teta1	0	0.74025801	0	0	0	0	0	0	0	0	0	0	0	0	0	0
Teta2	0	-0.63389524	0	0	0	0	0	0	0	0	0	0	0	0	0	0
Teta3	0	0.79320014	0	0	0	0	0	0	0	0	0	0	0	0	0	0
Teta4	0	0.057456701	0	0	0	0	0	0	0	0	0	0	0	0	0	0
Sigma	0	0.31536197	0	0	0	0	0	0	0	0	0	0	0	0	0	0
WavEnLL_s-1	0	17713.427	0	0	0	0	0	0	0	0	0	0	0	0	0	0
WavEnLH_s-1	0	95.917683	0	0	0	0	0	0	0	0	0	0	0	0	0	0
WavEnHL_s-1	0	196.2439	0	0	0	0	0	0	0	0	0	0	0	0	0	0
WavEnHH_s-1	0	14.85061	0	0	0	0	0	0	0	0	0	0	0	0	0	0
WavEnLL_s-2	0	17841.697	0	0	0	0	0	0	0	0	0	0	0	0	0	0
WavEnLH_s-2	0	251.57601	0	0	0	0	0	0	0	0	0	0	0	0	0	0
WavEnHL_s-2	0	351.58903	0	0	0	0	0	0	0	0	0	0	0	0	0	0
WavEnHH_s-2	0	78.165853	0	0	0	0	0	0	0	0	0	0	0	0	0	0
WavEnLL_s-3	0	16528.097	0	0	0	0	0	0	0	0	0	0	0	0	0	0
WavEnLH_s-3	0	139.91374	0	0	0	0	0	0	0	0	0	0	0	0	0	0
WavEnHL_s-3	0	238.55176	0	0	0	0	0	0	0	0	0	0	0	0	0	0
WavEnHH_s-3	0	30.040256	0	0	0	0	0	0	0	0	0	0	0	0	0	0
WavEnLL_s-4	0	16882.676	0	0	0	0	0	0	0	0	0	0	0	0	0	0
WavEnLH_s-4	0	129.24635	0	0	0	0	0	0	0	0	0	0	0	0	0	0
WavEnHL_s-4	0	410.73179	0	0	0	0	0	0	0	0	0	0	0	0	0	0
WavEnHH_s-4	0	20.495522	0	0	0	0	0	0	0	0	0	0	0	0	0	0
