# Supplementary material for: Hepatitis C Related Chronic Liver Cirrhosis: Feasibility of Texture Analysis of MR Images for Classification of Fibrosis Stage and Necroinflammatory Activity Grade
Source: PLoS One. 2015 Mar 5;10(3):e0118297. doi: 10.1371/journal.pone.0118297 (PMC4351185; doi:10.1371/journal.pone.0118297)
Supplement: S2 Dataset — (ZIP) [file pone.0118297.s002.zip › fibrosis stage/EOB-HP/106-F4.par]

Image File: 106-F4A1-11-39.bmp 
ROI File: newdraw.roi 
Image size: 512 x 512
Min. lum.: 1
Max. lum.: 256
Bits/pixel: 8

Normalisation =  3 sigma
Histogram analysis = Yes
"CO matrix analysis = Yes, Dimensions = 6 x 6, Distances = 1 2 3 4 5"
"RL matrix analysis = Yes, Dimension = 6"
"Gradient analysis = Yes, Max pixel value = 16"
AR model analysis = Yes
Wavelet analysis = Yes

--------------- CLASS NAMES ----------------

----------------- FEATURES -----------------																
_Area	0	0	0	300	0	0	0	0	0	0	0	0	0	0	0	0
_MinNorm	0	0	0	99	0	0	0	0	0	0	0	0	0	0	0	0
_MaxNorm	0	0	0	145	0	0	0	0	0	0	0	0	0	0	0	0
Mean	0	0	0	122.47333	0	0	0	0	0	0	0	0	0	0	0	0
Variance	0	0	0	56.529289	0	0	0	0	0	0	0	0	0	0	0	0
Skewness	0	0	0	-0.77879537	0	0	0	0	0	0	0	0	0	0	0	0
Kurtosis	0	0	0	0.57591545	0	0	0	0	0	0	0	0	0	0	0	0
Perc.01%	0	0	0	100	0	0	0	0	0	0	0	0	0	0	0	0
Perc.10%	0	0	0	112	0	0	0	0	0	0	0	0	0	0	0	0
Perc.50%	0	0	0	124	0	0	0	0	0	0	0	0	0	0	0	0
Perc.90%	0	0	0	131	0	0	0	0	0	0	0	0	0	0	0	0
Perc.99%	0	0	0	137	0	0	0	0	0	0	0	0	0	0	0	0
"_Area_S(1,0)"	0	0	0	560	0	0	0	0	0	0	0	0	0	0	0	0
"S(1,0)AngScMom"	0	0	0	0.007742347	0	0	0	0	0	0	0	0	0	0	0	0
"S(1,0)Contrast"	0	0	0	10.989286	0	0	0	0	0	0	0	0	0	0	0	0
"S(1,0)Correlat"	0	0	0	0.94864855	0	0	0	0	0	0	0	0	0	0	0	0
"S(1,0)SumOfSqs"	0	0	0	107.00074	0	0	0	0	0	0	0	0	0	0	0	0
"S(1,0)InvDfMom"	0	0	0	0.33268404	0	0	0	0	0	0	0	0	0	0	0	0
"S(1,0)SumAverg"	0	0	0	63.725	0	0	0	0	0	0	0	0	0	0	0	0
"S(1,0)SumVarnc"	0	0	0	417.01366	0	0	0	0	0	0	0	0	0	0	0	0
"S(1,0)SumEntrp"	0	0	0	1.7967372	0	0	0	0	0	0	0	0	0	0	0	0
"S(1,0)Entropy"	0	0	0	2.2303979	0	0	0	0	0	0	0	0	0	0	0	0
"S(1,0)DifVarnc"	0	0	0	4.4685587	0	0	0	0	0	0	0	0	0	0	0	0
"S(1,0)DifEntrp"	0	0	0	0.86993457	0	0	0	0	0	0	0	0	0	0	0	0
"_Area_S(0,1)"	0	0	0	560	0	0	0	0	0	0	0	0	0	0	0	0
"S(0,1)AngScMom"	0	0	0	0.007264031	0	0	0	0	0	0	0	0	0	0	0	0
"S(0,1)Contrast"	0	0	0	22.032143	0	0	0	0	0	0	0	0	0	0	0	0
"S(0,1)Correlat"	0	0	0	0.89603356	0	0	0	0	0	0	0	0	0	0	0	0
"S(0,1)SumOfSqs"	0	0	0	105.95796	0	0	0	0	0	0	0	0	0	0	0	0
"S(0,1)InvDfMom"	0	0	0	0.28313245	0	0	0	0	0	0	0	0	0	0	0	0
"S(0,1)SumAverg"	0	0	0	63.517857	0	0	0	0	0	0	0	0	0	0	0	0
"S(0,1)SumVarnc"	0	0	0	401.79968	0	0	0	0	0	0	0	0	0	0	0	0
"S(0,1)SumEntrp"	0	0	0	1.7851624	0	0	0	0	0	0	0	0	0	0	0	0
"S(0,1)Entropy"	0	0	0	2.2566254	0	0	0	0	0	0	0	0	0	0	0	0
"S(0,1)DifVarnc"	0	0	0	9.906824	0	0	0	0	0	0	0	0	0	0	0	0
"S(0,1)DifEntrp"	0	0	0	0.98768452	0	0	0	0	0	0	0	0	0	0	0	0
"_Area_S(1,1)"	0	0	0	546	0	0	0	0	0	0	0	0	0	0	0	0
"S(1,1)AngScMom"	0	0	0	0.005695769	0	0	0	0	0	0	0	0	0	0	0	0
"S(1,1)Contrast"	0	0	0	34.498168	0	0	0	0	0	0	0	0	0	0	0	0
"S(1,1)Correlat"	0	0	0	0.8404565	0	0	0	0	0	0	0	0	0	0	0	0
"S(1,1)SumOfSqs"	0	0	0	108.11524	0	0	0	0	0	0	0	0	0	0	0	0
"S(1,1)InvDfMom"	0	0	0	0.22375371	0	0	0	0	0	0	0	0	0	0	0	0
"S(1,1)SumAverg"	0	0	0	63.538462	0	0	0	0	0	0	0	0	0	0	0	0
"S(1,1)SumVarnc"	0	0	0	397.96281	0	0	0	0	0	0	0	0	0	0	0	0
"S(1,1)SumEntrp"	0	0	0	1.7786632	0	0	0	0	0	0	0	0	0	0	0	0
"S(1,1)Entropy"	0	0	0	2.3448395	0	0	0	0	0	0	0	0	0	0	0	0
"S(1,1)DifVarnc"	0	0	0	14.198688	0	0	0	0	0	0	0	0	0	0	0	0
"S(1,1)DifEntrp"	0	0	0	1.0899922	0	0	0	0	0	0	0	0	0	0	0	0
"_Area_S(1,-1)"	0	0	0	546	0	0	0	0	0	0	0	0	0	0	0	0
"S(1,-1)AngScMom"	0	0	0	0.006467281	0	0	0	0	0	0	0	0	0	0	0	0
"S(1,-1)Contrast"	0	0	0	26.736264	0	0	0	0	0	0	0	0	0	0	0	0
"S(1,-1)Correlat"	0	0	0	0.87226675	0	0	0	0	0	0	0	0	0	0	0	0
"S(1,-1)SumOfSqs"	0	0	0	104.65663	0	0	0	0	0	0	0	0	0	0	0	0
"S(1,-1)InvDfMom"	0	0	0	0.22814056	0	0	0	0	0	0	0	0	0	0	0	0
"S(1,-1)SumAverg"	0	0	0	63.527473	0	0	0	0	0	0	0	0	0	0	0	0
"S(1,-1)SumVarnc"	0	0	0	391.89027	0	0	0	0	0	0	0	0	0	0	0	0
"S(1,-1)SumEntrp"	0	0	0	1.770264	0	0	0	0	0	0	0	0	0	0	0	0
"S(1,-1)Entropy"	0	0	0	2.2994796	0	0	0	0	0	0	0	0	0	0	0	0
"S(1,-1)DifVarnc"	0	0	0	10.530478	0	0	0	0	0	0	0	0	0	0	0	0
"S(1,-1)DifEntrp"	0	0	0	1.0385327	0	0	0	0	0	0	0	0	0	0	0	0
"_Area_S(2,0)"	0	0	0	520	0	0	0	0	0	0	0	0	0	0	0	0
"S(2,0)AngScMom"	0	0	0	0.005628698	0	0	0	0	0	0	0	0	0	0	0	0
"S(2,0)Contrast"	0	0	0	29.980769	0	0	0	0	0	0	0	0	0	0	0	0
"S(2,0)Correlat"	0	0	0	0.86144871	0	0	0	0	0	0	0	0	0	0	0	0
"S(2,0)SumOfSqs"	0	0	0	108.19375	0	0	0	0	0	0	0	0	0	0	0	0
"S(2,0)InvDfMom"	0	0	0	0.21983502	0	0	0	0	0	0	0	0	0	0	0	0
"S(2,0)SumAverg"	0	0	0	63.780769	0	0	0	0	0	0	0	0	0	0	0	0
"S(2,0)SumVarnc"	0	0	0	402.79425	0	0	0	0	0	0	0	0	0	0	0	0
"S(2,0)SumEntrp"	0	0	0	1.7737187	0	0	0	0	0	0	0	0	0	0	0	0
"S(2,0)Entropy"	0	0	0	2.3350539	0	0	0	0	0	0	0	0	0	0	0	0
"S(2,0)DifVarnc"	0	0	0	11.655784	0	0	0	0	0	0	0	0	0	0	0	0
"S(2,0)DifEntrp"	0	0	0	1.0660794	0	0	0	0	0	0	0	0	0	0	0	0
"_Area_S(0,2)"	0	0	0	520	0	0	0	0	0	0	0	0	0	0	0	0
"S(0,2)AngScMom"	0	0	0	0.005170118	0	0	0	0	0	0	0	0	0	0	0	0
"S(0,2)Contrast"	0	0	0	75.223077	0	0	0	0	0	0	0	0	0	0	0	0
"S(0,2)Correlat"	0	0	0	0.64194197	0	0	0	0	0	0	0	0	0	0	0	0
"S(0,2)SumOfSqs"	0	0	0	105.04314	0	0	0	0	0	0	0	0	0	0	0	0
"S(0,2)InvDfMom"	0	0	0	0.14774055	0	0	0	0	0	0	0	0	0	0	0	0
"S(0,2)SumAverg"	0	0	0	63.523077	0	0	0	0	0	0	0	0	0	0	0	0
"S(0,2)SumVarnc"	0	0	0	344.94947	0	0	0	0	0	0	0	0	0	0	0	0
"S(0,2)SumEntrp"	0	0	0	1.7609165	0	0	0	0	0	0	0	0	0	0	0	0
"S(0,2)Entropy"	0	0	0	2.3826469	0	0	0	0	0	0	0	0	0	0	0	0
"S(0,2)DifVarnc"	0	0	0	32.16929	0	0	0	0	0	0	0	0	0	0	0	0
"S(0,2)DifEntrp"	0	0	0	1.2324903	0	0	0	0	0	0	0	0	0	0	0	0
"_Area_S(2,2)"	0	0	0	492	0	0	0	0	0	0	0	0	0	0	0	0
"S(2,2)AngScMom"	0	0	0	0.004883006	0	0	0	0	0	0	0	0	0	0	0	0
"S(2,2)Contrast"	0	0	0	105.79675	0	0	0	0	0	0	0	0	0	0	0	0
"S(2,2)Correlat"	0	0	0	0.51471611	0	0	0	0	0	0	0	0	0	0	0	0
"S(2,2)SumOfSqs"	0	0	0	109.00501	0	0	0	0	0	0	0	0	0	0	0	0
"S(2,2)InvDfMom"	0	0	0	0.14170401	0	0	0	0	0	0	0	0	0	0	0	0
"S(2,2)SumAverg"	0	0	0	63.292683	0	0	0	0	0	0	0	0	0	0	0	0
"S(2,2)SumVarnc"	0	0	0	330.22328	0	0	0	0	0	0	0	0	0	0	0	0
"S(2,2)SumEntrp"	0	0	0	1.7496636	0	0	0	0	0	0	0	0	0	0	0	0
"S(2,2)Entropy"	0	0	0	2.4068074	0	0	0	0	0	0	0	0	0	0	0	0
"S(2,2)DifVarnc"	0	0	0	43.476634	0	0	0	0	0	0	0	0	0	0	0	0
"S(2,2)DifEntrp"	0	0	0	1.3088633	0	0	0	0	0	0	0	0	0	0	0	0
"_Area_S(2,-2)"	0	0	0	492	0	0	0	0	0	0	0	0	0	0	0	0
"S(2,-2)AngScMom"	0	0	0	0.005329169	0	0	0	0	0	0	0	0	0	0	0	0
"S(2,-2)Contrast"	0	0	0	73.617886	0	0	0	0	0	0	0	0	0	0	0	0
"S(2,-2)Correlat"	0	0	0	0.63201777	0	0	0	0	0	0	0	0	0	0	0	0
"S(2,-2)SumOfSqs"	0	0	0	100.02913	0	0	0	0	0	0	0	0	0	0	0	0
"S(2,-2)InvDfMom"	0	0	0	0.18388589	0	0	0	0	0	0	0	0	0	0	0	0
"S(2,-2)SumAverg"	0	0	0	63.666667	0	0	0	0	0	0	0	0	0	0	0	0
"S(2,-2)SumVarnc"	0	0	0	326.49864	0	0	0	0	0	0	0	0	0	0	0	0
"S(2,-2)SumEntrp"	0	0	0	1.742966	0	0	0	0	0	0	0	0	0	0	0	0
"S(2,-2)Entropy"	0	0	0	2.382905	0	0	0	0	0	0	0	0	0	0	0	0
"S(2,-2)DifVarnc"	0	0	0	31.526274	0	0	0	0	0	0	0	0	0	0	0	0
"S(2,-2)DifEntrp"	0	0	0	1.2201603	0	0	0	0	0	0	0	0	0	0	0	0
"_Area_S(3,0)"	0	0	0	480	0	0	0	0	0	0	0	0	0	0	0	0
"S(3,0)AngScMom"	0	0	0	0.006006944	0	0	0	0	0	0	0	0	0	0	0	0
"S(3,0)Contrast"	0	0	0	43.458333	0	0	0	0	0	0	0	0	0	0	0	0
"S(3,0)Correlat"	0	0	0	0.79867038	0	0	0	0	0	0	0	0	0	0	0	0
"S(3,0)SumOfSqs"	0	0	0	107.92832	0	0	0	0	0	0	0	0	0	0	0	0
"S(3,0)InvDfMom"	0	0	0	0.21885335	0	0	0	0	0	0	0	0	0	0	0	0
"S(3,0)SumAverg"	0	0	0	63.858333	0	0	0	0	0	0	0	0	0	0	0	0
"S(3,0)SumVarnc"	0	0	0	388.25493	0	0	0	0	0	0	0	0	0	0	0	0
"S(3,0)SumEntrp"	0	0	0	1.7238122	0	0	0	0	0	0	0	0	0	0	0	0
"S(3,0)Entropy"	0	0	0	2.3248639	0	0	0	0	0	0	0	0	0	0	0	0
"S(3,0)DifVarnc"	0	0	0	17.448333	0	0	0	0	0	0	0	0	0	0	0	0
"S(3,0)DifEntrp"	0	0	0	1.1383345	0	0	0	0	0	0	0	0	0	0	0	0
"_Area_S(0,3)"	0	0	0	480	0	0	0	0	0	0	0	0	0	0	0	0
"S(0,3)AngScMom"	0	0	0	0.005008681	0	0	0	0	0	0	0	0	0	0	0	0
"S(0,3)Contrast"	0	0	0	131.65417	0	0	0	0	0	0	0	0	0	0	0	0
"S(0,3)Correlat"	0	0	0	0.34810884	0	0	0	0	0	0	0	0	0	0	0	0
"S(0,3)SumOfSqs"	0	0	0	100.97864	0	0	0	0	0	0	0	0	0	0	0	0
"S(0,3)InvDfMom"	0	0	0	0.10397796	0	0	0	0	0	0	0	0	0	0	0	0
"S(0,3)SumAverg"	0	0	0	63.754167	0	0	0	0	0	0	0	0	0	0	0	0
"S(0,3)SumVarnc"	0	0	0	272.2604	0	0	0	0	0	0	0	0	0	0	0	0
"S(0,3)SumEntrp"	0	0	0	1.6984646	0	0	0	0	0	0	0	0	0	0	0	0
"S(0,3)Entropy"	0	0	0	2.398345	0	0	0	0	0	0	0	0	0	0	0	0
"S(0,3)DifVarnc"	0	0	0	53.99401	0	0	0	0	0	0	0	0	0	0	0	0
"S(0,3)DifEntrp"	0	0	0	1.3287273	0	0	0	0	0	0	0	0	0	0	0	0
"_Area_S(3,3)"	0	0	0	438	0	0	0	0	0	0	0	0	0	0	0	0
"S(3,3)AngScMom"	0	0	0	0.004691312	0	0	0	0	0	0	0	0	0	0	0	0
"S(3,3)Contrast"	0	0	0	166.28311	0	0	0	0	0	0	0	0	0	0	0	0
"S(3,3)Correlat"	0	0	0	0.22921756	0	0	0	0	0	0	0	0	0	0	0	0
"S(3,3)SumOfSqs"	0	0	0	107.86643	0	0	0	0	0	0	0	0	0	0	0	0
"S(3,3)InvDfMom"	0	0	0	0.10923996	0	0	0	0	0	0	0	0	0	0	0	0
"S(3,3)SumAverg"	0	0	0	63.004566	0	0	0	0	0	0	0	0	0	0	0	0
"S(3,3)SumVarnc"	0	0	0	265.18263	0	0	0	0	0	0	0	0	0	0	0	0
"S(3,3)SumEntrp"	0	0	0	1.6737452	0	0	0	0	0	0	0	0	0	0	0	0
"S(3,3)Entropy"	0	0	0	2.4144259	0	0	0	0	0	0	0	0	0	0	0	0
"S(3,3)DifVarnc"	0	0	0	67.375993	0	0	0	0	0	0	0	0	0	0	0	0
"S(3,3)DifEntrp"	0	0	0	1.3798401	0	0	0	0	0	0	0	0	0	0	0	0
"_Area_S(3,-3)"	0	0	0	438	0	0	0	0	0	0	0	0	0	0	0	0
"S(3,-3)AngScMom"	0	0	0	0.0057234	0	0	0	0	0	0	0	0	0	0	0	0
"S(3,-3)Contrast"	0	0	0	112.63014	0	0	0	0	0	0	0	0	0	0	0	0
"S(3,-3)Correlat"	0	0	0	0.41116621	0	0	0	0	0	0	0	0	0	0	0	0
"S(3,-3)SumOfSqs"	0	0	0	95.63831	0	0	0	0	0	0	0	0	0	0	0	0
"S(3,-3)InvDfMom"	0	0	0	0.11718114	0	0	0	0	0	0	0	0	0	0	0	0
"S(3,-3)SumAverg"	0	0	0	64.200913	0	0	0	0	0	0	0	0	0	0	0	0
"S(3,-3)SumVarnc"	0	0	0	269.9231	0	0	0	0	0	0	0	0	0	0	0	0
"S(3,-3)SumEntrp"	0	0	0	1.6921087	0	0	0	0	0	0	0	0	0	0	0	0
"S(3,-3)Entropy"	0	0	0	2.3528805	0	0	0	0	0	0	0	0	0	0	0	0
"S(3,-3)DifVarnc"	0	0	0	49.358646	0	0	0	0	0	0	0	0	0	0	0	0
"S(3,-3)DifEntrp"	0	0	0	1.2838414	0	0	0	0	0	0	0	0	0	0	0	0
"_Area_S(4,0)"	0	0	0	440	0	0	0	0	0	0	0	0	0	0	0	0
"S(4,0)AngScMom"	0	0	0	0.005940083	0	0	0	0	0	0	0	0	0	0	0	0
"S(4,0)Contrast"	0	0	0	52.818182	0	0	0	0	0	0	0	0	0	0	0	0
"S(4,0)Correlat"	0	0	0	0.75303747	0	0	0	0	0	0	0	0	0	0	0	0
"S(4,0)SumOfSqs"	0	0	0	106.93562	0	0	0	0	0	0	0	0	0	0	0	0
"S(4,0)InvDfMom"	0	0	0	0.1380823	0	0	0	0	0	0	0	0	0	0	0	0
"S(4,0)SumAverg"	0	0	0	63.854545	0	0	0	0	0	0	0	0	0	0	0	0
"S(4,0)SumVarnc"	0	0	0	374.9243	0	0	0	0	0	0	0	0	0	0	0	0
"S(4,0)SumEntrp"	0	0	0	1.7061415	0	0	0	0	0	0	0	0	0	0	0	0
"S(4,0)Entropy"	0	0	0	2.320348	0	0	0	0	0	0	0	0	0	0	0	0
"S(4,0)DifVarnc"	0	0	0	18.861074	0	0	0	0	0	0	0	0	0	0	0	0
"S(4,0)DifEntrp"	0	0	0	1.1667241	0	0	0	0	0	0	0	0	0	0	0	0
"_Area_S(0,4)"	0	0	0	440	0	0	0	0	0	0	0	0	0	0	0	0
"S(0,4)AngScMom"	0	0	0	0.004628099	0	0	0	0	0	0	0	0	0	0	0	0
"S(0,4)Contrast"	0	0	0	169.85909	0	0	0	0	0	0	0	0	0	0	0	0
"S(0,4)Correlat"	0	0	0	0.10536032	0	0	0	0	0	0	0	0	0	0	0	0
"S(0,4)SumOfSqs"	0	0	0	94.931565	0	0	0	0	0	0	0	0	0	0	0	0
"S(0,4)InvDfMom"	0	0	0	0.10130367	0	0	0	0	0	0	0	0	0	0	0	0
"S(0,4)SumAverg"	0	0	0	64.168182	0	0	0	0	0	0	0	0	0	0	0	0
"S(0,4)SumVarnc"	0	0	0	209.86717	0	0	0	0	0	0	0	0	0	0	0	0
"S(0,4)SumEntrp"	0	0	0	1.6933309	0	0	0	0	0	0	0	0	0	0	0	0
"S(0,4)Entropy"	0	0	0	2.4048484	0	0	0	0	0	0	0	0	0	0	0	0
"S(0,4)DifVarnc"	0	0	0	67.389483	0	0	0	0	0	0	0	0	0	0	0	0
"S(0,4)DifEntrp"	0	0	0	1.3734402	0	0	0	0	0	0	0	0	0	0	0	0
"_Area_S(4,4)"	0	0	0	384	0	0	0	0	0	0	0	0	0	0	0	0
"S(4,4)AngScMom"	0	0	0	0.004733616	0	0	0	0	0	0	0	0	0	0	0	0
"S(4,4)Contrast"	0	0	0	204.60938	0	0	0	0	0	0	0	0	0	0	0	0
"S(4,4)Correlat"	0	0	0	0.032044892	0	0	0	0	0	0	0	0	0	0	0	0
"S(4,4)SumOfSqs"	0	0	0	105.69156	0	0	0	0	0	0	0	0	0	0	0	0
"S(4,4)InvDfMom"	0	0	0	0.085885091	0	0	0	0	0	0	0	0	0	0	0	0
"S(4,4)SumAverg"	0	0	0	63.067708	0	0	0	0	0	0	0	0	0	0	0	0
"S(4,4)SumVarnc"	0	0	0	218.15687	0	0	0	0	0	0	0	0	0	0	0	0
"S(4,4)SumEntrp"	0	0	0	1.6534937	0	0	0	0	0	0	0	0	0	0	0	0
"S(4,4)Entropy"	0	0	0	2.3826274	0	0	0	0	0	0	0	0	0	0	0	0
"S(4,4)DifVarnc"	0	0	0	79.099365	0	0	0	0	0	0	0	0	0	0	0	0
"S(4,4)DifEntrp"	0	0	0	1.4046693	0	0	0	0	0	0	0	0	0	0	0	0
"_Area_S(4,-4)"	0	0	0	384	0	0	0	0	0	0	0	0	0	0	0	0
"S(4,-4)AngScMom"	0	0	0	0.005411784	0	0	0	0	0	0	0	0	0	0	0	0
"S(4,-4)Contrast"	0	0	0	148.95312	0	0	0	0	0	0	0	0	0	0	0	0
"S(4,-4)Correlat"	0	0	0	0.21369073	0	0	0	0	0	0	0	0	0	0	0	0
"S(4,-4)SumOfSqs"	0	0	0	94.716627	0	0	0	0	0	0	0	0	0	0	0	0
"S(4,-4)InvDfMom"	0	0	0	0.11072395	0	0	0	0	0	0	0	0	0	0	0	0
"S(4,-4)SumAverg"	0	0	0	64.776042	0	0	0	0	0	0	0	0	0	0	0	0
"S(4,-4)SumVarnc"	0	0	0	229.91338	0	0	0	0	0	0	0	0	0	0	0	0
"S(4,-4)SumEntrp"	0	0	0	1.6798093	0	0	0	0	0	0	0	0	0	0	0	0
"S(4,-4)Entropy"	0	0	0	2.3583102	0	0	0	0	0	0	0	0	0	0	0	0
"S(4,-4)DifVarnc"	0	0	0	65.592421	0	0	0	0	0	0	0	0	0	0	0	0
"S(4,-4)DifEntrp"	0	0	0	1.3512095	0	0	0	0	0	0	0	0	0	0	0	0
"_Area_S(5,0)"	0	0	0	404	0	0	0	0	0	0	0	0	0	0	0	0
"S(5,0)AngScMom"	0	0	0	0.005538673	0	0	0	0	0	0	0	0	0	0	0	0
"S(5,0)Contrast"	0	0	0	60.079208	0	0	0	0	0	0	0	0	0	0	0	0
"S(5,0)Correlat"	0	0	0	0.70868807	0	0	0	0	0	0	0	0	0	0	0	0
"S(5,0)SumOfSqs"	0	0	0	103.11835	0	0	0	0	0	0	0	0	0	0	0	0
"S(5,0)InvDfMom"	0	0	0	0.14331627	0	0	0	0	0	0	0	0	0	0	0	0
"S(5,0)SumAverg"	0	0	0	63.752475	0	0	0	0	0	0	0	0	0	0	0	0
"S(5,0)SumVarnc"	0	0	0	352.39418	0	0	0	0	0	0	0	0	0	0	0	0
"S(5,0)SumEntrp"	0	0	0	1.6957196	0	0	0	0	0	0	0	0	0	0	0	0
"S(5,0)Entropy"	0	0	0	2.3300934	0	0	0	0	0	0	0	0	0	0	0	0
"S(5,0)DifVarnc"	0	0	0	22.031075	0	0	0	0	0	0	0	0	0	0	0	0
"S(5,0)DifEntrp"	0	0	0	1.2005424	0	0	0	0	0	0	0	0	0	0	0	0
"_Area_S(0,5)"	0	0	0	404	0	0	0	0	0	0	0	0	0	0	0	0
"S(0,5)AngScMom"	0	0	0	0.005244584	0	0	0	0	0	0	0	0	0	0	0	0
"S(0,5)Contrast"	0	0	0	186.9802	0	0	0	0	0	0	0	0	0	0	0	0
"S(0,5)Correlat"	0	0	0	-0.042428724	0	0	0	0	0	0	0	0	0	0	0	0
"S(0,5)SumOfSqs"	0	0	0	89.684884	0	0	0	0	0	0	0	0	0	0	0	0
"S(0,5)InvDfMom"	0	0	0	0.1030433	0	0	0	0	0	0	0	0	0	0	0	0
"S(0,5)SumAverg"	0	0	0	64.574257	0	0	0	0	0	0	0	0	0	0	0	0
"S(0,5)SumVarnc"	0	0	0	171.75934	0	0	0	0	0	0	0	0	0	0	0	0
"S(0,5)SumEntrp"	0	0	0	1.6233168	0	0	0	0	0	0	0	0	0	0	0	0
"S(0,5)Entropy"	0	0	0	2.3567306	0	0	0	0	0	0	0	0	0	0	0	0
"S(0,5)DifVarnc"	0	0	0	69.010489	0	0	0	0	0	0	0	0	0	0	0	0
"S(0,5)DifEntrp"	0	0	0	1.3913963	0	0	0	0	0	0	0	0	0	0	0	0
"_Area_S(5,5)"	0	0	0	330	0	0	0	0	0	0	0	0	0	0	0	0
"S(5,5)AngScMom"	0	0	0	0.005307622	0	0	0	0	0	0	0	0	0	0	0	0
"S(5,5)Contrast"	0	0	0	212.12727	0	0	0	0	0	0	0	0	0	0	0	0
"S(5,5)Correlat"	0	0	0	-0.10541903	0	0	0	0	0	0	0	0	0	0	0	0
"S(5,5)SumOfSqs"	0	0	0	95.948806	0	0	0	0	0	0	0	0	0	0	0	0
"S(5,5)InvDfMom"	0	0	0	0.059072629	0	0	0	0	0	0	0	0	0	0	0	0
"S(5,5)SumAverg"	0	0	0	63.848485	0	0	0	0	0	0	0	0	0	0	0	0
"S(5,5)SumVarnc"	0	0	0	171.66795	0	0	0	0	0	0	0	0	0	0	0	0
"S(5,5)SumEntrp"	0	0	0	1.6025347	0	0	0	0	0	0	0	0	0	0	0	0
"S(5,5)Entropy"	0	0	0	2.3309741	0	0	0	0	0	0	0	0	0	0	0	0
"S(5,5)DifVarnc"	0	0	0	71.74068	0	0	0	0	0	0	0	0	0	0	0	0
"S(5,5)DifEntrp"	0	0	0	1.4126264	0	0	0	0	0	0	0	0	0	0	0	0
"_Area_S(5,-5)"	0	0	0	330	0	0	0	0	0	0	0	0	0	0	0	0
"S(5,-5)AngScMom"	0	0	0	0.00503214	0	0	0	0	0	0	0	0	0	0	0	0
"S(5,-5)Contrast"	0	0	0	177.39394	0	0	0	0	0	0	0	0	0	0	0	0
"S(5,-5)Correlat"	0	0	0	0.088062475	0	0	0	0	0	0	0	0	0	0	0	0
"S(5,-5)SumOfSqs"	0	0	0	97.262112	0	0	0	0	0	0	0	0	0	0	0	0
"S(5,-5)InvDfMom"	0	0	0	0.10004525	0	0	0	0	0	0	0	0	0	0	0	0
"S(5,-5)SumAverg"	0	0	0	64.993939	0	0	0	0	0	0	0	0	0	0	0	0
"S(5,-5)SumVarnc"	0	0	0	211.65451	0	0	0	0	0	0	0	0	0	0	0	0
"S(5,-5)SumEntrp"	0	0	0	1.6614041	0	0	0	0	0	0	0	0	0	0	0	0
"S(5,-5)Entropy"	0	0	0	2.3400962	0	0	0	0	0	0	0	0	0	0	0	0
"S(5,-5)DifVarnc"	0	0	0	75.68977	0	0	0	0	0	0	0	0	0	0	0	0
"S(5,-5)DifEntrp"	0	0	0	1.3830462	0	0	0	0	0	0	0	0	0	0	0	0
Horzl_RLNonUni	0	0	0	190.51181	0	0	0	0	0	0	0	0	0	0	0	0
Horzl_GLevNonU	0	0	0	11.149606	0	0	0	0	0	0	0	0	0	0	0	0
Horzl_LngREmph	0	0	0	1.6456693	0	0	0	0	0	0	0	0	0	0	0	0
Horzl_ShrtREmp	0	0	0	0.88929899	0	0	0	0	0	0	0	0	0	0	0	0
Horzl_Fraction	0	0	0	0.84666667	0	0	0	0	0	0	0	0	0	0	0	0
Vertl_RLNonUni	0	0	0	194.55212	0	0	0	0	0	0	0	0	0	0	0	0
Vertl_GLevNonU	0	0	0	11.247104	0	0	0	0	0	0	0	0	0	0	0	0
Vertl_LngREmph	0	0	0	1.5057915	0	0	0	0	0	0	0	0	0	0	0	0
Vertl_ShrtREmp	0	0	0	0.89071214	0	0	0	0	0	0	0	0	0	0	0	0
Vertl_Fraction	0	0	0	0.86333333	0	0	0	0	0	0	0	0	0	0	0	0
45dgr_RLNonUni	0	0	0	222.35556	0	0	0	0	0	0	0	0	0	0	0	0
45dgr_GLevNonU	0	0	0	11.748148	0	0	0	0	0	0	0	0	0	0	0	0
45dgr_LngREmph	0	0	0	1.362963	0	0	0	0	0	0	0	0	0	0	0	0
45dgr_ShrtREmp	0	0	0	0.92572016	0	0	0	0	0	0	0	0	0	0	0	0
45dgr_Fraction	0	0	0	0.9	0	0	0	0	0	0	0	0	0	0	0	0
135dr_RLNonUni	0	0	0	218.27138	0	0	0	0	0	0	0	0	0	0	0	0
135dr_GLevNonU	0	0	0	11.669145	0	0	0	0	0	0	0	0	0	0	0	0
135dr_LngREmph	0	0	0	1.3680297	0	0	0	0	0	0	0	0	0	0	0	0
135dr_ShrtREmp	0	0	0	0.92038414	0	0	0	0	0	0	0	0	0	0	0	0
135dr_Fraction	0	0	0	0.89666667	0	0	0	0	0	0	0	0	0	0	0	0
_AreaGr	0	0	0	248	0	0	0	0	0	0	0	0	0	0	0	0
GrMean	0	0	0	2.0591008	0	0	0	0	0	0	0	0	0	0	0	0
GrVariance	0	0	0	1.8084909	0	0	0	0	0	0	0	0	0	0	0	0
GrSkewness	0	0	0	0.97095932	0	0	0	0	0	0	0	0	0	0	0	0
GrKurtosis	0	0	0	0.93843586	0	0	0	0	0	0	0	0	0	0	0	0
GrNonZeros	0	0	0	0.9233871	0	0	0	0	0	0	0	0	0	0	0	0
_AreaARM	0	0	0	248	0	0	0	0	0	0	0	0	0	0	0	0
Teta1	0	0	0	0.98101453	0	0	0	0	0	0	0	0	0	0	0	0
Teta2	0	0	0	-0.79886194	0	0	0	0	0	0	0	0	0	0	0	0
Teta3	0	0	0	0.81124332	0	0	0	0	0	0	0	0	0	0	0	0
Teta4	0	0	0	0.016197582	0	0	0	0	0	0	0	0	0	0	0	0
Sigma	0	0	0	0.15748119	0	0	0	0	0	0	0	0	0	0	0	0
WavEnLL_s-1	0	0	0	17033.498	0	0	0	0	0	0	0	0	0	0	0	0
WavEnLH_s-1	0	0	0	85.604421	0	0	0	0	0	0	0	0	0	0	0	0
WavEnHL_s-1	0	0	0	40.134909	0	0	0	0	0	0	0	0	0	0	0	0
WavEnHH_s-1	0	0	0	3.1318598	0	0	0	0	0	0	0	0	0	0	0	0
WavEnLL_s-2	0	0	0	15739.412	0	0	0	0	0	0	0	0	0	0	0	0
WavEnLH_s-2	0	0	0	218.0332	0	0	0	0	0	0	0	0	0	0	0	0
WavEnHL_s-2	0	0	0	91.074498	0	0	0	0	0	0	0	0	0	0	0	0
WavEnHH_s-2	0	0	0	15.300502	0	0	0	0	0	0	0	0	0	0	0	0
WavEnLL_s-3	0	0	0	14610.314	0	0	0	0	0	0	0	0	0	0	0	0
WavEnLH_s-3	0	0	0	172.92418	0	0	0	0	0	0	0	0	0	0	0	0
WavEnHL_s-3	0	0	0	68.005344	0	0	0	0	0	0	0	0	0	0	0	0
WavEnHH_s-3	0	0	0	38.803304	0	0	0	0	0	0	0	0	0	0	0	0
WavEnLL_s-4	0	0	0	10546.924	0	0	0	0	0	0	0	0	0	0	0	0
WavEnLH_s-4	0	0	0	131.73048	0	0	0	0	0	0	0	0	0	0	0	0
WavEnHL_s-4	0	0	0	36.673515	0	0	0	0	0	0	0	0	0	0	0	0
WavEnHH_s-4	0	0	0	19.931145	0	0	0	0	0	0	0	0	0	0	0	0
WavEnLL_s-5	0	0	0	8980.5489	0	0	0	0	0	0	0	0	0	0	0	0
WavEnLH_s-5	0	0	0	121.26851	0	0	0	0	0	0	0	0	0	0	0	0
WavEnHL_s-5	0	0	0	1246.0149	0	0	0	0	0	0	0	0	0	0	0	0
WavEnHH_s-5	0	0	0	50.824631	0	0	0	0	0	0	0	0	0	0	0	0
