# Supplementary material for: Hepatitis C Related Chronic Liver Cirrhosis: Feasibility of Texture Analysis of MR Images for Classification of Fibrosis Stage and Necroinflammatory Activity Grade
Source: PLoS One. 2015 Mar 5;10(3):e0118297. doi: 10.1371/journal.pone.0118297 (PMC4351185; doi:10.1371/journal.pone.0118297)
Supplement: S2 Dataset — (ZIP) [file pone.0118297.s002.zip › fibrosis stage/EOB-HP/116-F4.par]

Image File: 116-F4A2-13-30.bmp 
ROI File: newdraw.roi 
Image size: 512 x 512
Min. lum.: 1
Max. lum.: 256
Bits/pixel: 8

Normalisation =  3 sigma
Histogram analysis = Yes
"CO matrix analysis = Yes, Dimensions = 6 x 6, Distances = 1 2 3 4 5"
"RL matrix analysis = Yes, Dimension = 6"
"Gradient analysis = Yes, Max pixel value = 16"
AR model analysis = Yes
Wavelet analysis = Yes

--------------- CLASS NAMES ----------------

----------------- FEATURES -----------------																
_Area	0	0	0	300	0	0	0	0	0	0	0	0	0	0	0	0
_MinNorm	0	0	0	96	0	0	0	0	0	0	0	0	0	0	0	0
_MaxNorm	0	0	0	140	0	0	0	0	0	0	0	0	0	0	0	0
Mean	0	0	0	118.26667	0	0	0	0	0	0	0	0	0	0	0	0
Variance	0	0	0	54.942222	0	0	0	0	0	0	0	0	0	0	0	0
Skewness	0	0	0	0.25000452	0	0	0	0	0	0	0	0	0	0	0	0
Kurtosis	0	0	0	-0.14104945	0	0	0	0	0	0	0	0	0	0	0	0
Perc.01%	0	0	0	102	0	0	0	0	0	0	0	0	0	0	0	0
Perc.10%	0	0	0	110	0	0	0	0	0	0	0	0	0	0	0	0
Perc.50%	0	0	0	118	0	0	0	0	0	0	0	0	0	0	0	0
Perc.90%	0	0	0	129	0	0	0	0	0	0	0	0	0	0	0	0
Perc.99%	0	0	0	137	0	0	0	0	0	0	0	0	0	0	0	0
"_Area_S(1,0)"	0	0	0	560	0	0	0	0	0	0	0	0	0	0	0	0
"S(1,0)AngScMom"	0	0	0	0.00505102	0	0	0	0	0	0	0	0	0	0	0	0
"S(1,0)Contrast"	0	0	0	46.782143	0	0	0	0	0	0	0	0	0	0	0	0
"S(1,0)Correlat"	0	0	0	0.79280899	0	0	0	0	0	0	0	0	0	0	0	0
"S(1,0)SumOfSqs"	0	0	0	112.89617	0	0	0	0	0	0	0	0	0	0	0	0
"S(1,0)InvDfMom"	0	0	0	0.19079332	0	0	0	0	0	0	0	0	0	0	0	0
"S(1,0)SumAverg"	0	0	0	62.282143	0	0	0	0	0	0	0	0	0	0	0	0
"S(1,0)SumVarnc"	0	0	0	404.80254	0	0	0	0	0	0	0	0	0	0	0	0
"S(1,0)SumEntrp"	0	0	0	1.7996606	0	0	0	0	0	0	0	0	0	0	0	0
"S(1,0)Entropy"	0	0	0	2.3951152	0	0	0	0	0	0	0	0	0	0	0	0
"S(1,0)DifVarnc"	0	0	0	18.956518	0	0	0	0	0	0	0	0	0	0	0	0
"S(1,0)DifEntrp"	0	0	0	1.1381951	0	0	0	0	0	0	0	0	0	0	0	0
"_Area_S(0,1)"	0	0	0	560	0	0	0	0	0	0	0	0	0	0	0	0
"S(0,1)AngScMom"	0	0	0	0.005389031	0	0	0	0	0	0	0	0	0	0	0	0
"S(0,1)Contrast"	0	0	0	28.642857	0	0	0	0	0	0	0	0	0	0	0	0
"S(0,1)Correlat"	0	0	0	0.8722319	0	0	0	0	0	0	0	0	0	0	0	0
"S(0,1)SumOfSqs"	0	0	0	112.08923	0	0	0	0	0	0	0	0	0	0	0	0
"S(0,1)InvDfMom"	0	0	0	0.22759954	0	0	0	0	0	0	0	0	0	0	0	0
"S(0,1)SumAverg"	0	0	0	62.414286	0	0	0	0	0	0	0	0	0	0	0	0
"S(0,1)SumVarnc"	0	0	0	419.71408	0	0	0	0	0	0	0	0	0	0	0	0
"S(0,1)SumEntrp"	0	0	0	1.8069027	0	0	0	0	0	0	0	0	0	0	0	0
"S(0,1)Entropy"	0	0	0	2.369631	0	0	0	0	0	0	0	0	0	0	0	0
"S(0,1)DifVarnc"	0	0	0	10.152857	0	0	0	0	0	0	0	0	0	0	0	0
"S(0,1)DifEntrp"	0	0	0	1.0539315	0	0	0	0	0	0	0	0	0	0	0	0
"_Area_S(1,1)"	0	0	0	546	0	0	0	0	0	0	0	0	0	0	0	0
"S(1,1)AngScMom"	0	0	0	0.00423996	0	0	0	0	0	0	0	0	0	0	0	0
"S(1,1)Contrast"	0	0	0	74.772894	0	0	0	0	0	0	0	0	0	0	0	0
"S(1,1)Correlat"	0	0	0	0.67255933	0	0	0	0	0	0	0	0	0	0	0	0
"S(1,1)SumOfSqs"	0	0	0	114.17777	0	0	0	0	0	0	0	0	0	0	0	0
"S(1,1)InvDfMom"	0	0	0	0.16701964	0	0	0	0	0	0	0	0	0	0	0	0
"S(1,1)SumAverg"	0	0	0	62.435897	0	0	0	0	0	0	0	0	0	0	0	0
"S(1,1)SumVarnc"	0	0	0	381.9382	0	0	0	0	0	0	0	0	0	0	0	0
"S(1,1)SumEntrp"	0	0	0	1.7968145	0	0	0	0	0	0	0	0	0	0	0	0
"S(1,1)Entropy"	0	0	0	2.4443426	0	0	0	0	0	0	0	0	0	0	0	0
"S(1,1)DifVarnc"	0	0	0	29.691261	0	0	0	0	0	0	0	0	0	0	0	0
"S(1,1)DifEntrp"	0	0	0	1.2413612	0	0	0	0	0	0	0	0	0	0	0	0
"_Area_S(1,-1)"	0	0	0	546	0	0	0	0	0	0	0	0	0	0	0	0
"S(1,-1)AngScMom"	0	0	0	0.00423996	0	0	0	0	0	0	0	0	0	0	0	0
"S(1,-1)Contrast"	0	0	0	62.978022	0	0	0	0	0	0	0	0	0	0	0	0
"S(1,-1)Correlat"	0	0	0	0.71577445	0	0	0	0	0	0	0	0	0	0	0	0
"S(1,-1)SumOfSqs"	0	0	0	110.78881	0	0	0	0	0	0	0	0	0	0	0	0
"S(1,-1)InvDfMom"	0	0	0	0.15516058	0	0	0	0	0	0	0	0	0	0	0	0
"S(1,-1)SumAverg"	0	0	0	61.952381	0	0	0	0	0	0	0	0	0	0	0	0
"S(1,-1)SumVarnc"	0	0	0	380.17722	0	0	0	0	0	0	0	0	0	0	0	0
"S(1,-1)SumEntrp"	0	0	0	1.8081484	0	0	0	0	0	0	0	0	0	0	0	0
"S(1,-1)Entropy"	0	0	0	2.4468113	0	0	0	0	0	0	0	0	0	0	0	0
"S(1,-1)DifVarnc"	0	0	0	20.894524	0	0	0	0	0	0	0	0	0	0	0	0
"S(1,-1)DifEntrp"	0	0	0	1.2124939	0	0	0	0	0	0	0	0	0	0	0	0
"_Area_S(2,0)"	0	0	0	520	0	0	0	0	0	0	0	0	0	0	0	0
"S(2,0)AngScMom"	0	0	0	0.00397929	0	0	0	0	0	0	0	0	0	0	0	0
"S(2,0)Contrast"	0	0	0	133.54615	0	0	0	0	0	0	0	0	0	0	0	0
"S(2,0)Correlat"	0	0	0	0.3999598	0	0	0	0	0	0	0	0	0	0	0	0
"S(2,0)SumOfSqs"	0	0	0	111.28101	0	0	0	0	0	0	0	0	0	0	0	0
"S(2,0)InvDfMom"	0	0	0	0.13681755	0	0	0	0	0	0	0	0	0	0	0	0
"S(2,0)SumAverg"	0	0	0	61.753846	0	0	0	0	0	0	0	0	0	0	0	0
"S(2,0)SumVarnc"	0	0	0	311.57787	0	0	0	0	0	0	0	0	0	0	0	0
"S(2,0)SumEntrp"	0	0	0	1.747601	0	0	0	0	0	0	0	0	0	0	0	0
"S(2,0)Entropy"	0	0	0	2.4706031	0	0	0	0	0	0	0	0	0	0	0	0
"S(2,0)DifVarnc"	0	0	0	54.609763	0	0	0	0	0	0	0	0	0	0	0	0
"S(2,0)DifEntrp"	0	0	0	1.3424853	0	0	0	0	0	0	0	0	0	0	0	0
"_Area_S(0,2)"	0	0	0	520	0	0	0	0	0	0	0	0	0	0	0	0
"S(0,2)AngScMom"	0	0	0	0.004585799	0	0	0	0	0	0	0	0	0	0	0	0
"S(0,2)Contrast"	0	0	0	100.45769	0	0	0	0	0	0	0	0	0	0	0	0
"S(0,2)Correlat"	0	0	0	0.54859297	0	0	0	0	0	0	0	0	0	0	0	0
"S(0,2)SumOfSqs"	0	0	0	111.27174	0	0	0	0	0	0	0	0	0	0	0	0
"S(0,2)InvDfMom"	0	0	0	0.13115928	0	0	0	0	0	0	0	0	0	0	0	0
"S(0,2)SumAverg"	0	0	0	61.726923	0	0	0	0	0	0	0	0	0	0	0	0
"S(0,2)SumVarnc"	0	0	0	344.62928	0	0	0	0	0	0	0	0	0	0	0	0
"S(0,2)SumEntrp"	0	0	0	1.7582092	0	0	0	0	0	0	0	0	0	0	0	0
"S(0,2)Entropy"	0	0	0	2.4521833	0	0	0	0	0	0	0	0	0	0	0	0
"S(0,2)DifVarnc"	0	0	0	35.407263	0	0	0	0	0	0	0	0	0	0	0	0
"S(0,2)DifEntrp"	0	0	0	1.2983216	0	0	0	0	0	0	0	0	0	0	0	0
"_Area_S(2,2)"	0	0	0	492	0	0	0	0	0	0	0	0	0	0	0	0
"S(2,2)AngScMom"	0	0	0	0.003618878	0	0	0	0	0	0	0	0	0	0	0	0
"S(2,2)Contrast"	0	0	0	186.72358	0	0	0	0	0	0	0	0	0	0	0	0
"S(2,2)Correlat"	0	0	0	0.19068179	0	0	0	0	0	0	0	0	0	0	0	0
"S(2,2)SumOfSqs"	0	0	0	115.35857	0	0	0	0	0	0	0	0	0	0	0	0
"S(2,2)InvDfMom"	0	0	0	0.082506865	0	0	0	0	0	0	0	0	0	0	0	0
"S(2,2)SumAverg"	0	0	0	61.829268	0	0	0	0	0	0	0	0	0	0	0	0
"S(2,2)SumVarnc"	0	0	0	274.71069	0	0	0	0	0	0	0	0	0	0	0	0
"S(2,2)SumEntrp"	0	0	0	1.7477292	0	0	0	0	0	0	0	0	0	0	0	0
"S(2,2)Entropy"	0	0	0	2.4950794	0	0	0	0	0	0	0	0	0	0	0	0
"S(2,2)DifVarnc"	0	0	0	65.723577	0	0	0	0	0	0	0	0	0	0	0	0
"S(2,2)DifEntrp"	0	0	0	1.4151997	0	0	0	0	0	0	0	0	0	0	0	0
"_Area_S(2,-2)"	0	0	0	492	0	0	0	0	0	0	0	0	0	0	0	0
"S(2,-2)AngScMom"	0	0	0	0.004056778	0	0	0	0	0	0	0	0	0	0	0	0
"S(2,-2)Contrast"	0	0	0	145.48374	0	0	0	0	0	0	0	0	0	0	0	0
"S(2,-2)Correlat"	0	0	0	0.3433725	0	0	0	0	0	0	0	0	0	0	0	0
"S(2,-2)SumOfSqs"	0	0	0	110.78103	0	0	0	0	0	0	0	0	0	0	0	0
"S(2,-2)InvDfMom"	0	0	0	0.088307387	0	0	0	0	0	0	0	0	0	0	0	0
"S(2,-2)SumAverg"	0	0	0	61.410569	0	0	0	0	0	0	0	0	0	0	0	0
"S(2,-2)SumVarnc"	0	0	0	297.64038	0	0	0	0	0	0	0	0	0	0	0	0
"S(2,-2)SumEntrp"	0	0	0	1.7517608	0	0	0	0	0	0	0	0	0	0	0	0
"S(2,-2)Entropy"	0	0	0	2.4678103	0	0	0	0	0	0	0	0	0	0	0	0
"S(2,-2)DifVarnc"	0	0	0	45.402422	0	0	0	0	0	0	0	0	0	0	0	0
"S(2,-2)DifEntrp"	0	0	0	1.3685105	0	0	0	0	0	0	0	0	0	0	0	0
"_Area_S(3,0)"	0	0	0	480	0	0	0	0	0	0	0	0	0	0	0	0
"S(3,0)AngScMom"	0	0	0	0.003888889	0	0	0	0	0	0	0	0	0	0	0	0
"S(3,0)Contrast"	0	0	0	185.50417	0	0	0	0	0	0	0	0	0	0	0	0
"S(3,0)Correlat"	0	0	0	0.16226117	0	0	0	0	0	0	0	0	0	0	0	0
"S(3,0)SumOfSqs"	0	0	0	110.71718	0	0	0	0	0	0	0	0	0	0	0	0
"S(3,0)InvDfMom"	0	0	0	0.11322416	0	0	0	0	0	0	0	0	0	0	0	0
"S(3,0)SumAverg"	0	0	0	61.545833	0	0	0	0	0	0	0	0	0	0	0	0
"S(3,0)SumVarnc"	0	0	0	257.36457	0	0	0	0	0	0	0	0	0	0	0	0
"S(3,0)SumEntrp"	0	0	0	1.6992556	0	0	0	0	0	0	0	0	0	0	0	0
"S(3,0)Entropy"	0	0	0	2.4613347	0	0	0	0	0	0	0	0	0	0	0	0
"S(3,0)DifVarnc"	0	0	0	72.87901	0	0	0	0	0	0	0	0	0	0	0	0
"S(3,0)DifEntrp"	0	0	0	1.4212149	0	0	0	0	0	0	0	0	0	0	0	0
"_Area_S(0,3)"	0	0	0	480	0	0	0	0	0	0	0	0	0	0	0	0
"S(0,3)AngScMom"	0	0	0	0.003975694	0	0	0	0	0	0	0	0	0	0	0	0
"S(0,3)Contrast"	0	0	0	182.41667	0	0	0	0	0	0	0	0	0	0	0	0
"S(0,3)Correlat"	0	0	0	0.19332141	0	0	0	0	0	0	0	0	0	0	0	0
"S(0,3)SumOfSqs"	0	0	0	113.06651	0	0	0	0	0	0	0	0	0	0	0	0
"S(0,3)InvDfMom"	0	0	0	0.091680205	0	0	0	0	0	0	0	0	0	0	0	0
"S(0,3)SumAverg"	0	0	0	61.025	0	0	0	0	0	0	0	0	0	0	0	0
"S(0,3)SumVarnc"	0	0	0	269.84938	0	0	0	0	0	0	0	0	0	0	0	0
"S(0,3)SumEntrp"	0	0	0	1.7258418	0	0	0	0	0	0	0	0	0	0	0	0
"S(0,3)Entropy"	0	0	0	2.4724701	0	0	0	0	0	0	0	0	0	0	0	0
"S(0,3)DifVarnc"	0	0	0	62.331597	0	0	0	0	0	0	0	0	0	0	0	0
"S(0,3)DifEntrp"	0	0	0	1.4217501	0	0	0	0	0	0	0	0	0	0	0	0
"_Area_S(3,3)"	0	0	0	438	0	0	0	0	0	0	0	0	0	0	0	0
"S(3,3)AngScMom"	0	0	0	0.004222181	0	0	0	0	0	0	0	0	0	0	0	0
"S(3,3)Contrast"	0	0	0	225.98174	0	0	0	0	0	0	0	0	0	0	0	0
"S(3,3)Correlat"	0	0	0	0.006322206	0	0	0	0	0	0	0	0	0	0	0	0
"S(3,3)SumOfSqs"	0	0	0	113.70976	0	0	0	0	0	0	0	0	0	0	0	0
"S(3,3)InvDfMom"	0	0	0	0.07985414	0	0	0	0	0	0	0	0	0	0	0	0
"S(3,3)SumAverg"	0	0	0	60.794521	0	0	0	0	0	0	0	0	0	0	0	0
"S(3,3)SumVarnc"	0	0	0	228.85732	0	0	0	0	0	0	0	0	0	0	0	0
"S(3,3)SumEntrp"	0	0	0	1.6979412	0	0	0	0	0	0	0	0	0	0	0	0
"S(3,3)Entropy"	0	0	0	2.4310849	0	0	0	0	0	0	0	0	0	0	0	0
"S(3,3)DifVarnc"	0	0	0	65.305853	0	0	0	0	0	0	0	0	0	0	0	0
"S(3,3)DifEntrp"	0	0	0	1.4432205	0	0	0	0	0	0	0	0	0	0	0	0
"_Area_S(3,-3)"	0	0	0	438	0	0	0	0	0	0	0	0	0	0	0	0
"S(3,-3)AngScMom"	0	0	0	0.003919852	0	0	0	0	0	0	0	0	0	0	0	0
"S(3,-3)Contrast"	0	0	0	142.53425	0	0	0	0	0	0	0	0	0	0	0	0
"S(3,-3)Correlat"	0	0	0	0.35365317	0	0	0	0	0	0	0	0	0	0	0	0
"S(3,-3)SumOfSqs"	0	0	0	110.26143	0	0	0	0	0	0	0	0	0	0	0	0
"S(3,-3)InvDfMom"	0	0	0	0.099068786	0	0	0	0	0	0	0	0	0	0	0	0
"S(3,-3)SumAverg"	0	0	0	61.611872	0	0	0	0	0	0	0	0	0	0	0	0
"S(3,-3)SumVarnc"	0	0	0	298.51146	0	0	0	0	0	0	0	0	0	0	0	0
"S(3,-3)SumEntrp"	0	0	0	1.7433941	0	0	0	0	0	0	0	0	0	0	0	0
"S(3,-3)Entropy"	0	0	0	2.4591396	0	0	0	0	0	0	0	0	0	0	0	0
"S(3,-3)DifVarnc"	0	0	0	46.959071	0	0	0	0	0	0	0	0	0	0	0	0
"S(3,-3)DifEntrp"	0	0	0	1.3664367	0	0	0	0	0	0	0	0	0	0	0	0
"_Area_S(4,0)"	0	0	0	440	0	0	0	0	0	0	0	0	0	0	0	0
"S(4,0)AngScMom"	0	0	0	0.003729339	0	0	0	0	0	0	0	0	0	0	0	0
"S(4,0)Contrast"	0	0	0	194.78182	0	0	0	0	0	0	0	0	0	0	0	0
"S(4,0)Correlat"	0	0	0	0.13640864	0	0	0	0	0	0	0	0	0	0	0	0
"S(4,0)SumOfSqs"	0	0	0	112.7743	0	0	0	0	0	0	0	0	0	0	0	0
"S(4,0)InvDfMom"	0	0	0	0.10634844	0	0	0	0	0	0	0	0	0	0	0	0
"S(4,0)SumAverg"	0	0	0	61.709091	0	0	0	0	0	0	0	0	0	0	0	0
"S(4,0)SumVarnc"	0	0	0	256.31537	0	0	0	0	0	0	0	0	0	0	0	0
"S(4,0)SumEntrp"	0	0	0	1.7218735	0	0	0	0	0	0	0	0	0	0	0	0
"S(4,0)Entropy"	0	0	0	2.483306	0	0	0	0	0	0	0	0	0	0	0	0
"S(4,0)DifVarnc"	0	0	0	70.96562	0	0	0	0	0	0	0	0	0	0	0	0
"S(4,0)DifEntrp"	0	0	0	1.4282513	0	0	0	0	0	0	0	0	0	0	0	0
"_Area_S(0,4)"	0	0	0	440	0	0	0	0	0	0	0	0	0	0	0	0
"S(0,4)AngScMom"	0	0	0	0.004018595	0	0	0	0	0	0	0	0	0	0	0	0
"S(0,4)Contrast"	0	0	0	237.35	0	0	0	0	0	0	0	0	0	0	0	0
"S(0,4)Correlat"	0	0	0	-0.043281591	0	0	0	0	0	0	0	0	0	0	0	0
"S(0,4)SumOfSqs"	0	0	0	113.75165	0	0	0	0	0	0	0	0	0	0	0	0
"S(0,4)InvDfMom"	0	0	0	0.10677832	0	0	0	0	0	0	0	0	0	0	0	0
"S(0,4)SumAverg"	0	0	0	60.45	0	0	0	0	0	0	0	0	0	0	0	0
"S(0,4)SumVarnc"	0	0	0	217.65659	0	0	0	0	0	0	0	0	0	0	0	0
"S(0,4)SumEntrp"	0	0	0	1.7147624	0	0	0	0	0	0	0	0	0	0	0	0
"S(0,4)Entropy"	0	0	0	2.4641495	0	0	0	0	0	0	0	0	0	0	0	0
"S(0,4)DifVarnc"	0	0	0	81.894442	0	0	0	0	0	0	0	0	0	0	0	0
"S(0,4)DifEntrp"	0	0	0	1.4572401	0	0	0	0	0	0	0	0	0	0	0	0
"_Area_S(4,4)"	0	0	0	384	0	0	0	0	0	0	0	0	0	0	0	0
"S(4,4)AngScMom"	0	0	0	0.004231771	0	0	0	0	0	0	0	0	0	0	0	0
"S(4,4)Contrast"	0	0	0	235.02604	0	0	0	0	0	0	0	0	0	0	0	0
"S(4,4)Correlat"	0	0	0	-0.11474121	0	0	0	0	0	0	0	0	0	0	0	0
"S(4,4)SumOfSqs"	0	0	0	105.41731	0	0	0	0	0	0	0	0	0	0	0	0
"S(4,4)InvDfMom"	0	0	0	0.093453824	0	0	0	0	0	0	0	0	0	0	0	0
"S(4,4)SumAverg"	0	0	0	59.911458	0	0	0	0	0	0	0	0	0	0	0	0
"S(4,4)SumVarnc"	0	0	0	186.6432	0	0	0	0	0	0	0	0	0	0	0	0
"S(4,4)SumEntrp"	0	0	0	1.6629428	0	0	0	0	0	0	0	0	0	0	0	0
"S(4,4)Entropy"	0	0	0	2.4320611	0	0	0	0	0	0	0	0	0	0	0	0
"S(4,4)DifVarnc"	0	0	0	76.816813	0	0	0	0	0	0	0	0	0	0	0	0
"S(4,4)DifEntrp"	0	0	0	1.4423755	0	0	0	0	0	0	0	0	0	0	0	0
"_Area_S(4,-4)"	0	0	0	384	0	0	0	0	0	0	0	0	0	0	0	0
"S(4,-4)AngScMom"	0	0	0	0.004760742	0	0	0	0	0	0	0	0	0	0	0	0
"S(4,-4)Contrast"	0	0	0	155.16146	0	0	0	0	0	0	0	0	0	0	0	0
"S(4,-4)Correlat"	0	0	0	0.30598324	0	0	0	0	0	0	0	0	0	0	0	0
"S(4,-4)SumOfSqs"	0	0	0	111.7851	0	0	0	0	0	0	0	0	0	0	0	0
"S(4,-4)InvDfMom"	0	0	0	0.14936009	0	0	0	0	0	0	0	0	0	0	0	0
"S(4,-4)SumAverg"	0	0	0	61.484375	0	0	0	0	0	0	0	0	0	0	0	0
"S(4,-4)SumVarnc"	0	0	0	291.97892	0	0	0	0	0	0	0	0	0	0	0	0
"S(4,-4)SumEntrp"	0	0	0	1.7232036	0	0	0	0	0	0	0	0	0	0	0	0
"S(4,-4)Entropy"	0	0	0	2.390239	0	0	0	0	0	0	0	0	0	0	0	0
"S(4,-4)DifVarnc"	0	0	0	67.17315	0	0	0	0	0	0	0	0	0	0	0	0
"S(4,-4)DifEntrp"	0	0	0	1.372774	0	0	0	0	0	0	0	0	0	0	0	0
"_Area_S(5,0)"	0	0	0	404	0	0	0	0	0	0	0	0	0	0	0	0
"S(5,0)AngScMom"	0	0	0	0.004129497	0	0	0	0	0	0	0	0	0	0	0	0
"S(5,0)Contrast"	0	0	0	202.98515	0	0	0	0	0	0	0	0	0	0	0	0
"S(5,0)Correlat"	0	0	0	0.11857516	0	0	0	0	0	0	0	0	0	0	0	0
"S(5,0)SumOfSqs"	0	0	0	115.14603	0	0	0	0	0	0	0	0	0	0	0	0
"S(5,0)InvDfMom"	0	0	0	0.070050975	0	0	0	0	0	0	0	0	0	0	0	0
"S(5,0)SumAverg"	0	0	0	61.99505	0	0	0	0	0	0	0	0	0	0	0	0
"S(5,0)SumVarnc"	0	0	0	257.59899	0	0	0	0	0	0	0	0	0	0	0	0
"S(5,0)SumEntrp"	0	0	0	1.7040119	0	0	0	0	0	0	0	0	0	0	0	0
"S(5,0)Entropy"	0	0	0	2.4338197	0	0	0	0	0	0	0	0	0	0	0	0
"S(5,0)DifVarnc"	0	0	0	64.980811	0	0	0	0	0	0	0	0	0	0	0	0
"S(5,0)DifEntrp"	0	0	0	1.4244321	0	0	0	0	0	0	0	0	0	0	0	0
"_Area_S(0,5)"	0	0	0	404	0	0	0	0	0	0	0	0	0	0	0	0
"S(0,5)AngScMom"	0	0	0	0.004203019	0	0	0	0	0	0	0	0	0	0	0	0
"S(0,5)Contrast"	0	0	0	249.67327	0	0	0	0	0	0	0	0	0	0	0	0
"S(0,5)Correlat"	0	0	0	-0.1160375	0	0	0	0	0	0	0	0	0	0	0	0
"S(0,5)SumOfSqs"	0	0	0	111.85702	0	0	0	0	0	0	0	0	0	0	0	0
"S(0,5)InvDfMom"	0	0	0	0.079203951	0	0	0	0	0	0	0	0	0	0	0	0
"S(0,5)SumAverg"	0	0	0	60.277228	0	0	0	0	0	0	0	0	0	0	0	0
"S(0,5)SumVarnc"	0	0	0	197.75483	0	0	0	0	0	0	0	0	0	0	0	0
"S(0,5)SumEntrp"	0	0	0	1.6594251	0	0	0	0	0	0	0	0	0	0	0	0
"S(0,5)Entropy"	0	0	0	2.4342141	0	0	0	0	0	0	0	0	0	0	0	0
"S(0,5)DifVarnc"	0	0	0	81.701402	0	0	0	0	0	0	0	0	0	0	0	0
"S(0,5)DifEntrp"	0	0	0	1.456038	0	0	0	0	0	0	0	0	0	0	0	0
"_Area_S(5,5)"	0	0	0	330	0	0	0	0	0	0	0	0	0	0	0	0
"S(5,5)AngScMom"	0	0	0	0.004995409	0	0	0	0	0	0	0	0	0	0	0	0
"S(5,5)Contrast"	0	0	0	257.62424	0	0	0	0	0	0	0	0	0	0	0	0
"S(5,5)Correlat"	0	0	0	-0.271228	0	0	0	0	0	0	0	0	0	0	0	0
"S(5,5)SumOfSqs"	0	0	0	101.32889	0	0	0	0	0	0	0	0	0	0	0	0
"S(5,5)InvDfMom"	0	0	0	0.081758203	0	0	0	0	0	0	0	0	0	0	0	0
"S(5,5)SumAverg"	0	0	0	60.133333	0	0	0	0	0	0	0	0	0	0	0	0
"S(5,5)SumVarnc"	0	0	0	147.69131	0	0	0	0	0	0	0	0	0	0	0	0
"S(5,5)SumEntrp"	0	0	0	1.5760194	0	0	0	0	0	0	0	0	0	0	0	0
"S(5,5)Entropy"	0	0	0	2.35242	0	0	0	0	0	0	0	0	0	0	0	0
"S(5,5)DifVarnc"	0	0	0	106.25969	0	0	0	0	0	0	0	0	0	0	0	0
"S(5,5)DifEntrp"	0	0	0	1.4340405	0	0	0	0	0	0	0	0	0	0	0	0
"_Area_S(5,-5)"	0	0	0	330	0	0	0	0	0	0	0	0	0	0	0	0
"S(5,-5)AngScMom"	0	0	0	0.005289256	0	0	0	0	0	0	0	0	0	0	0	0
"S(5,-5)Contrast"	0	0	0	226.26667	0	0	0	0	0	0	0	0	0	0	0	0
"S(5,-5)Correlat"	0	0	0	0.042315826	0	0	0	0	0	0	0	0	0	0	0	0
"S(5,-5)SumOfSqs"	0	0	0	118.13219	0	0	0	0	0	0	0	0	0	0	0	0
"S(5,-5)InvDfMom"	0	0	0	0.079774576	0	0	0	0	0	0	0	0	0	0	0	0
"S(5,-5)SumAverg"	0	0	0	61.10303	0	0	0	0	0	0	0	0	0	0	0	0
"S(5,-5)SumVarnc"	0	0	0	246.26211	0	0	0	0	0	0	0	0	0	0	0	0
"S(5,-5)SumEntrp"	0	0	0	1.6531828	0	0	0	0	0	0	0	0	0	0	0	0
"S(5,-5)Entropy"	0	0	0	2.3362652	0	0	0	0	0	0	0	0	0	0	0	0
"S(5,-5)DifVarnc"	0	0	0	83.427952	0	0	0	0	0	0	0	0	0	0	0	0
"S(5,-5)DifEntrp"	0	0	0	1.4090901	0	0	0	0	0	0	0	0	0	0	0	0
Horzl_RLNonUni	0	0	0	227.90441	0	0	0	0	0	0	0	0	0	0	0	0
Horzl_GLevNonU	0	0	0	11.632353	0	0	0	0	0	0	0	0	0	0	0	0
Horzl_LngREmph	0	0	0	1.3602941	0	0	0	0	0	0	0	0	0	0	0	0
Horzl_ShrtREmp	0	0	0	0.93254085	0	0	0	0	0	0	0	0	0	0	0	0
Horzl_Fraction	0	0	0	0.90666667	0	0	0	0	0	0	0	0	0	0	0	0
Vertl_RLNonUni	0	0	0	219.38202	0	0	0	0	0	0	0	0	0	0	0	0
Vertl_GLevNonU	0	0	0	10.895131	0	0	0	0	0	0	0	0	0	0	0	0
Vertl_LngREmph	0	0	0	1.4681648	0	0	0	0	0	0	0	0	0	0	0	0
Vertl_ShrtREmp	0	0	0	0.92457345	0	0	0	0	0	0	0	0	0	0	0	0
Vertl_Fraction	0	0	0	0.89	0	0	0	0	0	0	0	0	0	0	0	0
45dgr_RLNonUni	0	0	0	231.02182	0	0	0	0	0	0	0	0	0	0	0	0
45dgr_GLevNonU	0	0	0	11.472727	0	0	0	0	0	0	0	0	0	0	0	0
45dgr_LngREmph	0	0	0	1.28	0	0	0	0	0	0	0	0	0	0	0	0
45dgr_ShrtREmp	0	0	0	0.9340404	0	0	0	0	0	0	0	0	0	0	0	0
45dgr_Fraction	0	0	0	0.91666667	0	0	0	0	0	0	0	0	0	0	0	0
135dr_RLNonUni	0	0	0	240.16129	0	0	0	0	0	0	0	0	0	0	0	0
135dr_GLevNonU	0	0	0	11.695341	0	0	0	0	0	0	0	0	0	0	0	0
135dr_LngREmph	0	0	0	1.2258065	0	0	0	0	0	0	0	0	0	0	0	0
135dr_ShrtREmp	0	0	0	0.94354839	0	0	0	0	0	0	0	0	0	0	0	0
135dr_Fraction	0	0	0	0.93	0	0	0	0	0	0	0	0	0	0	0	0
_AreaGr	0	0	0	248	0	0	0	0	0	0	0	0	0	0	0	0
GrMean	0	0	0	3.3991475	0	0	0	0	0	0	0	0	0	0	0	0
GrVariance	0	0	0	3.2159575	0	0	0	0	0	0	0	0	0	0	0	0
GrSkewness	0	0	0	0.74041374	0	0	0	0	0	0	0	0	0	0	0	0
GrKurtosis	0	0	0	0.62726041	0	0	0	0	0	0	0	0	0	0	0	0
GrNonZeros	0	0	0	0.97580645	0	0	0	0	0	0	0	0	0	0	0	0
_AreaARM	0	0	0	248	0	0	0	0	0	0	0	0	0	0	0	0
Teta1	0	0	0	0.72130326	0	0	0	0	0	0	0	0	0	0	0	0
Teta2	0	0	0	-0.60547646	0	0	0	0	0	0	0	0	0	0	0	0
Teta3	0	0	0	0.85574453	0	0	0	0	0	0	0	0	0	0	0	0
Teta4	0	0	0	0.003508942	0	0	0	0	0	0	0	0	0	0	0	0
Sigma	0	0	0	0.31995143	0	0	0	0	0	0	0	0	0	0	0	0
WavEnLL_s-1	0	0	0	17204.593	0	0	0	0	0	0	0	0	0	0	0	0
WavEnLH_s-1	0	0	0	107.83079	0	0	0	0	0	0	0	0	0	0	0	0
WavEnHL_s-1	0	0	0	176.21189	0	0	0	0	0	0	0	0	0	0	0	0
WavEnHH_s-1	0	0	0	13.516768	0	0	0	0	0	0	0	0	0	0	0	0
WavEnLL_s-2	0	0	0	16938.285	0	0	0	0	0	0	0	0	0	0	0	0
WavEnLH_s-2	0	0	0	224.64014	0	0	0	0	0	0	0	0	0	0	0	0
WavEnHL_s-2	0	0	0	263.62842	0	0	0	0	0	0	0	0	0	0	0	0
WavEnHH_s-2	0	0	0	92.727376	0	0	0	0	0	0	0	0	0	0	0	0
WavEnLL_s-3	0	0	0	16882.572	0	0	0	0	0	0	0	0	0	0	0	0
WavEnLH_s-3	0	0	0	485.27349	0	0	0	0	0	0	0	0	0	0	0	0
WavEnHL_s-3	0	0	0	100.67714	0	0	0	0	0	0	0	0	0	0	0	0
WavEnHH_s-3	0	0	0	139.15869	0	0	0	0	0	0	0	0	0	0	0	0
WavEnLL_s-4	0	0	0	12690.241	0	0	0	0	0	0	0	0	0	0	0	0
WavEnLH_s-4	0	0	0	165.18337	0	0	0	0	0	0	0	0	0	0	0	0
WavEnHL_s-4	0	0	0	790.95473	0	0	0	0	0	0	0	0	0	0	0	0
WavEnHH_s-4	0	0	0	102.98667	0	0	0	0	0	0	0	0	0	0	0	0
