# Supplementary material for: Hepatitis C Related Chronic Liver Cirrhosis: Feasibility of Texture Analysis of MR Images for Classification of Fibrosis Stage and Necroinflammatory Activity Grade
Source: PLoS One. 2015 Mar 5;10(3):e0118297. doi: 10.1371/journal.pone.0118297 (PMC4351185; doi:10.1371/journal.pone.0118297)
Supplement: S2 Dataset — (ZIP) [file pone.0118297.s002.zip › fibrosis stage/EOB-HP/30-F4.par]

Image File: 30-F4A2-16-40.bmp 
ROI File: newdraw.roi 
Image size: 512 x 512
Min. lum.: 1
Max. lum.: 256
Bits/pixel: 8

Normalisation =  3 sigma
Histogram analysis = Yes
"CO matrix analysis = Yes, Dimensions = 6 x 6, Distances = 1 2 3 4 5"
"RL matrix analysis = Yes, Dimension = 6"
"Gradient analysis = Yes, Max pixel value = 16"
AR model analysis = Yes
Wavelet analysis = Yes

--------------- CLASS NAMES ----------------

----------------- FEATURES -----------------																
_Area	0	0	0	300	0	0	0	0	0	0	0	0	0	0	0	0
_MinNorm	0	0	0	160	0	0	0	0	0	0	0	0	0	0	0	0
_MaxNorm	0	0	0	223	0	0	0	0	0	0	0	0	0	0	0	0
Mean	0	0	0	192.16	0	0	0	0	0	0	0	0	0	0	0	0
Variance	0	0	0	109.18773	0	0	0	0	0	0	0	0	0	0	0	0
Skewness	0	0	0	-0.060962481	0	0	0	0	0	0	0	0	0	0	0	0
Kurtosis	0	0	0	-0.68178776	0	0	0	0	0	0	0	0	0	0	0	0
Perc.01%	0	0	0	170	0	0	0	0	0	0	0	0	0	0	0	0
Perc.10%	0	0	0	178	0	0	0	0	0	0	0	0	0	0	0	0
Perc.50%	0	0	0	192	0	0	0	0	0	0	0	0	0	0	0	0
Perc.90%	0	0	0	206	0	0	0	0	0	0	0	0	0	0	0	0
Perc.99%	0	0	0	213	0	0	0	0	0	0	0	0	0	0	0	0
"_Area_S(1,0)"	0	0	0	560	0	0	0	0	0	0	0	0	0	0	0	0
"S(1,0)AngScMom"	0	0	0	0.003118622	0	0	0	0	0	0	0	0	0	0	0	0
"S(1,0)Contrast"	0	0	0	55.714286	0	0	0	0	0	0	0	0	0	0	0	0
"S(1,0)Correlat"	0	0	0	0.74394159	0	0	0	0	0	0	0	0	0	0	0	0
"S(1,0)SumOfSqs"	0	0	0	108.79214	0	0	0	0	0	0	0	0	0	0	0	0
"S(1,0)InvDfMom"	0	0	0	0.13067028	0	0	0	0	0	0	0	0	0	0	0	0
"S(1,0)SumAverg"	0	0	0	64.6	0	0	0	0	0	0	0	0	0	0	0	0
"S(1,0)SumVarnc"	0	0	0	379.45429	0	0	0	0	0	0	0	0	0	0	0	0
"S(1,0)SumEntrp"	0	0	0	1.8062667	0	0	0	0	0	0	0	0	0	0	0	0
"S(1,0)Entropy"	0	0	0	2.5575255	0	0	0	0	0	0	0	0	0	0	0	0
"S(1,0)DifVarnc"	0	0	0	19.970969	0	0	0	0	0	0	0	0	0	0	0	0
"S(1,0)DifEntrp"	0	0	0	1.1705385	0	0	0	0	0	0	0	0	0	0	0	0
"_Area_S(0,1)"	0	0	0	560	0	0	0	0	0	0	0	0	0	0	0	0
"S(0,1)AngScMom"	0	0	0	0.003596939	0	0	0	0	0	0	0	0	0	0	0	0
"S(0,1)Contrast"	0	0	0	31.025	0	0	0	0	0	0	0	0	0	0	0	0
"S(0,1)Correlat"	0	0	0	0.85593066	0	0	0	0	0	0	0	0	0	0	0	0
"S(0,1)SumOfSqs"	0	0	0	107.67385	0	0	0	0	0	0	0	0	0	0	0	0
"S(0,1)InvDfMom"	0	0	0	0.19797753	0	0	0	0	0	0	0	0	0	0	0	0
"S(0,1)SumAverg"	0	0	0	64.932143	0	0	0	0	0	0	0	0	0	0	0	0
"S(0,1)SumVarnc"	0	0	0	399.6704	0	0	0	0	0	0	0	0	0	0	0	0
"S(0,1)SumEntrp"	0	0	0	1.8284197	0	0	0	0	0	0	0	0	0	0	0	0
"S(0,1)Entropy"	0	0	0	2.512392	0	0	0	0	0	0	0	0	0	0	0	0
"S(0,1)DifVarnc"	0	0	0	11.317742	0	0	0	0	0	0	0	0	0	0	0	0
"S(0,1)DifEntrp"	0	0	0	1.069636	0	0	0	0	0	0	0	0	0	0	0	0
"_Area_S(1,1)"	0	0	0	546	0	0	0	0	0	0	0	0	0	0	0	0
"S(1,1)AngScMom"	0	0	0	0.002797569	0	0	0	0	0	0	0	0	0	0	0	0
"S(1,1)Contrast"	0	0	0	85.534799	0	0	0	0	0	0	0	0	0	0	0	0
"S(1,1)Correlat"	0	0	0	0.60107672	0	0	0	0	0	0	0	0	0	0	0	0
"S(1,1)SumOfSqs"	0	0	0	107.20708	0	0	0	0	0	0	0	0	0	0	0	0
"S(1,1)InvDfMom"	0	0	0	0.12470744	0	0	0	0	0	0	0	0	0	0	0	0
"S(1,1)SumAverg"	0	0	0	64.897436	0	0	0	0	0	0	0	0	0	0	0	0
"S(1,1)SumVarnc"	0	0	0	343.29351	0	0	0	0	0	0	0	0	0	0	0	0
"S(1,1)SumEntrp"	0	0	0	1.8034258	0	0	0	0	0	0	0	0	0	0	0	0
"S(1,1)Entropy"	0	0	0	2.5983943	0	0	0	0	0	0	0	0	0	0	0	0
"S(1,1)DifVarnc"	0	0	0	29.092326	0	0	0	0	0	0	0	0	0	0	0	0
"S(1,1)DifEntrp"	0	0	0	1.2762075	0	0	0	0	0	0	0	0	0	0	0	0
"_Area_S(1,-1)"	0	0	0	546	0	0	0	0	0	0	0	0	0	0	0	0
"S(1,-1)AngScMom"	0	0	0	0.002871366	0	0	0	0	0	0	0	0	0	0	0	0
"S(1,-1)Contrast"	0	0	0	78.714286	0	0	0	0	0	0	0	0	0	0	0	0
"S(1,-1)Correlat"	0	0	0	0.6314326	0	0	0	0	0	0	0	0	0	0	0	0
"S(1,-1)SumOfSqs"	0	0	0	106.78411	0	0	0	0	0	0	0	0	0	0	0	0
"S(1,-1)InvDfMom"	0	0	0	0.1338963	0	0	0	0	0	0	0	0	0	0	0	0
"S(1,-1)SumAverg"	0	0	0	64.868132	0	0	0	0	0	0	0	0	0	0	0	0
"S(1,-1)SumVarnc"	0	0	0	348.42217	0	0	0	0	0	0	0	0	0	0	0	0
"S(1,-1)SumEntrp"	0	0	0	1.8146699	0	0	0	0	0	0	0	0	0	0	0	0
"S(1,-1)Entropy"	0	0	0	2.5872074	0	0	0	0	0	0	0	0	0	0	0	0
"S(1,-1)DifVarnc"	0	0	0	27.431899	0	0	0	0	0	0	0	0	0	0	0	0
"S(1,-1)DifEntrp"	0	0	0	1.2608042	0	0	0	0	0	0	0	0	0	0	0	0
"_Area_S(2,0)"	0	0	0	520	0	0	0	0	0	0	0	0	0	0	0	0
"S(2,0)AngScMom"	0	0	0	0.002803254	0	0	0	0	0	0	0	0	0	0	0	0
"S(2,0)Contrast"	0	0	0	149.73077	0	0	0	0	0	0	0	0	0	0	0	0
"S(2,0)Correlat"	0	0	0	0.30316117	0	0	0	0	0	0	0	0	0	0	0	0
"S(2,0)SumOfSqs"	0	0	0	107.43572	0	0	0	0	0	0	0	0	0	0	0	0
"S(2,0)InvDfMom"	0	0	0	0.088717299	0	0	0	0	0	0	0	0	0	0	0	0
"S(2,0)SumAverg"	0	0	0	65.269231	0	0	0	0	0	0	0	0	0	0	0	0
"S(2,0)SumVarnc"	0	0	0	280.01213	0	0	0	0	0	0	0	0	0	0	0	0
"S(2,0)SumEntrp"	0	0	0	1.757009	0	0	0	0	0	0	0	0	0	0	0	0
"S(2,0)Entropy"	0	0	0	2.589757	0	0	0	0	0	0	0	0	0	0	0	0
"S(2,0)DifVarnc"	0	0	0	54.443136	0	0	0	0	0	0	0	0	0	0	0	0
"S(2,0)DifEntrp"	0	0	0	1.3725093	0	0	0	0	0	0	0	0	0	0	0	0
"_Area_S(0,2)"	0	0	0	520	0	0	0	0	0	0	0	0	0	0	0	0
"S(0,2)AngScMom"	0	0	0	0.002928994	0	0	0	0	0	0	0	0	0	0	0	0
"S(0,2)Contrast"	0	0	0	105.86538	0	0	0	0	0	0	0	0	0	0	0	0
"S(0,2)Correlat"	0	0	0	0.48804573	0	0	0	0	0	0	0	0	0	0	0	0
"S(0,2)SumOfSqs"	0	0	0	103.3934	0	0	0	0	0	0	0	0	0	0	0	0
"S(0,2)InvDfMom"	0	0	0	0.10530597	0	0	0	0	0	0	0	0	0	0	0	0
"S(0,2)SumAverg"	0	0	0	65.442308	0	0	0	0	0	0	0	0	0	0	0	0
"S(0,2)SumVarnc"	0	0	0	307.70821	0	0	0	0	0	0	0	0	0	0	0	0
"S(0,2)SumEntrp"	0	0	0	1.7892974	0	0	0	0	0	0	0	0	0	0	0	0
"S(0,2)Entropy"	0	0	0	2.5793368	0	0	0	0	0	0	0	0	0	0	0	0
"S(0,2)DifVarnc"	0	0	0	38.056494	0	0	0	0	0	0	0	0	0	0	0	0
"S(0,2)DifEntrp"	0	0	0	1.3225777	0	0	0	0	0	0	0	0	0	0	0	0
"_Area_S(2,2)"	0	0	0	492	0	0	0	0	0	0	0	0	0	0	0	0
"S(2,2)AngScMom"	0	0	0	0.002949633	0	0	0	0	0	0	0	0	0	0	0	0
"S(2,2)Contrast"	0	0	0	203.66667	0	0	0	0	0	0	0	0	0	0	0	0
"S(2,2)Correlat"	0	0	0	0.026516159	0	0	0	0	0	0	0	0	0	0	0	0
"S(2,2)SumOfSqs"	0	0	0	104.60711	0	0	0	0	0	0	0	0	0	0	0	0
"S(2,2)InvDfMom"	0	0	0	0.065778809	0	0	0	0	0	0	0	0	0	0	0	0
"S(2,2)SumAverg"	0	0	0	65.479675	0	0	0	0	0	0	0	0	0	0	0	0
"S(2,2)SumVarnc"	0	0	0	214.76178	0	0	0	0	0	0	0	0	0	0	0	0
"S(2,2)SumEntrp"	0	0	0	1.7044846	0	0	0	0	0	0	0	0	0	0	0	0
"S(2,2)Entropy"	0	0	0	2.5668	0	0	0	0	0	0	0	0	0	0	0	0
"S(2,2)DifVarnc"	0	0	0	66.79569	0	0	0	0	0	0	0	0	0	0	0	0
"S(2,2)DifEntrp"	0	0	0	1.445177	0	0	0	0	0	0	0	0	0	0	0	0
"_Area_S(2,-2)"	0	0	0	492	0	0	0	0	0	0	0	0	0	0	0	0
"S(2,-2)AngScMom"	0	0	0	0.002718289	0	0	0	0	0	0	0	0	0	0	0	0
"S(2,-2)Contrast"	0	0	0	196.60976	0	0	0	0	0	0	0	0	0	0	0	0
"S(2,-2)Correlat"	0	0	0	0.055570214	0	0	0	0	0	0	0	0	0	0	0	0
"S(2,-2)SumOfSqs"	0	0	0	104.08913	0	0	0	0	0	0	0	0	0	0	0	0
"S(2,-2)InvDfMom"	0	0	0	0.071959586	0	0	0	0	0	0	0	0	0	0	0	0
"S(2,-2)SumAverg"	0	0	0	65.414634	0	0	0	0	0	0	0	0	0	0	0	0
"S(2,-2)SumVarnc"	0	0	0	219.74678	0	0	0	0	0	0	0	0	0	0	0	0
"S(2,-2)SumEntrp"	0	0	0	1.7188477	0	0	0	0	0	0	0	0	0	0	0	0
"S(2,-2)Entropy"	0	0	0	2.6004637	0	0	0	0	0	0	0	0	0	0	0	0
"S(2,-2)DifVarnc"	0	0	0	63.516954	0	0	0	0	0	0	0	0	0	0	0	0
"S(2,-2)DifEntrp"	0	0	0	1.4296324	0	0	0	0	0	0	0	0	0	0	0	0
"_Area_S(3,0)"	0	0	0	480	0	0	0	0	0	0	0	0	0	0	0	0
"S(3,0)AngScMom"	0	0	0	0.002847222	0	0	0	0	0	0	0	0	0	0	0	0
"S(3,0)Contrast"	0	0	0	184.37083	0	0	0	0	0	0	0	0	0	0	0	0
"S(3,0)Correlat"	0	0	0	0.13017065	0	0	0	0	0	0	0	0	0	0	0	0
"S(3,0)SumOfSqs"	0	0	0	105.98104	0	0	0	0	0	0	0	0	0	0	0	0
"S(3,0)InvDfMom"	0	0	0	0.095969349	0	0	0	0	0	0	0	0	0	0	0	0
"S(3,0)SumAverg"	0	0	0	65.570833	0	0	0	0	0	0	0	0	0	0	0	0
"S(3,0)SumVarnc"	0	0	0	239.55332	0	0	0	0	0	0	0	0	0	0	0	0
"S(3,0)SumEntrp"	0	0	0	1.7324293	0	0	0	0	0	0	0	0	0	0	0	0
"S(3,0)Entropy"	0	0	0	2.5821277	0	0	0	0	0	0	0	0	0	0	0	0
"S(3,0)DifVarnc"	0	0	0	68.359983	0	0	0	0	0	0	0	0	0	0	0	0
"S(3,0)DifEntrp"	0	0	0	1.4316143	0	0	0	0	0	0	0	0	0	0	0	0
"_Area_S(0,3)"	0	0	0	480	0	0	0	0	0	0	0	0	0	0	0	0
"S(0,3)AngScMom"	0	0	0	0.003133681	0	0	0	0	0	0	0	0	0	0	0	0
"S(0,3)Contrast"	0	0	0	185.40417	0	0	0	0	0	0	0	0	0	0	0	0
"S(0,3)Correlat"	0	0	0	0.087938519	0	0	0	0	0	0	0	0	0	0	0	0
"S(0,3)SumOfSqs"	0	0	0	101.64017	0	0	0	0	0	0	0	0	0	0	0	0
"S(0,3)InvDfMom"	0	0	0	0.091773212	0	0	0	0	0	0	0	0	0	0	0	0
"S(0,3)SumAverg"	0	0	0	65.6875	0	0	0	0	0	0	0	0	0	0	0	0
"S(0,3)SumVarnc"	0	0	0	221.15651	0	0	0	0	0	0	0	0	0	0	0	0
"S(0,3)SumEntrp"	0	0	0	1.6864202	0	0	0	0	0	0	0	0	0	0	0	0
"S(0,3)Entropy"	0	0	0	2.5523321	0	0	0	0	0	0	0	0	0	0	0	0
"S(0,3)DifVarnc"	0	0	0	66.684983	0	0	0	0	0	0	0	0	0	0	0	0
"S(0,3)DifEntrp"	0	0	0	1.4292756	0	0	0	0	0	0	0	0	0	0	0	0
"_Area_S(3,3)"	0	0	0	438	0	0	0	0	0	0	0	0	0	0	0	0
"S(3,3)AngScMom"	0	0	0	0.003085841	0	0	0	0	0	0	0	0	0	0	0	0
"S(3,3)Contrast"	0	0	0	214.08676	0	0	0	0	0	0	0	0	0	0	0	0
"S(3,3)Correlat"	0	0	0	-0.04443023	0	0	0	0	0	0	0	0	0	0	0	0
"S(3,3)SumOfSqs"	0	0	0	102.48974	0	0	0	0	0	0	0	0	0	0	0	0
"S(3,3)InvDfMom"	0	0	0	0.072387523	0	0	0	0	0	0	0	0	0	0	0	0
"S(3,3)SumAverg"	0	0	0	65.611872	0	0	0	0	0	0	0	0	0	0	0	0
"S(3,3)SumVarnc"	0	0	0	195.87219	0	0	0	0	0	0	0	0	0	0	0	0
"S(3,3)SumEntrp"	0	0	0	1.6727815	0	0	0	0	0	0	0	0	0	0	0	0
"S(3,3)Entropy"	0	0	0	2.5418046	0	0	0	0	0	0	0	0	0	0	0	0
"S(3,3)DifVarnc"	0	0	0	68.217719	0	0	0	0	0	0	0	0	0	0	0	0
"S(3,3)DifEntrp"	0	0	0	1.4608359	0	0	0	0	0	0	0	0	0	0	0	0
"_Area_S(3,-3)"	0	0	0	438	0	0	0	0	0	0	0	0	0	0	0	0
"S(3,-3)AngScMom"	0	0	0	0.003221367	0	0	0	0	0	0	0	0	0	0	0	0
"S(3,-3)Contrast"	0	0	0	215.92694	0	0	0	0	0	0	0	0	0	0	0	0
"S(3,-3)Correlat"	0	0	0	-0.06152127	0	0	0	0	0	0	0	0	0	0	0	0
"S(3,-3)SumOfSqs"	0	0	0	101.70637	0	0	0	0	0	0	0	0	0	0	0	0
"S(3,-3)InvDfMom"	0	0	0	0.07126997	0	0	0	0	0	0	0	0	0	0	0	0
"S(3,-3)SumAverg"	0	0	0	64.968037	0	0	0	0	0	0	0	0	0	0	0	0
"S(3,-3)SumVarnc"	0	0	0	190.89852	0	0	0	0	0	0	0	0	0	0	0	0
"S(3,-3)SumEntrp"	0	0	0	1.656018	0	0	0	0	0	0	0	0	0	0	0	0
"S(3,-3)Entropy"	0	0	0	2.5246091	0	0	0	0	0	0	0	0	0	0	0	0
"S(3,-3)DifVarnc"	0	0	0	72.802319	0	0	0	0	0	0	0	0	0	0	0	0
"S(3,-3)DifEntrp"	0	0	0	1.4473308	0	0	0	0	0	0	0	0	0	0	0	0
"_Area_S(4,0)"	0	0	0	440	0	0	0	0	0	0	0	0	0	0	0	0
"S(4,0)AngScMom"	0	0	0	0.003068182	0	0	0	0	0	0	0	0	0	0	0	0
"S(4,0)Contrast"	0	0	0	175.02727	0	0	0	0	0	0	0	0	0	0	0	0
"S(4,0)Correlat"	0	0	0	0.14148756	0	0	0	0	0	0	0	0	0	0	0	0
"S(4,0)SumOfSqs"	0	0	0	101.93636	0	0	0	0	0	0	0	0	0	0	0	0
"S(4,0)InvDfMom"	0	0	0	0.0810818	0	0	0	0	0	0	0	0	0	0	0	0
"S(4,0)SumAverg"	0	0	0	65	0	0	0	0	0	0	0	0	0	0	0	0
"S(4,0)SumVarnc"	0	0	0	232.71818	0	0	0	0	0	0	0	0	0	0	0	0
"S(4,0)SumEntrp"	0	0	0	1.7055787	0	0	0	0	0	0	0	0	0	0	0	0
"S(4,0)Entropy"	0	0	0	2.5442362	0	0	0	0	0	0	0	0	0	0	0	0
"S(4,0)DifVarnc"	0	0	0	63.628843	0	0	0	0	0	0	0	0	0	0	0	0
"S(4,0)DifEntrp"	0	0	0	1.3842613	0	0	0	0	0	0	0	0	0	0	0	0
"_Area_S(0,4)"	0	0	0	440	0	0	0	0	0	0	0	0	0	0	0	0
"S(0,4)AngScMom"	0	0	0	0.003254132	0	0	0	0	0	0	0	0	0	0	0	0
"S(0,4)Contrast"	0	0	0	230.35909	0	0	0	0	0	0	0	0	0	0	0	0
"S(0,4)Correlat"	0	0	0	-0.1110454	0	0	0	0	0	0	0	0	0	0	0	0
"S(0,4)SumOfSqs"	0	0	0	103.66772	0	0	0	0	0	0	0	0	0	0	0	0
"S(0,4)InvDfMom"	0	0	0	0.057940442	0	0	0	0	0	0	0	0	0	0	0	0
"S(0,4)SumAverg"	0	0	0	65.604545	0	0	0	0	0	0	0	0	0	0	0	0
"S(0,4)SumVarnc"	0	0	0	184.3118	0	0	0	0	0	0	0	0	0	0	0	0
"S(0,4)SumEntrp"	0	0	0	1.6606192	0	0	0	0	0	0	0	0	0	0	0	0
"S(0,4)Entropy"	0	0	0	2.5267835	0	0	0	0	0	0	0	0	0	0	0	0
"S(0,4)DifVarnc"	0	0	0	80.741715	0	0	0	0	0	0	0	0	0	0	0	0
"S(0,4)DifEntrp"	0	0	0	1.4413639	0	0	0	0	0	0	0	0	0	0	0	0
"_Area_S(4,4)"	0	0	0	384	0	0	0	0	0	0	0	0	0	0	0	0
"S(4,4)AngScMom"	0	0	0	0.003472222	0	0	0	0	0	0	0	0	0	0	0	0
"S(4,4)Contrast"	0	0	0	189.67708	0	0	0	0	0	0	0	0	0	0	0	0
"S(4,4)Correlat"	0	0	0	0.044932427	0	0	0	0	0	0	0	0	0	0	0	0
"S(4,4)SumOfSqs"	0	0	0	99.300347	0	0	0	0	0	0	0	0	0	0	0	0
"S(4,4)InvDfMom"	0	0	0	0.072754071	0	0	0	0	0	0	0	0	0	0	0	0
"S(4,4)SumAverg"	0	0	0	65.666667	0	0	0	0	0	0	0	0	0	0	0	0
"S(4,4)SumVarnc"	0	0	0	207.52431	0	0	0	0	0	0	0	0	0	0	0	0
"S(4,4)SumEntrp"	0	0	0	1.6742494	0	0	0	0	0	0	0	0	0	0	0	0
"S(4,4)Entropy"	0	0	0	2.4898444	0	0	0	0	0	0	0	0	0	0	0	0
"S(4,4)DifVarnc"	0	0	0	63.114583	0	0	0	0	0	0	0	0	0	0	0	0
"S(4,4)DifEntrp"	0	0	0	1.4121238	0	0	0	0	0	0	0	0	0	0	0	0
"_Area_S(4,-4)"	0	0	0	384	0	0	0	0	0	0	0	0	0	0	0	0
"S(4,-4)AngScMom"	0	0	0	0.003458659	0	0	0	0	0	0	0	0	0	0	0	0
"S(4,-4)Contrast"	0	0	0	191.85938	0	0	0	0	0	0	0	0	0	0	0	0
"S(4,-4)Correlat"	0	0	0	0.008067555	0	0	0	0	0	0	0	0	0	0	0	0
"S(4,-4)SumOfSqs"	0	0	0	96.7099	0	0	0	0	0	0	0	0	0	0	0	0
"S(4,-4)InvDfMom"	0	0	0	0.059545932	0	0	0	0	0	0	0	0	0	0	0	0
"S(4,-4)SumAverg"	0	0	0	63.640625	0	0	0	0	0	0	0	0	0	0	0	0
"S(4,-4)SumVarnc"	0	0	0	194.98022	0	0	0	0	0	0	0	0	0	0	0	0
"S(4,-4)SumEntrp"	0	0	0	1.6526806	0	0	0	0	0	0	0	0	0	0	0	0
"S(4,-4)Entropy"	0	0	0	2.4914123	0	0	0	0	0	0	0	0	0	0	0	0
"S(4,-4)DifVarnc"	0	0	0	61.875624	0	0	0	0	0	0	0	0	0	0	0	0
"S(4,-4)DifEntrp"	0	0	0	1.3947264	0	0	0	0	0	0	0	0	0	0	0	0
"_Area_S(5,0)"	0	0	0	404	0	0	0	0	0	0	0	0	0	0	0	0
"S(5,0)AngScMom"	0	0	0	0.003283992	0	0	0	0	0	0	0	0	0	0	0	0
"S(5,0)Contrast"	0	0	0	182.37129	0	0	0	0	0	0	0	0	0	0	0	0
"S(5,0)Correlat"	0	0	0	0.040337476	0	0	0	0	0	0	0	0	0	0	0	0
"S(5,0)SumOfSqs"	0	0	0	95.018448	0	0	0	0	0	0	0	0	0	0	0	0
"S(5,0)InvDfMom"	0	0	0	0.064604005	0	0	0	0	0	0	0	0	0	0	0	0
"S(5,0)SumAverg"	0	0	0	64.123762	0	0	0	0	0	0	0	0	0	0	0	0
"S(5,0)SumVarnc"	0	0	0	197.7025	0	0	0	0	0	0	0	0	0	0	0	0
"S(5,0)SumEntrp"	0	0	0	1.6954022	0	0	0	0	0	0	0	0	0	0	0	0
"S(5,0)Entropy"	0	0	0	2.5098806	0	0	0	0	0	0	0	0	0	0	0	0
"S(5,0)DifVarnc"	0	0	0	66.649079	0	0	0	0	0	0	0	0	0	0	0	0
"S(5,0)DifEntrp"	0	0	0	1.3900933	0	0	0	0	0	0	0	0	0	0	0	0
"_Area_S(0,5)"	0	0	0	404	0	0	0	0	0	0	0	0	0	0	0	0
"S(0,5)AngScMom"	0	0	0	0.003283992	0	0	0	0	0	0	0	0	0	0	0	0
"S(0,5)Contrast"	0	0	0	224.77723	0	0	0	0	0	0	0	0	0	0	0	0
"S(0,5)Correlat"	0	0	0	-0.079634779	0	0	0	0	0	0	0	0	0	0	0	0
"S(0,5)SumOfSqs"	0	0	0	104.09873	0	0	0	0	0	0	0	0	0	0	0	0
"S(0,5)InvDfMom"	0	0	0	0.054590519	0	0	0	0	0	0	0	0	0	0	0	0
"S(0,5)SumAverg"	0	0	0	65.331683	0	0	0	0	0	0	0	0	0	0	0	0
"S(0,5)SumVarnc"	0	0	0	191.61771	0	0	0	0	0	0	0	0	0	0	0	0
"S(0,5)SumEntrp"	0	0	0	1.6646553	0	0	0	0	0	0	0	0	0	0	0	0
"S(0,5)Entropy"	0	0	0	2.5117361	0	0	0	0	0	0	0	0	0	0	0	0
"S(0,5)DifVarnc"	0	0	0	76.829747	0	0	0	0	0	0	0	0	0	0	0	0
"S(0,5)DifEntrp"	0	0	0	1.434564	0	0	0	0	0	0	0	0	0	0	0	0
"_Area_S(5,5)"	0	0	0	330	0	0	0	0	0	0	0	0	0	0	0	0
"S(5,5)AngScMom"	0	0	0	0.004040404	0	0	0	0	0	0	0	0	0	0	0	0
"S(5,5)Contrast"	0	0	0	190.18788	0	0	0	0	0	0	0	0	0	0	0	0
"S(5,5)Correlat"	0	0	0	0.063621422	0	0	0	0	0	0	0	0	0	0	0	0
"S(5,5)SumOfSqs"	0	0	0	101.55501	0	0	0	0	0	0	0	0	0	0	0	0
"S(5,5)InvDfMom"	0	0	0	0.091156691	0	0	0	0	0	0	0	0	0	0	0	0
"S(5,5)SumAverg"	0	0	0	65.254545	0	0	0	0	0	0	0	0	0	0	0	0
"S(5,5)SumVarnc"	0	0	0	216.03218	0	0	0	0	0	0	0	0	0	0	0	0
"S(5,5)SumEntrp"	0	0	0	1.6765295	0	0	0	0	0	0	0	0	0	0	0	0
"S(5,5)Entropy"	0	0	0	2.4313888	0	0	0	0	0	0	0	0	0	0	0	0
"S(5,5)DifVarnc"	0	0	0	76.021892	0	0	0	0	0	0	0	0	0	0	0	0
"S(5,5)DifEntrp"	0	0	0	1.4219407	0	0	0	0	0	0	0	0	0	0	0	0
"_Area_S(5,-5)"	0	0	0	330	0	0	0	0	0	0	0	0	0	0	0	0
"S(5,-5)AngScMom"	0	0	0	0.004352617	0	0	0	0	0	0	0	0	0	0	0	0
"S(5,-5)Contrast"	0	0	0	207.70303	0	0	0	0	0	0	0	0	0	0	0	0
"S(5,-5)Correlat"	0	0	0	-0.024304224	0	0	0	0	0	0	0	0	0	0	0	0
"S(5,-5)SumOfSqs"	0	0	0	101.38737	0	0	0	0	0	0	0	0	0	0	0	0
"S(5,-5)InvDfMom"	0	0	0	0.091698804	0	0	0	0	0	0	0	0	0	0	0	0
"S(5,-5)SumAverg"	0	0	0	63.666667	0	0	0	0	0	0	0	0	0	0	0	0
"S(5,-5)SumVarnc"	0	0	0	197.84646	0	0	0	0	0	0	0	0	0	0	0	0
"S(5,-5)SumEntrp"	0	0	0	1.6448544	0	0	0	0	0	0	0	0	0	0	0	0
"S(5,-5)Entropy"	0	0	0	2.4040224	0	0	0	0	0	0	0	0	0	0	0	0
"S(5,-5)DifVarnc"	0	0	0	77.46652	0	0	0	0	0	0	0	0	0	0	0	0
"S(5,-5)DifEntrp"	0	0	0	1.438562	0	0	0	0	0	0	0	0	0	0	0	0
Horzl_RLNonUni	0	0	0	273.5567	0	0	0	0	0	0	0	0	0	0	0	0
Horzl_GLevNonU	0	0	0	8.4226804	0	0	0	0	0	0	0	0	0	0	0	0
Horzl_LngREmph	0	0	0	1.0927835	0	0	0	0	0	0	0	0	0	0	0	0
Horzl_ShrtREmp	0	0	0	0.97680412	0	0	0	0	0	0	0	0	0	0	0	0
Horzl_Fraction	0	0	0	0.97	0	0	0	0	0	0	0	0	0	0	0	0
Vertl_RLNonUni	0	0	0	237.48201	0	0	0	0	0	0	0	0	0	0	0	0
Vertl_GLevNonU	0	0	0	8.3453237	0	0	0	0	0	0	0	0	0	0	0	0
Vertl_LngREmph	0	0	0	1.2374101	0	0	0	0	0	0	0	0	0	0	0	0
Vertl_ShrtREmp	0	0	0	0.94064748	0	0	0	0	0	0	0	0	0	0	0	0
Vertl_Fraction	0	0	0	0.92666667	0	0	0	0	0	0	0	0	0	0	0	0
45dgr_RLNonUni	0	0	0	259.37063	0	0	0	0	0	0	0	0	0	0	0	0
45dgr_GLevNonU	0	0	0	8.3846154	0	0	0	0	0	0	0	0	0	0	0	0
45dgr_LngREmph	0	0	0	1.1468531	0	0	0	0	0	0	0	0	0	0	0	0
45dgr_ShrtREmp	0	0	0	0.96328671	0	0	0	0	0	0	0	0	0	0	0	0
45dgr_Fraction	0	0	0	0.95333333	0	0	0	0	0	0	0	0	0	0	0	0
135dr_RLNonUni	0	0	0	260.03158	0	0	0	0	0	0	0	0	0	0	0	0
135dr_GLevNonU	0	0	0	8.3263158	0	0	0	0	0	0	0	0	0	0	0	0
135dr_LngREmph	0	0	0	1.1719298	0	0	0	0	0	0	0	0	0	0	0	0
135dr_ShrtREmp	0	0	0	0.96481481	0	0	0	0	0	0	0	0	0	0	0	0
135dr_Fraction	0	0	0	0.95	0	0	0	0	0	0	0	0	0	0	0	0
_AreaGr	0	0	0	248	0	0	0	0	0	0	0	0	0	0	0	0
GrMean	0	0	0	3.4611982	0	0	0	0	0	0	0	0	0	0	0	0
GrVariance	0	0	0	3.084623	0	0	0	0	0	0	0	0	0	0	0	0
GrSkewness	0	0	0	0.48299468	0	0	0	0	0	0	0	0	0	0	0	0
GrKurtosis	0	0	0	0.15996326	0	0	0	0	0	0	0	0	0	0	0	0
GrNonZeros	0	0	0	0.97177419	0	0	0	0	0	0	0	0	0	0	0	0
_AreaARM	0	0	0	248	0	0	0	0	0	0	0	0	0	0	0	0
Teta1	0	0	0	0.81062899	0	0	0	0	0	0	0	0	0	0	0	0
Teta2	0	0	0	-0.76170487	0	0	0	0	0	0	0	0	0	0	0	0
Teta3	0	0	0	0.95731687	0	0	0	0	0	0	0	0	0	0	0	0
Teta4	0	0	0	-0.052583906	0	0	0	0	0	0	0	0	0	0	0	0
Sigma	0	0	0	0.31498422	0	0	0	0	0	0	0	0	0	0	0	0
WavEnLL_s-1	0	0	0	16829.24	0	0	0	0	0	0	0	0	0	0	0	0
WavEnLH_s-1	0	0	0	110.53267	0	0	0	0	0	0	0	0	0	0	0	0
WavEnHL_s-1	0	0	0	212.78835	0	0	0	0	0	0	0	0	0	0	0	0
WavEnHH_s-1	0	0	0	13.25142	0	0	0	0	0	0	0	0	0	0	0	0
WavEnLL_s-2	0	0	0	16154.957	0	0	0	0	0	0	0	0	0	0	0	0
WavEnLH_s-2	0	0	0	157.20922	0	0	0	0	0	0	0	0	0	0	0	0
WavEnHL_s-2	0	0	0	208.47234	0	0	0	0	0	0	0	0	0	0	0	0
WavEnHH_s-2	0	0	0	138.67109	0	0	0	0	0	0	0	0	0	0	0	0
WavEnLL_s-3	0	0	0	15847.256	0	0	0	0	0	0	0	0	0	0	0	0
WavEnLH_s-3	0	0	0	223.74466	0	0	0	0	0	0	0	0	0	0	0	0
WavEnHL_s-3	0	0	0	151.92825	0	0	0	0	0	0	0	0	0	0	0	0
WavEnHH_s-3	0	0	0	109.13289	0	0	0	0	0	0	0	0	0	0	0	0
WavEnLL_s-4	0	0	0	13335.637	0	0	0	0	0	0	0	0	0	0	0	0
WavEnLH_s-4	0	0	0	492.99086	0	0	0	0	0	0	0	0	0	0	0	0
WavEnHL_s-4	0	0	0	49.322514	0	0	0	0	0	0	0	0	0	0	0	0
WavEnHH_s-4	0	0	0	54.595631	0	0	0	0	0	0	0	0	0	0	0	0
