# Supplementary material for: Hepatitis C Related Chronic Liver Cirrhosis: Feasibility of Texture Analysis of MR Images for Classification of Fibrosis Stage and Necroinflammatory Activity Grade
Source: PLoS One. 2015 Mar 5;10(3):e0118297. doi: 10.1371/journal.pone.0118297 (PMC4351185; doi:10.1371/journal.pone.0118297)
Supplement: S2 Dataset — (ZIP) [file pone.0118297.s002.zip › fibrosis stage/EOB-HP/56-F4.par]

Image File: 56-F4A1-14-52.bmp 
ROI File: F4.roi 
Image size: 512 x 512
Min. lum.: 1
Max. lum.: 256
Bits/pixel: 8

Normalisation =  3 sigma
Histogram analysis = Yes
"CO matrix analysis = Yes, Dimensions = 6 x 6, Distances = 1 2 3 4 5"
"RL matrix analysis = Yes, Dimension = 6"
"Gradient analysis = Yes, Max pixel value = 16"
AR model analysis = Yes
Wavelet analysis = Yes

--------------- CLASS NAMES ----------------

----------------- FEATURES -----------------																
_Area	0	0	0	300	0	0	0	0	0	0	0	0	0	0	0	0
_MinNorm	0	0	0	95	0	0	0	0	0	0	0	0	0	0	0	0
_MaxNorm	0	0	0	148	0	0	0	0	0	0	0	0	0	0	0	0
Mean	0	0	0	121.66333	0	0	0	0	0	0	0	0	0	0	0	0
Variance	0	0	0	78.223322	0	0	0	0	0	0	0	0	0	0	0	0
Skewness	0	0	0	0.2394015	0	0	0	0	0	0	0	0	0	0	0	0
Kurtosis	0	0	0	-0.29021175	0	0	0	0	0	0	0	0	0	0	0	0
Perc.01%	0	0	0	104	0	0	0	0	0	0	0	0	0	0	0	0
Perc.10%	0	0	0	110	0	0	0	0	0	0	0	0	0	0	0	0
Perc.50%	0	0	0	121	0	0	0	0	0	0	0	0	0	0	0	0
Perc.90%	0	0	0	133	0	0	0	0	0	0	0	0	0	0	0	0
Perc.99%	0	0	0	143	0	0	0	0	0	0	0	0	0	0	0	0
"_Area_S(1,0)"	0	0	0	560	0	0	0	0	0	0	0	0	0	0	0	0
"S(1,0)AngScMom"	0	0	0	0.003998725	0	0	0	0	0	0	0	0	0	0	0	0
"S(1,0)Contrast"	0	0	0	34.385714	0	0	0	0	0	0	0	0	0	0	0	0
"S(1,0)Correlat"	0	0	0	0.8370097	0	0	0	0	0	0	0	0	0	0	0	0
"S(1,0)SumOfSqs"	0	0	0	105.48393	0	0	0	0	0	0	0	0	0	0	0	0
"S(1,0)InvDfMom"	0	0	0	0.17083801	0	0	0	0	0	0	0	0	0	0	0	0
"S(1,0)SumAverg"	0	0	0	62.5	0	0	0	0	0	0	0	0	0	0	0	0
"S(1,0)SumVarnc"	0	0	0	387.55	0	0	0	0	0	0	0	0	0	0	0	0
"S(1,0)SumEntrp"	0	0	0	1.7933933	0	0	0	0	0	0	0	0	0	0	0	0
"S(1,0)Entropy"	0	0	0	2.4662179	0	0	0	0	0	0	0	0	0	0	0	0
"S(1,0)DifVarnc"	0	0	0	11.277092	0	0	0	0	0	0	0	0	0	0	0	0
"S(1,0)DifEntrp"	0	0	0	1.0832985	0	0	0	0	0	0	0	0	0	0	0	0
"_Area_S(0,1)"	0	0	0	560	0	0	0	0	0	0	0	0	0	0	0	0
"S(0,1)AngScMom"	0	0	0	0.005350765	0	0	0	0	0	0	0	0	0	0	0	0
"S(0,1)Contrast"	0	0	0	15.539286	0	0	0	0	0	0	0	0	0	0	0	0
"S(0,1)Correlat"	0	0	0	0.92770186	0	0	0	0	0	0	0	0	0	0	0	0
"S(0,1)SumOfSqs"	0	0	0	107.46671	0	0	0	0	0	0	0	0	0	0	0	0
"S(0,1)InvDfMom"	0	0	0	0.29983388	0	0	0	0	0	0	0	0	0	0	0	0
"S(0,1)SumAverg"	0	0	0	62.532143	0	0	0	0	0	0	0	0	0	0	0	0
"S(0,1)SumVarnc"	0	0	0	414.32754	0	0	0	0	0	0	0	0	0	0	0	0
"S(0,1)SumEntrp"	0	0	0	1.8180599	0	0	0	0	0	0	0	0	0	0	0	0
"S(0,1)Entropy"	0	0	0	2.3735891	0	0	0	0	0	0	0	0	0	0	0	0
"S(0,1)DifVarnc"	0	0	0	6.4748852	0	0	0	0	0	0	0	0	0	0	0	0
"S(0,1)DifEntrp"	0	0	0	0.94099959	0	0	0	0	0	0	0	0	0	0	0	0
"_Area_S(1,1)"	0	0	0	546	0	0	0	0	0	0	0	0	0	0	0	0
"S(1,1)AngScMom"	0	0	0	0.003542245	0	0	0	0	0	0	0	0	0	0	0	0
"S(1,1)Contrast"	0	0	0	54.901099	0	0	0	0	0	0	0	0	0	0	0	0
"S(1,1)Correlat"	0	0	0	0.73454682	0	0	0	0	0	0	0	0	0	0	0	0
"S(1,1)SumOfSqs"	0	0	0	103.41014	0	0	0	0	0	0	0	0	0	0	0	0
"S(1,1)InvDfMom"	0	0	0	0.1559154	0	0	0	0	0	0	0	0	0	0	0	0
"S(1,1)SumAverg"	0	0	0	62.021978	0	0	0	0	0	0	0	0	0	0	0	0
"S(1,1)SumVarnc"	0	0	0	358.73944	0	0	0	0	0	0	0	0	0	0	0	0
"S(1,1)SumEntrp"	0	0	0	1.7991314	0	0	0	0	0	0	0	0	0	0	0	0
"S(1,1)Entropy"	0	0	0	2.5038585	0	0	0	0	0	0	0	0	0	0	0	0
"S(1,1)DifVarnc"	0	0	0	19.513854	0	0	0	0	0	0	0	0	0	0	0	0
"S(1,1)DifEntrp"	0	0	0	1.1796946	0	0	0	0	0	0	0	0	0	0	0	0
"_Area_S(1,-1)"	0	0	0	546	0	0	0	0	0	0	0	0	0	0	0	0
"S(1,-1)AngScMom"	0	0	0	0.003770344	0	0	0	0	0	0	0	0	0	0	0	0
"S(1,-1)Contrast"	0	0	0	38.326007	0	0	0	0	0	0	0	0	0	0	0	0
"S(1,-1)Correlat"	0	0	0	0.82446452	0	0	0	0	0	0	0	0	0	0	0	0
"S(1,-1)SumOfSqs"	0	0	0	109.16884	0	0	0	0	0	0	0	0	0	0	0	0
"S(1,-1)InvDfMom"	0	0	0	0.18033073	0	0	0	0	0	0	0	0	0	0	0	0
"S(1,-1)SumAverg"	0	0	0	62.6337	0	0	0	0	0	0	0	0	0	0	0	0
"S(1,-1)SumVarnc"	0	0	0	398.34934	0	0	0	0	0	0	0	0	0	0	0	0
"S(1,-1)SumEntrp"	0	0	0	1.7961847	0	0	0	0	0	0	0	0	0	0	0	0
"S(1,-1)Entropy"	0	0	0	2.4787003	0	0	0	0	0	0	0	0	0	0	0	0
"S(1,-1)DifVarnc"	0	0	0	13.326007	0	0	0	0	0	0	0	0	0	0	0	0
"S(1,-1)DifEntrp"	0	0	0	1.1148503	0	0	0	0	0	0	0	0	0	0	0	0
"_Area_S(2,0)"	0	0	0	520	0	0	0	0	0	0	0	0	0	0	0	0
"S(2,0)AngScMom"	0	0	0	0.003380178	0	0	0	0	0	0	0	0	0	0	0	0
"S(2,0)Contrast"	0	0	0	92.115385	0	0	0	0	0	0	0	0	0	0	0	0
"S(2,0)Correlat"	0	0	0	0.55040386	0	0	0	0	0	0	0	0	0	0	0	0
"S(2,0)SumOfSqs"	0	0	0	102.44237	0	0	0	0	0	0	0	0	0	0	0	0
"S(2,0)InvDfMom"	0	0	0	0.13457981	0	0	0	0	0	0	0	0	0	0	0	0
"S(2,0)SumAverg"	0	0	0	61.723077	0	0	0	0	0	0	0	0	0	0	0	0
"S(2,0)SumVarnc"	0	0	0	317.65408	0	0	0	0	0	0	0	0	0	0	0	0
"S(2,0)SumEntrp"	0	0	0	1.7600128	0	0	0	0	0	0	0	0	0	0	0	0
"S(2,0)Entropy"	0	0	0	2.5283706	0	0	0	0	0	0	0	0	0	0	0	0
"S(2,0)DifVarnc"	0	0	0	32.825385	0	0	0	0	0	0	0	0	0	0	0	0
"S(2,0)DifEntrp"	0	0	0	1.2929522	0	0	0	0	0	0	0	0	0	0	0	0
"_Area_S(0,2)"	0	0	0	520	0	0	0	0	0	0	0	0	0	0	0	0
"S(0,2)AngScMom"	0	0	0	0.003868343	0	0	0	0	0	0	0	0	0	0	0	0
"S(0,2)Contrast"	0	0	0	55.55	0	0	0	0	0	0	0	0	0	0	0	0
"S(0,2)Correlat"	0	0	0	0.73643272	0	0	0	0	0	0	0	0	0	0	0	0
"S(0,2)SumOfSqs"	0	0	0	105.38106	0	0	0	0	0	0	0	0	0	0	0	0
"S(0,2)InvDfMom"	0	0	0	0.18250034	0	0	0	0	0	0	0	0	0	0	0	0
"S(0,2)SumAverg"	0	0	0	61.919231	0	0	0	0	0	0	0	0	0	0	0	0
"S(0,2)SumVarnc"	0	0	0	365.97425	0	0	0	0	0	0	0	0	0	0	0	0
"S(0,2)SumEntrp"	0	0	0	1.7971215	0	0	0	0	0	0	0	0	0	0	0	0
"S(0,2)Entropy"	0	0	0	2.4771505	0	0	0	0	0	0	0	0	0	0	0	0
"S(0,2)DifVarnc"	0	0	0	22.4875	0	0	0	0	0	0	0	0	0	0	0	0
"S(0,2)DifEntrp"	0	0	0	1.1930367	0	0	0	0	0	0	0	0	0	0	0	0
"_Area_S(2,2)"	0	0	0	492	0	0	0	0	0	0	0	0	0	0	0	0
"S(2,2)AngScMom"	0	0	0	0.00344537	0	0	0	0	0	0	0	0	0	0	0	0
"S(2,2)Contrast"	0	0	0	127.91057	0	0	0	0	0	0	0	0	0	0	0	0
"S(2,2)Correlat"	0	0	0	0.37736287	0	0	0	0	0	0	0	0	0	0	0	0
"S(2,2)SumOfSqs"	0	0	0	102.71679	0	0	0	0	0	0	0	0	0	0	0	0
"S(2,2)InvDfMom"	0	0	0	0.10119409	0	0	0	0	0	0	0	0	0	0	0	0
"S(2,2)SumAverg"	0	0	0	61.341463	0	0	0	0	0	0	0	0	0	0	0	0
"S(2,2)SumVarnc"	0	0	0	282.95657	0	0	0	0	0	0	0	0	0	0	0	0
"S(2,2)SumEntrp"	0	0	0	1.7578982	0	0	0	0	0	0	0	0	0	0	0	0
"S(2,2)Entropy"	0	0	0	2.5105098	0	0	0	0	0	0	0	0	0	0	0	0
"S(2,2)DifVarnc"	0	0	0	44.700575	0	0	0	0	0	0	0	0	0	0	0	0
"S(2,2)DifEntrp"	0	0	0	1.3444887	0	0	0	0	0	0	0	0	0	0	0	0
"_Area_S(2,-2)"	0	0	0	492	0	0	0	0	0	0	0	0	0	0	0	0
"S(2,-2)AngScMom"	0	0	0	0.003751074	0	0	0	0	0	0	0	0	0	0	0	0
"S(2,-2)Contrast"	0	0	0	94.642276	0	0	0	0	0	0	0	0	0	0	0	0
"S(2,-2)Correlat"	0	0	0	0.56793288	0	0	0	0	0	0	0	0	0	0	0	0
"S(2,-2)SumOfSqs"	0	0	0	109.52266	0	0	0	0	0	0	0	0	0	0	0	0
"S(2,-2)InvDfMom"	0	0	0	0.1095804	0	0	0	0	0	0	0	0	0	0	0	0
"S(2,-2)SumAverg"	0	0	0	61.731707	0	0	0	0	0	0	0	0	0	0	0	0
"S(2,-2)SumVarnc"	0	0	0	343.44834	0	0	0	0	0	0	0	0	0	0	0	0
"S(2,-2)SumEntrp"	0	0	0	1.7739772	0	0	0	0	0	0	0	0	0	0	0	0
"S(2,-2)Entropy"	0	0	0	2.4815948	0	0	0	0	0	0	0	0	0	0	0	0
"S(2,-2)DifVarnc"	0	0	0	32.706656	0	0	0	0	0	0	0	0	0	0	0	0
"S(2,-2)DifEntrp"	0	0	0	1.290887	0	0	0	0	0	0	0	0	0	0	0	0
"_Area_S(3,0)"	0	0	0	480	0	0	0	0	0	0	0	0	0	0	0	0
"S(3,0)AngScMom"	0	0	0	0.003289931	0	0	0	0	0	0	0	0	0	0	0	0
"S(3,0)Contrast"	0	0	0	124.01667	0	0	0	0	0	0	0	0	0	0	0	0
"S(3,0)Correlat"	0	0	0	0.39620641	0	0	0	0	0	0	0	0	0	0	0	0
"S(3,0)SumOfSqs"	0	0	0	102.6979	0	0	0	0	0	0	0	0	0	0	0	0
"S(3,0)InvDfMom"	0	0	0	0.1059143	0	0	0	0	0	0	0	0	0	0	0	0
"S(3,0)SumAverg"	0	0	0	61.158333	0	0	0	0	0	0	0	0	0	0	0	0
"S(3,0)SumVarnc"	0	0	0	286.77493	0	0	0	0	0	0	0	0	0	0	0	0
"S(3,0)SumEntrp"	0	0	0	1.7559297	0	0	0	0	0	0	0	0	0	0	0	0
"S(3,0)Entropy"	0	0	0	2.5265824	0	0	0	0	0	0	0	0	0	0	0	0
"S(3,0)DifVarnc"	0	0	0	39.376667	0	0	0	0	0	0	0	0	0	0	0	0
"S(3,0)DifEntrp"	0	0	0	1.3404712	0	0	0	0	0	0	0	0	0	0	0	0
"_Area_S(0,3)"	0	0	0	480	0	0	0	0	0	0	0	0	0	0	0	0
"S(0,3)AngScMom"	0	0	0	0.003706597	0	0	0	0	0	0	0	0	0	0	0	0
"S(0,3)Contrast"	0	0	0	103.26667	0	0	0	0	0	0	0	0	0	0	0	0
"S(0,3)Correlat"	0	0	0	0.50967039	0	0	0	0	0	0	0	0	0	0	0	0
"S(0,3)SumOfSqs"	0	0	0	105.30332	0	0	0	0	0	0	0	0	0	0	0	0
"S(0,3)InvDfMom"	0	0	0	0.12058881	0	0	0	0	0	0	0	0	0	0	0	0
"S(0,3)SumAverg"	0	0	0	61.391667	0	0	0	0	0	0	0	0	0	0	0	0
"S(0,3)SumVarnc"	0	0	0	317.9466	0	0	0	0	0	0	0	0	0	0	0	0
"S(0,3)SumEntrp"	0	0	0	1.761335	0	0	0	0	0	0	0	0	0	0	0	0
"S(0,3)Entropy"	0	0	0	2.4915436	0	0	0	0	0	0	0	0	0	0	0	0
"S(0,3)DifVarnc"	0	0	0	40.724931	0	0	0	0	0	0	0	0	0	0	0	0
"S(0,3)DifEntrp"	0	0	0	1.2941963	0	0	0	0	0	0	0	0	0	0	0	0
"_Area_S(3,3)"	0	0	0	438	0	0	0	0	0	0	0	0	0	0	0	0
"S(3,3)AngScMom"	0	0	0	0.003471571	0	0	0	0	0	0	0	0	0	0	0	0
"S(3,3)Contrast"	0	0	0	134.92694	0	0	0	0	0	0	0	0	0	0	0	0
"S(3,3)Correlat"	0	0	0	0.34604123	0	0	0	0	0	0	0	0	0	0	0	0
"S(3,3)SumOfSqs"	0	0	0	103.16166	0	0	0	0	0	0	0	0	0	0	0	0
"S(3,3)InvDfMom"	0	0	0	0.1063537	0	0	0	0	0	0	0	0	0	0	0	0
"S(3,3)SumAverg"	0	0	0	61.474886	0	0	0	0	0	0	0	0	0	0	0	0
"S(3,3)SumVarnc"	0	0	0	277.71969	0	0	0	0	0	0	0	0	0	0	0	0
"S(3,3)SumEntrp"	0	0	0	1.719845	0	0	0	0	0	0	0	0	0	0	0	0
"S(3,3)Entropy"	0	0	0	2.493331	0	0	0	0	0	0	0	0	0	0	0	0
"S(3,3)DifVarnc"	0	0	0	46.875712	0	0	0	0	0	0	0	0	0	0	0	0
"S(3,3)DifEntrp"	0	0	0	1.3560334	0	0	0	0	0	0	0	0	0	0	0	0
"_Area_S(3,-3)"	0	0	0	438	0	0	0	0	0	0	0	0	0	0	0	0
"S(3,-3)AngScMom"	0	0	0	0.003481996	0	0	0	0	0	0	0	0	0	0	0	0
"S(3,-3)Contrast"	0	0	0	118.45662	0	0	0	0	0	0	0	0	0	0	0	0
"S(3,-3)Correlat"	0	0	0	0.44367857	0	0	0	0	0	0	0	0	0	0	0	0
"S(3,-3)SumOfSqs"	0	0	0	106.46419	0	0	0	0	0	0	0	0	0	0	0	0
"S(3,-3)InvDfMom"	0	0	0	0.12218315	0	0	0	0	0	0	0	0	0	0	0	0
"S(3,-3)SumAverg"	0	0	0	61.041096	0	0	0	0	0	0	0	0	0	0	0	0
"S(3,-3)SumVarnc"	0	0	0	307.40014	0	0	0	0	0	0	0	0	0	0	0	0
"S(3,-3)SumEntrp"	0	0	0	1.7328889	0	0	0	0	0	0	0	0	0	0	0	0
"S(3,-3)Entropy"	0	0	0	2.5002038	0	0	0	0	0	0	0	0	0	0	0	0
"S(3,-3)DifVarnc"	0	0	0	39.984529	0	0	0	0	0	0	0	0	0	0	0	0
"S(3,-3)DifEntrp"	0	0	0	1.3278422	0	0	0	0	0	0	0	0	0	0	0	0
"_Area_S(4,0)"	0	0	0	440	0	0	0	0	0	0	0	0	0	0	0	0
"S(4,0)AngScMom"	0	0	0	0.00375	0	0	0	0	0	0	0	0	0	0	0	0
"S(4,0)Contrast"	0	0	0	138.38182	0	0	0	0	0	0	0	0	0	0	0	0
"S(4,0)Correlat"	0	0	0	0.3273147	0	0	0	0	0	0	0	0	0	0	0	0
"S(4,0)SumOfSqs"	0	0	0	102.85777	0	0	0	0	0	0	0	0	0	0	0	0
"S(4,0)InvDfMom"	0	0	0	0.08419019	0	0	0	0	0	0	0	0	0	0	0	0
"S(4,0)SumAverg"	0	0	0	60.927273	0	0	0	0	0	0	0	0	0	0	0	0
"S(4,0)SumVarnc"	0	0	0	273.04926	0	0	0	0	0	0	0	0	0	0	0	0
"S(4,0)SumEntrp"	0	0	0	1.7326643	0	0	0	0	0	0	0	0	0	0	0	0
"S(4,0)Entropy"	0	0	0	2.483306	0	0	0	0	0	0	0	0	0	0	0	0
"S(4,0)DifVarnc"	0	0	0	40.551736	0	0	0	0	0	0	0	0	0	0	0	0
"S(4,0)DifEntrp"	0	0	0	1.3552487	0	0	0	0	0	0	0	0	0	0	0	0
"_Area_S(0,4)"	0	0	0	440	0	0	0	0	0	0	0	0	0	0	0	0
"S(0,4)AngScMom"	0	0	0	0.003801653	0	0	0	0	0	0	0	0	0	0	0	0
"S(0,4)Contrast"	0	0	0	138.64545	0	0	0	0	0	0	0	0	0	0	0	0
"S(0,4)Correlat"	0	0	0	0.34524934	0	0	0	0	0	0	0	0	0	0	0	0
"S(0,4)SumOfSqs"	0	0	0	105.87653	0	0	0	0	0	0	0	0	0	0	0	0
"S(0,4)InvDfMom"	0	0	0	0.1022288	0	0	0	0	0	0	0	0	0	0	0	0
"S(0,4)SumAverg"	0	0	0	61.054545	0	0	0	0	0	0	0	0	0	0	0	0
"S(0,4)SumVarnc"	0	0	0	284.86066	0	0	0	0	0	0	0	0	0	0	0	0
"S(0,4)SumEntrp"	0	0	0	1.7441669	0	0	0	0	0	0	0	0	0	0	0	0
"S(0,4)Entropy"	0	0	0	2.4798718	0	0	0	0	0	0	0	0	0	0	0	0
"S(0,4)DifVarnc"	0	0	0	54.506529	0	0	0	0	0	0	0	0	0	0	0	0
"S(0,4)DifEntrp"	0	0	0	1.3677174	0	0	0	0	0	0	0	0	0	0	0	0
"_Area_S(4,4)"	0	0	0	384	0	0	0	0	0	0	0	0	0	0	0	0
"S(4,4)AngScMom"	0	0	0	0.0037028	0	0	0	0	0	0	0	0	0	0	0	0
"S(4,4)Contrast"	0	0	0	160.43229	0	0	0	0	0	0	0	0	0	0	0	0
"S(4,4)Correlat"	0	0	0	0.2349088	0	0	0	0	0	0	0	0	0	0	0	0
"S(4,4)SumOfSqs"	0	0	0	104.84521	0	0	0	0	0	0	0	0	0	0	0	0
"S(4,4)InvDfMom"	0	0	0	0.091089737	0	0	0	0	0	0	0	0	0	0	0	0
"S(4,4)SumAverg"	0	0	0	61.401042	0	0	0	0	0	0	0	0	0	0	0	0
"S(4,4)SumVarnc"	0	0	0	258.94854	0	0	0	0	0	0	0	0	0	0	0	0
"S(4,4)SumEntrp"	0	0	0	1.7229409	0	0	0	0	0	0	0	0	0	0	0	0
"S(4,4)Entropy"	0	0	0	2.4806649	0	0	0	0	0	0	0	0	0	0	0	0
"S(4,4)DifVarnc"	0	0	0	54.621067	0	0	0	0	0	0	0	0	0	0	0	0
"S(4,4)DifEntrp"	0	0	0	1.3882797	0	0	0	0	0	0	0	0	0	0	0	0
"_Area_S(4,-4)"	0	0	0	384	0	0	0	0	0	0	0	0	0	0	0	0
"S(4,-4)AngScMom"	0	0	0	0.003919813	0	0	0	0	0	0	0	0	0	0	0	0
"S(4,-4)Contrast"	0	0	0	121.63021	0	0	0	0	0	0	0	0	0	0	0	0
"S(4,-4)Correlat"	0	0	0	0.39038209	0	0	0	0	0	0	0	0	0	0	0	0
"S(4,-4)SumOfSqs"	0	0	0	99.759379	0	0	0	0	0	0	0	0	0	0	0	0
"S(4,-4)InvDfMom"	0	0	0	0.099051599	0	0	0	0	0	0	0	0	0	0	0	0
"S(4,-4)SumAverg"	0	0	0	60.640625	0	0	0	0	0	0	0	0	0	0	0	0
"S(4,-4)SumVarnc"	0	0	0	277.40731	0	0	0	0	0	0	0	0	0	0	0	0
"S(4,-4)SumEntrp"	0	0	0	1.7185198	0	0	0	0	0	0	0	0	0	0	0	0
"S(4,-4)Entropy"	0	0	0	2.4463285	0	0	0	0	0	0	0	0	0	0	0	0
"S(4,-4)DifVarnc"	0	0	0	42.030355	0	0	0	0	0	0	0	0	0	0	0	0
"S(4,-4)DifEntrp"	0	0	0	1.3371629	0	0	0	0	0	0	0	0	0	0	0	0
"_Area_S(5,0)"	0	0	0	404	0	0	0	0	0	0	0	0	0	0	0	0
"S(5,0)AngScMom"	0	0	0	0.00354132	0	0	0	0	0	0	0	0	0	0	0	0
"S(5,0)Contrast"	0	0	0	166.76238	0	0	0	0	0	0	0	0	0	0	0	0
"S(5,0)Correlat"	0	0	0	0.19430777	0	0	0	0	0	0	0	0	0	0	0	0
"S(5,0)SumOfSqs"	0	0	0	103.49012	0	0	0	0	0	0	0	0	0	0	0	0
"S(5,0)InvDfMom"	0	0	0	0.075305314	0	0	0	0	0	0	0	0	0	0	0	0
"S(5,0)SumAverg"	0	0	0	60.90099	0	0	0	0	0	0	0	0	0	0	0	0
"S(5,0)SumVarnc"	0	0	0	247.19812	0	0	0	0	0	0	0	0	0	0	0	0
"S(5,0)SumEntrp"	0	0	0	1.698396	0	0	0	0	0	0	0	0	0	0	0	0
"S(5,0)Entropy"	0	0	0	2.4822964	0	0	0	0	0	0	0	0	0	0	0	0
"S(5,0)DifVarnc"	0	0	0	49.007646	0	0	0	0	0	0	0	0	0	0	0	0
"S(5,0)DifEntrp"	0	0	0	1.3911135	0	0	0	0	0	0	0	0	0	0	0	0
"_Area_S(0,5)"	0	0	0	404	0	0	0	0	0	0	0	0	0	0	0	0
"S(0,5)AngScMom"	0	0	0	0.003737379	0	0	0	0	0	0	0	0	0	0	0	0
"S(0,5)Contrast"	0	0	0	153.81683	0	0	0	0	0	0	0	0	0	0	0	0
"S(0,5)Correlat"	0	0	0	0.28374676	0	0	0	0	0	0	0	0	0	0	0	0
"S(0,5)SumOfSqs"	0	0	0	107.37601	0	0	0	0	0	0	0	0	0	0	0	0
"S(0,5)InvDfMom"	0	0	0	0.1048069	0	0	0	0	0	0	0	0	0	0	0	0
"S(0,5)SumAverg"	0	0	0	60.89604	0	0	0	0	0	0	0	0	0	0	0	0
"S(0,5)SumVarnc"	0	0	0	275.68721	0	0	0	0	0	0	0	0	0	0	0	0
"S(0,5)SumEntrp"	0	0	0	1.7325428	0	0	0	0	0	0	0	0	0	0	0	0
"S(0,5)Entropy"	0	0	0	2.460308	0	0	0	0	0	0	0	0	0	0	0	0
"S(0,5)DifVarnc"	0	0	0	59.765244	0	0	0	0	0	0	0	0	0	0	0	0
"S(0,5)DifEntrp"	0	0	0	1.3741695	0	0	0	0	0	0	0	0	0	0	0	0
"_Area_S(5,5)"	0	0	0	330	0	0	0	0	0	0	0	0	0	0	0	0
"S(5,5)AngScMom"	0	0	0	0.00426079	0	0	0	0	0	0	0	0	0	0	0	0
"S(5,5)Contrast"	0	0	0	224.82424	0	0	0	0	0	0	0	0	0	0	0	0
"S(5,5)Correlat"	0	0	0	-0.017713094	0	0	0	0	0	0	0	0	0	0	0	0
"S(5,5)SumOfSqs"	0	0	0	110.45561	0	0	0	0	0	0	0	0	0	0	0	0
"S(5,5)InvDfMom"	0	0	0	0.057348269	0	0	0	0	0	0	0	0	0	0	0	0
"S(5,5)SumAverg"	0	0	0	61.224242	0	0	0	0	0	0	0	0	0	0	0	0
"S(5,5)SumVarnc"	0	0	0	216.9982	0	0	0	0	0	0	0	0	0	0	0	0
"S(5,5)SumEntrp"	0	0	0	1.6586154	0	0	0	0	0	0	0	0	0	0	0	0
"S(5,5)Entropy"	0	0	0	2.405364	0	0	0	0	0	0	0	0	0	0	0	0
"S(5,5)DifVarnc"	0	0	0	73.459688	0	0	0	0	0	0	0	0	0	0	0	0
"S(5,5)DifEntrp"	0	0	0	1.4159938	0	0	0	0	0	0	0	0	0	0	0	0
"_Area_S(5,-5)"	0	0	0	330	0	0	0	0	0	0	0	0	0	0	0	0
"S(5,-5)AngScMom"	0	0	0	0.004573003	0	0	0	0	0	0	0	0	0	0	0	0
"S(5,-5)Contrast"	0	0	0	134.64242	0	0	0	0	0	0	0	0	0	0	0	0
"S(5,-5)Correlat"	0	0	0	0.28998828	0	0	0	0	0	0	0	0	0	0	0	0
"S(5,-5)SumOfSqs"	0	0	0	94.817043	0	0	0	0	0	0	0	0	0	0	0	0
"S(5,-5)InvDfMom"	0	0	0	0.10124352	0	0	0	0	0	0	0	0	0	0	0	0
"S(5,-5)SumAverg"	0	0	0	60.230303	0	0	0	0	0	0	0	0	0	0	0	0
"S(5,-5)SumVarnc"	0	0	0	244.62575	0	0	0	0	0	0	0	0	0	0	0	0
"S(5,-5)SumEntrp"	0	0	0	1.6837801	0	0	0	0	0	0	0	0	0	0	0	0
"S(5,-5)Entropy"	0	0	0	2.3830237	0	0	0	0	0	0	0	0	0	0	0	0
"S(5,-5)DifVarnc"	0	0	0	45.253994	0	0	0	0	0	0	0	0	0	0	0	0
"S(5,-5)DifEntrp"	0	0	0	1.3379155	0	0	0	0	0	0	0	0	0	0	0	0
Horzl_RLNonUni	0	0	0	247.18505	0	0	0	0	0	0	0	0	0	0	0	0
Horzl_GLevNonU	0	0	0	9.7686833	0	0	0	0	0	0	0	0	0	0	0	0
Horzl_LngREmph	0	0	0	1.2099644	0	0	0	0	0	0	0	0	0	0	0	0
Horzl_ShrtREmp	0	0	0	0.95146303	0	0	0	0	0	0	0	0	0	0	0	0
Horzl_Fraction	0	0	0	0.93666667	0	0	0	0	0	0	0	0	0	0	0	0
Vertl_RLNonUni	0	0	0	210.30798	0	0	0	0	0	0	0	0	0	0	0	0
Vertl_GLevNonU	0	0	0	9.2205323	0	0	0	0	0	0	0	0	0	0	0	0
Vertl_LngREmph	0	0	0	1.5057034	0	0	0	0	0	0	0	0	0	0	0	0
Vertl_ShrtREmp	0	0	0	0.91386143	0	0	0	0	0	0	0	0	0	0	0	0
Vertl_Fraction	0	0	0	0.87666667	0	0	0	0	0	0	0	0	0	0	0	0
45dgr_RLNonUni	0	0	0	256.57895	0	0	0	0	0	0	0	0	0	0	0	0
45dgr_GLevNonU	0	0	0	9.7157895	0	0	0	0	0	0	0	0	0	0	0	0
45dgr_LngREmph	0	0	0	1.1578947	0	0	0	0	0	0	0	0	0	0	0	0
45dgr_ShrtREmp	0	0	0	0.96052632	0	0	0	0	0	0	0	0	0	0	0	0
45dgr_Fraction	0	0	0	0.95	0	0	0	0	0	0	0	0	0	0	0	0
135dr_RLNonUni	0	0	0	234.81949	0	0	0	0	0	0	0	0	0	0	0	0
135dr_GLevNonU	0	0	0	9.4693141	0	0	0	0	0	0	0	0	0	0	0	0
135dr_LngREmph	0	0	0	1.2490975	0	0	0	0	0	0	0	0	0	0	0	0
135dr_ShrtREmp	0	0	0	0.93772563	0	0	0	0	0	0	0	0	0	0	0	0
135dr_Fraction	0	0	0	0.92333333	0	0	0	0	0	0	0	0	0	0	0	0
_AreaGr	0	0	0	248	0	0	0	0	0	0	0	0	0	0	0	0
GrMean	0	0	0	2.5809192	0	0	0	0	0	0	0	0	0	0	0	0
GrVariance	0	0	0	1.6090172	0	0	0	0	0	0	0	0	0	0	0	0
GrSkewness	0	0	0	0.50532356	0	0	0	0	0	0	0	0	0	0	0	0
GrKurtosis	0	0	0	0.009455745	0	0	0	0	0	0	0	0	0	0	0	0
GrNonZeros	0	0	0	0.98387097	0	0	0	0	0	0	0	0	0	0	0	0
_AreaARM	0	0	0	248	0	0	0	0	0	0	0	0	0	0	0	0
Teta1	0	0	0	0.74624664	0	0	0	0	0	0	0	0	0	0	0	0
Teta2	0	0	0	-0.61825112	0	0	0	0	0	0	0	0	0	0	0	0
Teta3	0	0	0	0.97068264	0	0	0	0	0	0	0	0	0	0	0	0
Teta4	0	0	0	-0.096657745	0	0	0	0	0	0	0	0	0	0	0	0
Sigma	0	0	0	0.2396503	0	0	0	0	0	0	0	0	0	0	0	0
WavEnLL_s-1	0	0	0	17038.591	0	0	0	0	0	0	0	0	0	0	0	0
WavEnLH_s-1	0	0	0	60.071629	0	0	0	0	0	0	0	0	0	0	0	0
WavEnHL_s-1	0	0	0	125.23174	0	0	0	0	0	0	0	0	0	0	0	0
WavEnHH_s-1	0	0	0	6.0828652	0	0	0	0	0	0	0	0	0	0	0	0
WavEnLL_s-2	0	0	0	15982.713	0	0	0	0	0	0	0	0	0	0	0	0
WavEnLH_s-2	0	0	0	77.348214	0	0	0	0	0	0	0	0	0	0	0	0
WavEnHL_s-2	0	0	0	273.45759	0	0	0	0	0	0	0	0	0	0	0	0
WavEnHH_s-2	0	0	0	68.882254	0	0	0	0	0	0	0	0	0	0	0	0
WavEnLL_s-3	0	0	0	14290.869	0	0	0	0	0	0	0	0	0	0	0	0
WavEnLH_s-3	0	0	0	220.35305	0	0	0	0	0	0	0	0	0	0	0	0
WavEnHL_s-3	0	0	0	229.92348	0	0	0	0	0	0	0	0	0	0	0	0
WavEnHH_s-3	0	0	0	75.699409	0	0	0	0	0	0	0	0	0	0	0	0
WavEnLL_s-4	0	0	0	16773.844	0	0	0	0	0	0	0	0	0	0	0	0
WavEnLH_s-4	0	0	0	105.72259	0	0	0	0	0	0	0	0	0	0	0	0
WavEnHL_s-4	0	0	0	236.95826	0	0	0	0	0	0	0	0	0	0	0	0
WavEnHH_s-4	0	0	0	114.49366	0	0	0	0	0	0	0	0	0	0	0	0
