# Supplementary material for: Hepatitis C Related Chronic Liver Cirrhosis: Feasibility of Texture Analysis of MR Images for Classification of Fibrosis Stage and Necroinflammatory Activity Grade
Source: PLoS One. 2015 Mar 5;10(3):e0118297. doi: 10.1371/journal.pone.0118297 (PMC4351185; doi:10.1371/journal.pone.0118297)
Supplement: S2 Dataset — (ZIP) [file pone.0118297.s002.zip › fibrosis stage/EOB-HP/82-F3.par]

Image File: 82-F3A2-13-53.bmp 
ROI File: newdraw.roi 
Image size: 512 x 512
Min. lum.: 1
Max. lum.: 256
Bits/pixel: 8

Normalisation =  3 sigma
Histogram analysis = Yes
"CO matrix analysis = Yes, Dimensions = 6 x 6, Distances = 1 2 3 4 5"
"RL matrix analysis = Yes, Dimension = 6"
"Gradient analysis = Yes, Max pixel value = 16"
AR model analysis = Yes
Wavelet analysis = Yes

--------------- CLASS NAMES ----------------

----------------- FEATURES -----------------																
_Area	0	0	300	0	0	0	0	0	0	0	0	0	0	0	0	0
_MinNorm	0	0	92	0	0	0	0	0	0	0	0	0	0	0	0	0
_MaxNorm	0	0	134	0	0	0	0	0	0	0	0	0	0	0	0	0
Mean	0	0	113.41333	0	0	0	0	0	0	0	0	0	0	0	0	0
Variance	0	0	47.169156	0	0	0	0	0	0	0	0	0	0	0	0	0
Skewness	0	0	-0.011875148	0	0	0	0	0	0	0	0	0	0	0	0	0
Kurtosis	0	0	-0.16852131	0	0	0	0	0	0	0	0	0	0	0	0	0
Perc.01%	0	0	97	0	0	0	0	0	0	0	0	0	0	0	0	0
Perc.10%	0	0	104	0	0	0	0	0	0	0	0	0	0	0	0	0
Perc.50%	0	0	114	0	0	0	0	0	0	0	0	0	0	0	0	0
Perc.90%	0	0	122	0	0	0	0	0	0	0	0	0	0	0	0	0
Perc.99%	0	0	129	0	0	0	0	0	0	0	0	0	0	0	0	0
"_Area_S(1,0)"	0	0	560	0	0	0	0	0	0	0	0	0	0	0	0	0
"S(1,0)AngScMom"	0	0	0.003864796	0	0	0	0	0	0	0	0	0	0	0	0	0
"S(1,0)Contrast"	0	0	72.721429	0	0	0	0	0	0	0	0	0	0	0	0	0
"S(1,0)Correlat"	0	0	0.6617921	0	0	0	0	0	0	0	0	0	0	0	0	0
"S(1,0)SumOfSqs"	0	0	107.50995	0	0	0	0	0	0	0	0	0	0	0	0	0
"S(1,0)InvDfMom"	0	0	0.15465146	0	0	0	0	0	0	0	0	0	0	0	0	0
"S(1,0)SumAverg"	0	0	64.214286	0	0	0	0	0	0	0	0	0	0	0	0	0
"S(1,0)SumVarnc"	0	0	357.31837	0	0	0	0	0	0	0	0	0	0	0	0	0
"S(1,0)SumEntrp"	0	0	1.7918423	0	0	0	0	0	0	0	0	0	0	0	0	0
"S(1,0)Entropy"	0	0	2.4709688	0	0	0	0	0	0	0	0	0	0	0	0	0
"S(1,0)DifVarnc"	0	0	25.798929	0	0	0	0	0	0	0	0	0	0	0	0	0
"S(1,0)DifEntrp"	0	0	1.2170597	0	0	0	0	0	0	0	0	0	0	0	0	0
"_Area_S(0,1)"	0	0	560	0	0	0	0	0	0	0	0	0	0	0	0	0
"S(0,1)AngScMom"	0	0	0.005146684	0	0	0	0	0	0	0	0	0	0	0	0	0
"S(0,1)Contrast"	0	0	30.078571	0	0	0	0	0	0	0	0	0	0	0	0	0
"S(0,1)Correlat"	0	0	0.85603658	0	0	0	0	0	0	0	0	0	0	0	0	0
"S(0,1)SumOfSqs"	0	0	104.46602	0	0	0	0	0	0	0	0	0	0	0	0	0
"S(0,1)InvDfMom"	0	0	0.22249422	0	0	0	0	0	0	0	0	0	0	0	0	0
"S(0,1)SumAverg"	0	0	64.085714	0	0	0	0	0	0	0	0	0	0	0	0	0
"S(0,1)SumVarnc"	0	0	387.78551	0	0	0	0	0	0	0	0	0	0	0	0	0
"S(0,1)SumEntrp"	0	0	1.8134344	0	0	0	0	0	0	0	0	0	0	0	0	0
"S(0,1)Entropy"	0	0	2.3693089	0	0	0	0	0	0	0	0	0	0	0	0	0
"S(0,1)DifVarnc"	0	0	11.403827	0	0	0	0	0	0	0	0	0	0	0	0	0
"S(0,1)DifEntrp"	0	0	1.0544807	0	0	0	0	0	0	0	0	0	0	0	0	0
"_Area_S(1,1)"	0	0	546	0	0	0	0	0	0	0	0	0	0	0	0	0
"S(1,1)AngScMom"	0	0	0.003689839	0	0	0	0	0	0	0	0	0	0	0	0	0
"S(1,1)Contrast"	0	0	89.699634	0	0	0	0	0	0	0	0	0	0	0	0	0
"S(1,1)Correlat"	0	0	0.58498193	0	0	0	0	0	0	0	0	0	0	0	0	0
"S(1,1)SumOfSqs"	0	0	108.06714	0	0	0	0	0	0	0	0	0	0	0	0	0
"S(1,1)InvDfMom"	0	0	0.12218818	0	0	0	0	0	0	0	0	0	0	0	0	0
"S(1,1)SumAverg"	0	0	63.802198	0	0	0	0	0	0	0	0	0	0	0	0	0
"S(1,1)SumVarnc"	0	0	342.56893	0	0	0	0	0	0	0	0	0	0	0	0	0
"S(1,1)SumEntrp"	0	0	1.7619702	0	0	0	0	0	0	0	0	0	0	0	0	0
"S(1,1)Entropy"	0	0	2.4828192	0	0	0	0	0	0	0	0	0	0	0	0	0
"S(1,1)DifVarnc"	0	0	31.314361	0	0	0	0	0	0	0	0	0	0	0	0	0
"S(1,1)DifEntrp"	0	0	1.2752195	0	0	0	0	0	0	0	0	0	0	0	0	0
"_Area_S(1,-1)"	0	0	546	0	0	0	0	0	0	0	0	0	0	0	0	0
"S(1,-1)AngScMom"	0	0	0.003985026	0	0	0	0	0	0	0	0	0	0	0	0	0
"S(1,-1)Contrast"	0	0	95.468864	0	0	0	0	0	0	0	0	0	0	0	0	0
"S(1,-1)Correlat"	0	0	0.54520825	0	0	0	0	0	0	0	0	0	0	0	0	0
"S(1,-1)SumOfSqs"	0	0	104.95888	0	0	0	0	0	0	0	0	0	0	0	0	0
"S(1,-1)InvDfMom"	0	0	0.12184584	0	0	0	0	0	0	0	0	0	0	0	0	0
"S(1,-1)SumAverg"	0	0	64.52381	0	0	0	0	0	0	0	0	0	0	0	0	0
"S(1,-1)SumVarnc"	0	0	324.36665	0	0	0	0	0	0	0	0	0	0	0	0	0
"S(1,-1)SumEntrp"	0	0	1.7777364	0	0	0	0	0	0	0	0	0	0	0	0	0
"S(1,-1)Entropy"	0	0	2.4722868	0	0	0	0	0	0	0	0	0	0	0	0	0
"S(1,-1)DifVarnc"	0	0	32.809752	0	0	0	0	0	0	0	0	0	0	0	0	0
"S(1,-1)DifEntrp"	0	0	1.2750705	0	0	0	0	0	0	0	0	0	0	0	0	0
"_Area_S(2,0)"	0	0	520	0	0	0	0	0	0	0	0	0	0	0	0	0
"S(2,0)AngScMom"	0	0	0.003838757	0	0	0	0	0	0	0	0	0	0	0	0	0
"S(2,0)Contrast"	0	0	188.94615	0	0	0	0	0	0	0	0	0	0	0	0	0
"S(2,0)Correlat"	0	0	0.12590909	0	0	0	0	0	0	0	0	0	0	0	0	0
"S(2,0)SumOfSqs"	0	0	108.08152	0	0	0	0	0	0	0	0	0	0	0	0	0
"S(2,0)InvDfMom"	0	0	0.090314842	0	0	0	0	0	0	0	0	0	0	0	0	0
"S(2,0)SumAverg"	0	0	64.592308	0	0	0	0	0	0	0	0	0	0	0	0	0
"S(2,0)SumVarnc"	0	0	243.37994	0	0	0	0	0	0	0	0	0	0	0	0	0
"S(2,0)SumEntrp"	0	0	1.6905192	0	0	0	0	0	0	0	0	0	0	0	0	0
"S(2,0)Entropy"	0	0	2.4889866	0	0	0	0	0	0	0	0	0	0	0	0	0
"S(2,0)DifVarnc"	0	0	67.098521	0	0	0	0	0	0	0	0	0	0	0	0	0
"S(2,0)DifEntrp"	0	0	1.3975655	0	0	0	0	0	0	0	0	0	0	0	0	0
"_Area_S(0,2)"	0	0	520	0	0	0	0	0	0	0	0	0	0	0	0	0
"S(0,2)AngScMom"	0	0	0.004060651	0	0	0	0	0	0	0	0	0	0	0	0	0
"S(0,2)Contrast"	0	0	100.78077	0	0	0	0	0	0	0	0	0	0	0	0	0
"S(0,2)Correlat"	0	0	0.51701455	0	0	0	0	0	0	0	0	0	0	0	0	0
"S(0,2)SumOfSqs"	0	0	104.33106	0	0	0	0	0	0	0	0	0	0	0	0	0
"S(0,2)InvDfMom"	0	0	0.11936422	0	0	0	0	0	0	0	0	0	0	0	0	0
"S(0,2)SumAverg"	0	0	64.380769	0	0	0	0	0	0	0	0	0	0	0	0	0
"S(0,2)SumVarnc"	0	0	316.54348	0	0	0	0	0	0	0	0	0	0	0	0	0
"S(0,2)SumEntrp"	0	0	1.7366842	0	0	0	0	0	0	0	0	0	0	0	0	0
"S(0,2)Entropy"	0	0	2.4512268	0	0	0	0	0	0	0	0	0	0	0	0	0
"S(0,2)DifVarnc"	0	0	36.596021	0	0	0	0	0	0	0	0	0	0	0	0	0
"S(0,2)DifEntrp"	0	0	1.2844513	0	0	0	0	0	0	0	0	0	0	0	0	0
"_Area_S(2,2)"	0	0	492	0	0	0	0	0	0	0	0	0	0	0	0	0
"S(2,2)AngScMom"	0	0	0.003767599	0	0	0	0	0	0	0	0	0	0	0	0	0
"S(2,2)Contrast"	0	0	186.88618	0	0	0	0	0	0	0	0	0	0	0	0	0
"S(2,2)Correlat"	0	0	0.1489871	0	0	0	0	0	0	0	0	0	0	0	0	0
"S(2,2)SumOfSqs"	0	0	109.8022	0	0	0	0	0	0	0	0	0	0	0	0	0
"S(2,2)InvDfMom"	0	0	0.092379946	0	0	0	0	0	0	0	0	0	0	0	0	0
"S(2,2)SumAverg"	0	0	64.243902	0	0	0	0	0	0	0	0	0	0	0	0	0
"S(2,2)SumVarnc"	0	0	252.32263	0	0	0	0	0	0	0	0	0	0	0	0	0
"S(2,2)SumEntrp"	0	0	1.6987908	0	0	0	0	0	0	0	0	0	0	0	0	0
"S(2,2)Entropy"	0	0	2.4785475	0	0	0	0	0	0	0	0	0	0	0	0	0
"S(2,2)DifVarnc"	0	0	68.731046	0	0	0	0	0	0	0	0	0	0	0	0	0
"S(2,2)DifEntrp"	0	0	1.3998242	0	0	0	0	0	0	0	0	0	0	0	0	0
"_Area_S(2,-2)"	0	0	492	0	0	0	0	0	0	0	0	0	0	0	0	0
"S(2,-2)AngScMom"	0	0	0.004015467	0	0	0	0	0	0	0	0	0	0	0	0	0
"S(2,-2)Contrast"	0	0	193.79675	0	0	0	0	0	0	0	0	0	0	0	0	0
"S(2,-2)Correlat"	0	0	0.045853339	0	0	0	0	0	0	0	0	0	0	0	0	0
"S(2,-2)SumOfSqs"	0	0	101.55501	0	0	0	0	0	0	0	0	0	0	0	0	0
"S(2,-2)InvDfMom"	0	0	0.10671163	0	0	0	0	0	0	0	0	0	0	0	0	0
"S(2,-2)SumAverg"	0	0	65.178862	0	0	0	0	0	0	0	0	0	0	0	0	0
"S(2,-2)SumVarnc"	0	0	212.42329	0	0	0	0	0	0	0	0	0	0	0	0	0
"S(2,-2)SumEntrp"	0	0	1.6813351	0	0	0	0	0	0	0	0	0	0	0	0	0
"S(2,-2)Entropy"	0	0	2.4601681	0	0	0	0	0	0	0	0	0	0	0	0	0
"S(2,-2)DifVarnc"	0	0	72.43876	0	0	0	0	0	0	0	0	0	0	0	0	0
"S(2,-2)DifEntrp"	0	0	1.4114136	0	0	0	0	0	0	0	0	0	0	0	0	0
"_Area_S(3,0)"	0	0	480	0	0	0	0	0	0	0	0	0	0	0	0	0
"S(3,0)AngScMom"	0	0	0.004071181	0	0	0	0	0	0	0	0	0	0	0	0	0
"S(3,0)Contrast"	0	0	217.07917	0	0	0	0	0	0	0	0	0	0	0	0	0
"S(3,0)Correlat"	0	0	-0.019123148	0	0	0	0	0	0	0	0	0	0	0	0	0
"S(3,0)SumOfSqs"	0	0	106.50291	0	0	0	0	0	0	0	0	0	0	0	0	0
"S(3,0)InvDfMom"	0	0	0.09948111	0	0	0	0	0	0	0	0	0	0	0	0	0
"S(3,0)SumAverg"	0	0	64.929167	0	0	0	0	0	0	0	0	0	0	0	0	0
"S(3,0)SumVarnc"	0	0	208.93248	0	0	0	0	0	0	0	0	0	0	0	0	0
"S(3,0)SumEntrp"	0	0	1.6536369	0	0	0	0	0	0	0	0	0	0	0	0	0
"S(3,0)Entropy"	0	0	2.4574465	0	0	0	0	0	0	0	0	0	0	0	0	0
"S(3,0)DifVarnc"	0	0	78.72276	0	0	0	0	0	0	0	0	0	0	0	0	0
"S(3,0)DifEntrp"	0	0	1.4360523	0	0	0	0	0	0	0	0	0	0	0	0	0
"_Area_S(0,3)"	0	0	480	0	0	0	0	0	0	0	0	0	0	0	0	0
"S(0,3)AngScMom"	0	0	0.003975694	0	0	0	0	0	0	0	0	0	0	0	0	0
"S(0,3)Contrast"	0	0	172.71667	0	0	0	0	0	0	0	0	0	0	0	0	0
"S(0,3)Correlat"	0	0	0.17409171	0	0	0	0	0	0	0	0	0	0	0	0	0
"S(0,3)SumOfSqs"	0	0	104.56165	0	0	0	0	0	0	0	0	0	0	0	0	0
"S(0,3)InvDfMom"	0	0	0.099745079	0	0	0	0	0	0	0	0	0	0	0	0	0
"S(0,3)SumAverg"	0	0	64.808333	0	0	0	0	0	0	0	0	0	0	0	0	0
"S(0,3)SumVarnc"	0	0	245.52993	0	0	0	0	0	0	0	0	0	0	0	0	0
"S(0,3)SumEntrp"	0	0	1.7048166	0	0	0	0	0	0	0	0	0	0	0	0	0
"S(0,3)Entropy"	0	0	2.4709608	0	0	0	0	0	0	0	0	0	0	0	0	0
"S(0,3)DifVarnc"	0	0	62.641597	0	0	0	0	0	0	0	0	0	0	0	0	0
"S(0,3)DifEntrp"	0	0	1.3923709	0	0	0	0	0	0	0	0	0	0	0	0	0
"_Area_S(3,3)"	0	0	438	0	0	0	0	0	0	0	0	0	0	0	0	0
"S(3,3)AngScMom"	0	0	0.004274306	0	0	0	0	0	0	0	0	0	0	0	0	0
"S(3,3)Contrast"	0	0	163.40639	0	0	0	0	0	0	0	0	0	0	0	0	0
"S(3,3)Correlat"	0	0	0.24560002	0	0	0	0	0	0	0	0	0	0	0	0	0
"S(3,3)SumOfSqs"	0	0	108.30222	0	0	0	0	0	0	0	0	0	0	0	0	0
"S(3,3)InvDfMom"	0	0	0.09832259	0	0	0	0	0	0	0	0	0	0	0	0	0
"S(3,3)SumAverg"	0	0	65.16895	0	0	0	0	0	0	0	0	0	0	0	0	0
"S(3,3)SumVarnc"	0	0	269.80251	0	0	0	0	0	0	0	0	0	0	0	0	0
"S(3,3)SumEntrp"	0	0	1.7175669	0	0	0	0	0	0	0	0	0	0	0	0	0
"S(3,3)Entropy"	0	0	2.4386315	0	0	0	0	0	0	0	0	0	0	0	0	0
"S(3,3)DifVarnc"	0	0	54.637685	0	0	0	0	0	0	0	0	0	0	0	0	0
"S(3,3)DifEntrp"	0	0	1.3583874	0	0	0	0	0	0	0	0	0	0	0	0	0
"_Area_S(3,-3)"	0	0	438	0	0	0	0	0	0	0	0	0	0	0	0	0
"S(3,-3)AngScMom"	0	0	0.004534935	0	0	0	0	0	0	0	0	0	0	0	0	0
"S(3,-3)Contrast"	0	0	166.11416	0	0	0	0	0	0	0	0	0	0	0	0	0
"S(3,-3)Correlat"	0	0	0.14534236	0	0	0	0	0	0	0	0	0	0	0	0	0
"S(3,-3)SumOfSqs"	0	0	97.181695	0	0	0	0	0	0	0	0	0	0	0	0	0
"S(3,-3)InvDfMom"	0	0	0.080304315	0	0	0	0	0	0	0	0	0	0	0	0	0
"S(3,-3)SumAverg"	0	0	65.739726	0	0	0	0	0	0	0	0	0	0	0	0	0
"S(3,-3)SumVarnc"	0	0	222.61262	0	0	0	0	0	0	0	0	0	0	0	0	0
"S(3,-3)SumEntrp"	0	0	1.6959016	0	0	0	0	0	0	0	0	0	0	0	0	0
"S(3,-3)Entropy"	0	0	2.4073803	0	0	0	0	0	0	0	0	0	0	0	0	0
"S(3,-3)DifVarnc"	0	0	51.066492	0	0	0	0	0	0	0	0	0	0	0	0	0
"S(3,-3)DifEntrp"	0	0	1.3603763	0	0	0	0	0	0	0	0	0	0	0	0	0
"_Area_S(4,0)"	0	0	440	0	0	0	0	0	0	0	0	0	0	0	0	0
"S(4,0)AngScMom"	0	0	0.004121901	0	0	0	0	0	0	0	0	0	0	0	0	0
"S(4,0)Contrast"	0	0	186.78636	0	0	0	0	0	0	0	0	0	0	0	0	0
"S(4,0)Correlat"	0	0	0.11143629	0	0	0	0	0	0	0	0	0	0	0	0	0
"S(4,0)SumOfSqs"	0	0	105.10578	0	0	0	0	0	0	0	0	0	0	0	0	0
"S(4,0)InvDfMom"	0	0	0.09920913	0	0	0	0	0	0	0	0	0	0	0	0	0
"S(4,0)SumAverg"	0	0	65.322727	0	0	0	0	0	0	0	0	0	0	0	0	0
"S(4,0)SumVarnc"	0	0	233.63676	0	0	0	0	0	0	0	0	0	0	0	0	0
"S(4,0)SumEntrp"	0	0	1.6951779	0	0	0	0	0	0	0	0	0	0	0	0	0
"S(4,0)Entropy"	0	0	2.4455272	0	0	0	0	0	0	0	0	0	0	0	0	0
"S(4,0)DifVarnc"	0	0	72.19907	0	0	0	0	0	0	0	0	0	0	0	0	0
"S(4,0)DifEntrp"	0	0	1.4046913	0	0	0	0	0	0	0	0	0	0	0	0	0
"_Area_S(0,4)"	0	0	440	0	0	0	0	0	0	0	0	0	0	0	0	0
"S(0,4)AngScMom"	0	0	0.004504132	0	0	0	0	0	0	0	0	0	0	0	0	0
"S(0,4)Contrast"	0	0	214.92273	0	0	0	0	0	0	0	0	0	0	0	0	0
"S(0,4)Correlat"	0	0	-0.030501416	0	0	0	0	0	0	0	0	0	0	0	0	0
"S(0,4)SumOfSqs"	0	0	104.28066	0	0	0	0	0	0	0	0	0	0	0	0	0
"S(0,4)InvDfMom"	0	0	0.076976719	0	0	0	0	0	0	0	0	0	0	0	0	0
"S(0,4)SumAverg"	0	0	65.431818	0	0	0	0	0	0	0	0	0	0	0	0	0
"S(0,4)SumVarnc"	0	0	202.1999	0	0	0	0	0	0	0	0	0	0	0	0	0
"S(0,4)SumEntrp"	0	0	1.6499019	0	0	0	0	0	0	0	0	0	0	0	0	0
"S(0,4)Entropy"	0	0	2.4195291	0	0	0	0	0	0	0	0	0	0	0	0	0
"S(0,4)DifVarnc"	0	0	77.287169	0	0	0	0	0	0	0	0	0	0	0	0	0
"S(0,4)DifEntrp"	0	0	1.4264841	0	0	0	0	0	0	0	0	0	0	0	0	0
"_Area_S(4,4)"	0	0	384	0	0	0	0	0	0	0	0	0	0	0	0	0
"S(4,4)AngScMom"	0	0	0.004516602	0	0	0	0	0	0	0	0	0	0	0	0	0
"S(4,4)Contrast"	0	0	128.07292	0	0	0	0	0	0	0	0	0	0	0	0	0
"S(4,4)Correlat"	0	0	0.38234445	0	0	0	0	0	0	0	0	0	0	0	0	0
"S(4,4)SumOfSqs"	0	0	103.67665	0	0	0	0	0	0	0	0	0	0	0	0	0
"S(4,4)InvDfMom"	0	0	0.085284298	0	0	0	0	0	0	0	0	0	0	0	0	0
"S(4,4)SumAverg"	0	0	66.041667	0	0	0	0	0	0	0	0	0	0	0	0	0
"S(4,4)SumVarnc"	0	0	286.63368	0	0	0	0	0	0	0	0	0	0	0	0	0
"S(4,4)SumEntrp"	0	0	1.7150709	0	0	0	0	0	0	0	0	0	0	0	0	0
"S(4,4)Entropy"	0	0	2.3910076	0	0	0	0	0	0	0	0	0	0	0	0	0
"S(4,4)DifVarnc"	0	0	41.156141	0	0	0	0	0	0	0	0	0	0	0	0	0
"S(4,4)DifEntrp"	0	0	1.3060211	0	0	0	0	0	0	0	0	0	0	0	0	0
"_Area_S(4,-4)"	0	0	384	0	0	0	0	0	0	0	0	0	0	0	0	0
"S(4,-4)AngScMom"	0	0	0.004313151	0	0	0	0	0	0	0	0	0	0	0	0	0
"S(4,-4)Contrast"	0	0	190.40625	0	0	0	0	0	0	0	0	0	0	0	0	0
"S(4,-4)Correlat"	0	0	0.09266973	0	0	0	0	0	0	0	0	0	0	0	0	0
"S(4,-4)SumOfSqs"	0	0	104.92665	0	0	0	0	0	0	0	0	0	0	0	0	0
"S(4,-4)InvDfMom"	0	0	0.10107919	0	0	0	0	0	0	0	0	0	0	0	0	0
"S(4,-4)SumAverg"	0	0	65.708333	0	0	0	0	0	0	0	0	0	0	0	0	0
"S(4,-4)SumVarnc"	0	0	229.30035	0	0	0	0	0	0	0	0	0	0	0	0	0
"S(4,-4)SumEntrp"	0	0	1.6821262	0	0	0	0	0	0	0	0	0	0	0	0	0
"S(4,-4)Entropy"	0	0	2.4161241	0	0	0	0	0	0	0	0	0	0	0	0	0
"S(4,-4)DifVarnc"	0	0	71.232639	0	0	0	0	0	0	0	0	0	0	0	0	0
"S(4,-4)DifEntrp"	0	0	1.4223905	0	0	0	0	0	0	0	0	0	0	0	0	0
"_Area_S(5,0)"	0	0	404	0	0	0	0	0	0	0	0	0	0	0	0	0
"S(5,0)AngScMom"	0	0	0.00400696	0	0	0	0	0	0	0	0	0	0	0	0	0
"S(5,0)Contrast"	0	0	179.39604	0	0	0	0	0	0	0	0	0	0	0	0	0
"S(5,0)Correlat"	0	0	0.14863988	0	0	0	0	0	0	0	0	0	0	0	0	0
"S(5,0)SumOfSqs"	0	0	105.35849	0	0	0	0	0	0	0	0	0	0	0	0	0
"S(5,0)InvDfMom"	0	0	0.088677408	0	0	0	0	0	0	0	0	0	0	0	0	0
"S(5,0)SumAverg"	0	0	65.564356	0	0	0	0	0	0	0	0	0	0	0	0	0
"S(5,0)SumVarnc"	0	0	242.03794	0	0	0	0	0	0	0	0	0	0	0	0	0
"S(5,0)SumEntrp"	0	0	1.6812885	0	0	0	0	0	0	0	0	0	0	0	0	0
"S(5,0)Entropy"	0	0	2.4383195	0	0	0	0	0	0	0	0	0	0	0	0	0
"S(5,0)DifVarnc"	0	0	65.899716	0	0	0	0	0	0	0	0	0	0	0	0	0
"S(5,0)DifEntrp"	0	0	1.4059441	0	0	0	0	0	0	0	0	0	0	0	0	0
"_Area_S(0,5)"	0	0	404	0	0	0	0	0	0	0	0	0	0	0	0	0
"S(0,5)AngScMom"	0	0	0.004190766	0	0	0	0	0	0	0	0	0	0	0	0	0
"S(0,5)Contrast"	0	0	223.44059	0	0	0	0	0	0	0	0	0	0	0	0	0
"S(0,5)Correlat"	0	0	-0.076091662	0	0	0	0	0	0	0	0	0	0	0	0	0
"S(0,5)SumOfSqs"	0	0	103.82043	0	0	0	0	0	0	0	0	0	0	0	0	0
"S(0,5)InvDfMom"	0	0	0.071480153	0	0	0	0	0	0	0	0	0	0	0	0	0
"S(0,5)SumAverg"	0	0	65.876238	0	0	0	0	0	0	0	0	0	0	0	0	0
"S(0,5)SumVarnc"	0	0	191.84112	0	0	0	0	0	0	0	0	0	0	0	0	0
"S(0,5)SumEntrp"	0	0	1.6467636	0	0	0	0	0	0	0	0	0	0	0	0	0
"S(0,5)Entropy"	0	0	2.4249073	0	0	0	0	0	0	0	0	0	0	0	0	0
"S(0,5)DifVarnc"	0	0	78.130698	0	0	0	0	0	0	0	0	0	0	0	0	0
"S(0,5)DifEntrp"	0	0	1.4194751	0	0	0	0	0	0	0	0	0	0	0	0	0
"_Area_S(5,5)"	0	0	330	0	0	0	0	0	0	0	0	0	0	0	0	0
"S(5,5)AngScMom"	0	0	0.005730028	0	0	0	0	0	0	0	0	0	0	0	0	0
"S(5,5)Contrast"	0	0	122.40606	0	0	0	0	0	0	0	0	0	0	0	0	0
"S(5,5)Correlat"	0	0	0.37964411	0	0	0	0	0	0	0	0	0	0	0	0	0
"S(5,5)SumOfSqs"	0	0	98.657934	0	0	0	0	0	0	0	0	0	0	0	0	0
"S(5,5)InvDfMom"	0	0	0.096638731	0	0	0	0	0	0	0	0	0	0	0	0	0
"S(5,5)SumAverg"	0	0	66.309091	0	0	0	0	0	0	0	0	0	0	0	0	0
"S(5,5)SumVarnc"	0	0	272.22567	0	0	0	0	0	0	0	0	0	0	0	0	0
"S(5,5)SumEntrp"	0	0	1.6663011	0	0	0	0	0	0	0	0	0	0	0	0	0
"S(5,5)Entropy"	0	0	2.3029427	0	0	0	0	0	0	0	0	0	0	0	0	0
"S(5,5)DifVarnc"	0	0	46.979467	0	0	0	0	0	0	0	0	0	0	0	0	0
"S(5,5)DifEntrp"	0	0	1.265391	0	0	0	0	0	0	0	0	0	0	0	0	0
"_Area_S(5,-5)"	0	0	330	0	0	0	0	0	0	0	0	0	0	0	0	0
"S(5,-5)AngScMom"	0	0	0.004554637	0	0	0	0	0	0	0	0	0	0	0	0	0
"S(5,-5)Contrast"	0	0	268.15758	0	0	0	0	0	0	0	0	0	0	0	0	0
"S(5,-5)Correlat"	0	0	-0.20638646	0	0	0	0	0	0	0	0	0	0	0	0	0
"S(5,-5)SumOfSqs"	0	0	111.14083	0	0	0	0	0	0	0	0	0	0	0	0	0
"S(5,-5)InvDfMom"	0	0	0.06224591	0	0	0	0	0	0	0	0	0	0	0	0	0
"S(5,-5)SumAverg"	0	0	65.018182	0	0	0	0	0	0	0	0	0	0	0	0	0
"S(5,-5)SumVarnc"	0	0	176.40573	0	0	0	0	0	0	0	0	0	0	0	0	0
"S(5,-5)SumEntrp"	0	0	1.6088667	0	0	0	0	0	0	0	0	0	0	0	0	0
"S(5,-5)Entropy"	0	0	2.3807164	0	0	0	0	0	0	0	0	0	0	0	0	0
"S(5,-5)DifVarnc"	0	0	100.88646	0	0	0	0	0	0	0	0	0	0	0	0	0
"S(5,-5)DifEntrp"	0	0	1.4554646	0	0	0	0	0	0	0	0	0	0	0	0	0
Horzl_RLNonUni	0	0	240.61871	0	0	0	0	0	0	0	0	0	0	0	0	0
Horzl_GLevNonU	0	0	11.726619	0	0	0	0	0	0	0	0	0	0	0	0	0
Horzl_LngREmph	0	0	1.2517986	0	0	0	0	0	0	0	0	0	0	0	0	0
Horzl_ShrtREmp	0	0	0.94504396	0	0	0	0	0	0	0	0	0	0	0	0	0
Horzl_Fraction	0	0	0.92666667	0	0	0	0	0	0	0	0	0	0	0	0	0
Vertl_RLNonUni	0	0	218.43494	0	0	0	0	0	0	0	0	0	0	0	0	0
Vertl_GLevNonU	0	0	11.371747	0	0	0	0	0	0	0	0	0	0	0	0	0
Vertl_LngREmph	0	0	1.3754647	0	0	0	0	0	0	0	0	0	0	0	0	0
Vertl_ShrtREmp	0	0	0.92071974	0	0	0	0	0	0	0	0	0	0	0	0	0
Vertl_Fraction	0	0	0.89666667	0	0	0	0	0	0	0	0	0	0	0	0	0
45dgr_RLNonUni	0	0	261.82105	0	0	0	0	0	0	0	0	0	0	0	0	0
45dgr_GLevNonU	0	0	12.157895	0	0	0	0	0	0	0	0	0	0	0	0	0
45dgr_LngREmph	0	0	1.1789474	0	0	0	0	0	0	0	0	0	0	0	0	0
45dgr_ShrtREmp	0	0	0.96695906	0	0	0	0	0	0	0	0	0	0	0	0	0
45dgr_Fraction	0	0	0.95	0	0	0	0	0	0	0	0	0	0	0	0	0
135dr_RLNonUni	0	0	256.57895	0	0	0	0	0	0	0	0	0	0	0	0	0
135dr_GLevNonU	0	0	12.221053	0	0	0	0	0	0	0	0	0	0	0	0	0
135dr_LngREmph	0	0	1.1578947	0	0	0	0	0	0	0	0	0	0	0	0	0
135dr_ShrtREmp	0	0	0.96052632	0	0	0	0	0	0	0	0	0	0	0	0	0
135dr_Fraction	0	0	0.95	0	0	0	0	0	0	0	0	0	0	0	0	0
_AreaGr	0	0	248	0	0	0	0	0	0	0	0	0	0	0	0	0
GrMean	0	0	3.6703906	0	0	0	0	0	0	0	0	0	0	0	0	0
GrVariance	0	0	3.7943619	0	0	0	0	0	0	0	0	0	0	0	0	0
GrSkewness	0	0	0.43227878	0	0	0	0	0	0	0	0	0	0	0	0	0
GrKurtosis	0	0	-0.24352524	0	0	0	0	0	0	0	0	0	0	0	0	0
GrNonZeros	0	0	0.97580645	0	0	0	0	0	0	0	0	0	0	0	0	0
_AreaARM	0	0	248	0	0	0	0	0	0	0	0	0	0	0	0	0
Teta1	0	0	0.65805137	0	0	0	0	0	0	0	0	0	0	0	0	0
Teta2	0	0	-0.56986377	0	0	0	0	0	0	0	0	0	0	0	0	0
Teta3	0	0	0.84990561	0	0	0	0	0	0	0	0	0	0	0	0	0
Teta4	0	0	0.013596654	0	0	0	0	0	0	0	0	0	0	0	0	0
Sigma	0	0	0.39545228	0	0	0	0	0	0	0	0	0	0	0	0	0
WavEnLL_s-1	0	0	16369.779	0	0	0	0	0	0	0	0	0	0	0	0	0
WavEnLH_s-1	0	0	97.346037	0	0	0	0	0	0	0	0	0	0	0	0	0
WavEnHL_s-1	0	0	281.87652	0	0	0	0	0	0	0	0	0	0	0	0	0
WavEnHH_s-1	0	0	22.705793	0	0	0	0	0	0	0	0	0	0	0	0	0
WavEnLL_s-2	0	0	14712.037	0	0	0	0	0	0	0	0	0	0	0	0	0
WavEnLH_s-2	0	0	225.09326	0	0	0	0	0	0	0	0	0	0	0	0	0
WavEnHL_s-2	0	0	435.64339	0	0	0	0	0	0	0	0	0	0	0	0	0
WavEnHH_s-2	0	0	77.685059	0	0	0	0	0	0	0	0	0	0	0	0	0
WavEnLL_s-3	0	0	12791.388	0	0	0	0	0	0	0	0	0	0	0	0	0
WavEnLH_s-3	0	0	271.65305	0	0	0	0	0	0	0	0	0	0	0	0	0
WavEnHL_s-3	0	0	198.47314	0	0	0	0	0	0	0	0	0	0	0	0	0
WavEnHH_s-3	0	0	54.501139	0	0	0	0	0	0	0	0	0	0	0	0	0
WavEnLL_s-4	0	0	10514.489	0	0	0	0	0	0	0	0	0	0	0	0	0
WavEnLH_s-4	0	0	74.232029	0	0	0	0	0	0	0	0	0	0	0	0	0
WavEnHL_s-4	0	0	295.26007	0	0	0	0	0	0	0	0	0	0	0	0	0
WavEnHH_s-4	0	0	131.15688	0	0	0	0	0	0	0	0	0	0	0	0	0
