# Supplementary material for: Hepatitis C Related Chronic Liver Cirrhosis: Feasibility of Texture Analysis of MR Images for Classification of Fibrosis Stage and Necroinflammatory Activity Grade
Source: PLoS One. 2015 Mar 5;10(3):e0118297. doi: 10.1371/journal.pone.0118297 (PMC4351185; doi:10.1371/journal.pone.0118297)
Supplement: S2 Dataset — (ZIP) [file pone.0118297.s002.zip › fibrosis stage/EOB-HP/86-F3.par]

Image File: 86-F3A3-13-46.bmp 
ROI File: F3.roi 
Image size: 512 x 512
Min. lum.: 4
Max. lum.: 256
Bits/pixel: 8

Normalisation =  3 sigma
Histogram analysis = Yes
"CO matrix analysis = Yes, Dimensions = 6 x 6, Distances = 1 2 3 4 5"
"RL matrix analysis = Yes, Dimension = 6"
"Gradient analysis = Yes, Max pixel value = 16"
AR model analysis = Yes
Wavelet analysis = Yes

--------------- CLASS NAMES ----------------

----------------- FEATURES -----------------																
_Area	0	0	300	0	0	0	0	0	0	0	0	0	0	0	0	0
_MinNorm	0	0	95	0	0	0	0	0	0	0	0	0	0	0	0	0
_MaxNorm	0	0	141	0	0	0	0	0	0	0	0	0	0	0	0	0
Mean	0	0	118.60333	0	0	0	0	0	0	0	0	0	0	0	0	0
Variance	0	0	57.105989	0	0	0	0	0	0	0	0	0	0	0	0	0
Skewness	0	0	-0.54474059	0	0	0	0	0	0	0	0	0	0	0	0	0
Kurtosis	0	0	0.089434463	0	0	0	0	0	0	0	0	0	0	0	0	0
Perc.01%	0	0	98	0	0	0	0	0	0	0	0	0	0	0	0	0
Perc.10%	0	0	108	0	0	0	0	0	0	0	0	0	0	0	0	0
Perc.50%	0	0	119	0	0	0	0	0	0	0	0	0	0	0	0	0
Perc.90%	0	0	128	0	0	0	0	0	0	0	0	0	0	0	0	0
Perc.99%	0	0	133	0	0	0	0	0	0	0	0	0	0	0	0	0
"_Area_S(1,0)"	0	0	560	0	0	0	0	0	0	0	0	0	0	0	0	0
"S(1,0)AngScMom"	0	0	0.004368622	0	0	0	0	0	0	0	0	0	0	0	0	0
"S(1,0)Contrast"	0	0	67.303571	0	0	0	0	0	0	0	0	0	0	0	0	0
"S(1,0)Correlat"	0	0	0.68527965	0	0	0	0	0	0	0	0	0	0	0	0	0
"S(1,0)SumOfSqs"	0	0	106.92599	0	0	0	0	0	0	0	0	0	0	0	0	0
"S(1,0)InvDfMom"	0	0	0.1388192	0	0	0	0	0	0	0	0	0	0	0	0	0
"S(1,0)SumAverg"	0	0	64.382143	0	0	0	0	0	0	0	0	0	0	0	0	0
"S(1,0)SumVarnc"	0	0	360.4004	0	0	0	0	0	0	0	0	0	0	0	0	0
"S(1,0)SumEntrp"	0	0	1.7956665	0	0	0	0	0	0	0	0	0	0	0	0	0
"S(1,0)Entropy"	0	0	2.4435919	0	0	0	0	0	0	0	0	0	0	0	0	0
"S(1,0)DifVarnc"	0	0	24.072946	0	0	0	0	0	0	0	0	0	0	0	0	0
"S(1,0)DifEntrp"	0	0	1.2154568	0	0	0	0	0	0	0	0	0	0	0	0	0
"_Area_S(0,1)"	0	0	560	0	0	0	0	0	0	0	0	0	0	0	0	0
"S(0,1)AngScMom"	0	0	0.005127551	0	0	0	0	0	0	0	0	0	0	0	0	0
"S(0,1)Contrast"	0	0	33.789286	0	0	0	0	0	0	0	0	0	0	0	0	0
"S(0,1)Correlat"	0	0	0.84408702	0	0	0	0	0	0	0	0	0	0	0	0	0
"S(0,1)SumOfSqs"	0	0	108.35944	0	0	0	0	0	0	0	0	0	0	0	0	0
"S(0,1)InvDfMom"	0	0	0.20444914	0	0	0	0	0	0	0	0	0	0	0	0	0
"S(0,1)SumAverg"	0	0	64.110714	0	0	0	0	0	0	0	0	0	0	0	0	0
"S(0,1)SumVarnc"	0	0	399.64846	0	0	0	0	0	0	0	0	0	0	0	0	0
"S(0,1)SumEntrp"	0	0	1.7910491	0	0	0	0	0	0	0	0	0	0	0	0	0
"S(0,1)Entropy"	0	0	2.3896008	0	0	0	0	0	0	0	0	0	0	0	0	0
"S(0,1)DifVarnc"	0	0	13.119273	0	0	0	0	0	0	0	0	0	0	0	0	0
"S(0,1)DifEntrp"	0	0	1.0810445	0	0	0	0	0	0	0	0	0	0	0	0	0
"_Area_S(1,1)"	0	0	546	0	0	0	0	0	0	0	0	0	0	0	0	0
"S(1,1)AngScMom"	0	0	0.00407224	0	0	0	0	0	0	0	0	0	0	0	0	0
"S(1,1)Contrast"	0	0	93.10989	0	0	0	0	0	0	0	0	0	0	0	0	0
"S(1,1)Correlat"	0	0	0.56470931	0	0	0	0	0	0	0	0	0	0	0	0	0
"S(1,1)SumOfSqs"	0	0	106.95139	0	0	0	0	0	0	0	0	0	0	0	0	0
"S(1,1)InvDfMom"	0	0	0.11685828	0	0	0	0	0	0	0	0	0	0	0	0	0
"S(1,1)SumAverg"	0	0	64.465201	0	0	0	0	0	0	0	0	0	0	0	0	0
"S(1,1)SumVarnc"	0	0	334.69568	0	0	0	0	0	0	0	0	0	0	0	0	0
"S(1,1)SumEntrp"	0	0	1.759269	0	0	0	0	0	0	0	0	0	0	0	0	0
"S(1,1)Entropy"	0	0	2.4681109	0	0	0	0	0	0	0	0	0	0	0	0	0
"S(1,1)DifVarnc"	0	0	33.430021	0	0	0	0	0	0	0	0	0	0	0	0	0
"S(1,1)DifEntrp"	0	0	1.2783679	0	0	0	0	0	0	0	0	0	0	0	0	0
"_Area_S(1,-1)"	0	0	546	0	0	0	0	0	0	0	0	0	0	0	0	0
"S(1,-1)AngScMom"	0	0	0.004253378	0	0	0	0	0	0	0	0	0	0	0	0	0
"S(1,-1)Contrast"	0	0	91.838828	0	0	0	0	0	0	0	0	0	0	0	0	0
"S(1,-1)Correlat"	0	0	0.56499891	0	0	0	0	0	0	0	0	0	0	0	0	0
"S(1,-1)SumOfSqs"	0	0	105.56161	0	0	0	0	0	0	0	0	0	0	0	0	0
"S(1,-1)InvDfMom"	0	0	0.14532801	0	0	0	0	0	0	0	0	0	0	0	0	0
"S(1,-1)SumAverg"	0	0	64.395604	0	0	0	0	0	0	0	0	0	0	0	0	0
"S(1,-1)SumVarnc"	0	0	330.4076	0	0	0	0	0	0	0	0	0	0	0	0	0
"S(1,-1)SumEntrp"	0	0	1.7574225	0	0	0	0	0	0	0	0	0	0	0	0	0
"S(1,-1)Entropy"	0	0	2.4626692	0	0	0	0	0	0	0	0	0	0	0	0	0
"S(1,-1)DifVarnc"	0	0	37.522468	0	0	0	0	0	0	0	0	0	0	0	0	0
"S(1,-1)DifEntrp"	0	0	1.2731716	0	0	0	0	0	0	0	0	0	0	0	0	0
"_Area_S(2,0)"	0	0	520	0	0	0	0	0	0	0	0	0	0	0	0	0
"S(2,0)AngScMom"	0	0	0.004023669	0	0	0	0	0	0	0	0	0	0	0	0	0
"S(2,0)Contrast"	0	0	159.9	0	0	0	0	0	0	0	0	0	0	0	0	0
"S(2,0)Correlat"	0	0	0.23951116	0	0	0	0	0	0	0	0	0	0	0	0	0
"S(2,0)SumOfSqs"	0	0	105.12975	0	0	0	0	0	0	0	0	0	0	0	0	0
"S(2,0)InvDfMom"	0	0	0.093741711	0	0	0	0	0	0	0	0	0	0	0	0	0
"S(2,0)SumAverg"	0	0	64.515385	0	0	0	0	0	0	0	0	0	0	0	0	0
"S(2,0)SumVarnc"	0	0	260.61899	0	0	0	0	0	0	0	0	0	0	0	0	0
"S(2,0)SumEntrp"	0	0	1.7196276	0	0	0	0	0	0	0	0	0	0	0	0	0
"S(2,0)Entropy"	0	0	2.4593315	0	0	0	0	0	0	0	0	0	0	0	0	0
"S(2,0)DifVarnc"	0	0	57.89	0	0	0	0	0	0	0	0	0	0	0	0	0
"S(2,0)DifEntrp"	0	0	1.368953	0	0	0	0	0	0	0	0	0	0	0	0	0
"_Area_S(0,2)"	0	0	520	0	0	0	0	0	0	0	0	0	0	0	0	0
"S(0,2)AngScMom"	0	0	0.004223373	0	0	0	0	0	0	0	0	0	0	0	0	0
"S(0,2)Contrast"	0	0	114.95385	0	0	0	0	0	0	0	0	0	0	0	0	0
"S(0,2)Correlat"	0	0	0.47009918	0	0	0	0	0	0	0	0	0	0	0	0	0
"S(0,2)SumOfSqs"	0	0	108.46732	0	0	0	0	0	0	0	0	0	0	0	0	0
"S(0,2)InvDfMom"	0	0	0.10957792	0	0	0	0	0	0	0	0	0	0	0	0	0
"S(0,2)SumAverg"	0	0	64.361538	0	0	0	0	0	0	0	0	0	0	0	0	0
"S(0,2)SumVarnc"	0	0	318.91544	0	0	0	0	0	0	0	0	0	0	0	0	0
"S(0,2)SumEntrp"	0	0	1.7110398	0	0	0	0	0	0	0	0	0	0	0	0	0
"S(0,2)Entropy"	0	0	2.4603437	0	0	0	0	0	0	0	0	0	0	0	0	0
"S(0,2)DifVarnc"	0	0	43.486331	0	0	0	0	0	0	0	0	0	0	0	0	0
"S(0,2)DifEntrp"	0	0	1.3188662	0	0	0	0	0	0	0	0	0	0	0	0	0
"_Area_S(2,2)"	0	0	492	0	0	0	0	0	0	0	0	0	0	0	0	0
"S(2,2)AngScMom"	0	0	0.003998942	0	0	0	0	0	0	0	0	0	0	0	0	0
"S(2,2)Contrast"	0	0	195.83333	0	0	0	0	0	0	0	0	0	0	0	0	0
"S(2,2)Correlat"	0	0	0.059500004	0	0	0	0	0	0	0	0	0	0	0	0	0
"S(2,2)SumOfSqs"	0	0	104.11129	0	0	0	0	0	0	0	0	0	0	0	0	0
"S(2,2)InvDfMom"	0	0	0.10043571	0	0	0	0	0	0	0	0	0	0	0	0	0
"S(2,2)SumAverg"	0	0	64.711382	0	0	0	0	0	0	0	0	0	0	0	0	0
"S(2,2)SumVarnc"	0	0	220.61182	0	0	0	0	0	0	0	0	0	0	0	0	0
"S(2,2)SumEntrp"	0	0	1.6907463	0	0	0	0	0	0	0	0	0	0	0	0	0
"S(2,2)Entropy"	0	0	2.4685845	0	0	0	0	0	0	0	0	0	0	0	0	0
"S(2,2)DifVarnc"	0	0	75.45854	0	0	0	0	0	0	0	0	0	0	0	0	0
"S(2,2)DifEntrp"	0	0	1.4246933	0	0	0	0	0	0	0	0	0	0	0	0	0
"_Area_S(2,-2)"	0	0	492	0	0	0	0	0	0	0	0	0	0	0	0	0
"S(2,-2)AngScMom"	0	0	0.004312909	0	0	0	0	0	0	0	0	0	0	0	0	0
"S(2,-2)Contrast"	0	0	184.19919	0	0	0	0	0	0	0	0	0	0	0	0	0
"S(2,-2)Correlat"	0	0	0.10845566	0	0	0	0	0	0	0	0	0	0	0	0	0
"S(2,-2)SumOfSqs"	0	0	103.30344	0	0	0	0	0	0	0	0	0	0	0	0	0
"S(2,-2)InvDfMom"	0	0	0.10545299	0	0	0	0	0	0	0	0	0	0	0	0	0
"S(2,-2)SumAverg"	0	0	64.784553	0	0	0	0	0	0	0	0	0	0	0	0	0
"S(2,-2)SumVarnc"	0	0	229.01456	0	0	0	0	0	0	0	0	0	0	0	0	0
"S(2,-2)SumEntrp"	0	0	1.7002881	0	0	0	0	0	0	0	0	0	0	0	0	0
"S(2,-2)Entropy"	0	0	2.4371699	0	0	0	0	0	0	0	0	0	0	0	0	0
"S(2,-2)DifVarnc"	0	0	72.23526	0	0	0	0	0	0	0	0	0	0	0	0	0
"S(2,-2)DifEntrp"	0	0	1.410939	0	0	0	0	0	0	0	0	0	0	0	0	0
"_Area_S(3,0)"	0	0	480	0	0	0	0	0	0	0	0	0	0	0	0	0
"S(3,0)AngScMom"	0	0	0.003923611	0	0	0	0	0	0	0	0	0	0	0	0	0
"S(3,0)Contrast"	0	0	169.5	0	0	0	0	0	0	0	0	0	0	0	0	0
"S(3,0)Correlat"	0	0	0.20433742	0	0	0	0	0	0	0	0	0	0	0	0	0
"S(3,0)SumOfSqs"	0	0	106.515	0	0	0	0	0	0	0	0	0	0	0	0	0
"S(3,0)InvDfMom"	0	0	0.11154051	0	0	0	0	0	0	0	0	0	0	0	0	0
"S(3,0)SumAverg"	0	0	64.3	0	0	0	0	0	0	0	0	0	0	0	0	0
"S(3,0)SumVarnc"	0	0	256.56	0	0	0	0	0	0	0	0	0	0	0	0	0
"S(3,0)SumEntrp"	0	0	1.7218764	0	0	0	0	0	0	0	0	0	0	0	0	0
"S(3,0)Entropy"	0	0	2.4707541	0	0	0	0	0	0	0	0	0	0	0	0	0
"S(3,0)DifVarnc"	0	0	69.5	0	0	0	0	0	0	0	0	0	0	0	0	0
"S(3,0)DifEntrp"	0	0	1.3871457	0	0	0	0	0	0	0	0	0	0	0	0	0
"_Area_S(0,3)"	0	0	480	0	0	0	0	0	0	0	0	0	0	0	0	0
"S(0,3)AngScMom"	0	0	0.003940972	0	0	0	0	0	0	0	0	0	0	0	0	0
"S(0,3)Contrast"	0	0	195.3875	0	0	0	0	0	0	0	0	0	0	0	0	0
"S(0,3)Correlat"	0	0	0.096406923	0	0	0	0	0	0	0	0	0	0	0	0	0
"S(0,3)SumOfSqs"	0	0	108.11697	0	0	0	0	0	0	0	0	0	0	0	0	0
"S(0,3)InvDfMom"	0	0	0.082202333	0	0	0	0	0	0	0	0	0	0	0	0	0
"S(0,3)SumAverg"	0	0	64.779167	0	0	0	0	0	0	0	0	0	0	0	0	0
"S(0,3)SumVarnc"	0	0	237.0804	0	0	0	0	0	0	0	0	0	0	0	0	0
"S(0,3)SumEntrp"	0	0	1.6820523	0	0	0	0	0	0	0	0	0	0	0	0	0
"S(0,3)Entropy"	0	0	2.4675054	0	0	0	0	0	0	0	0	0	0	0	0	0
"S(0,3)DifVarnc"	0	0	71.157899	0	0	0	0	0	0	0	0	0	0	0	0	0
"S(0,3)DifEntrp"	0	0	1.4249894	0	0	0	0	0	0	0	0	0	0	0	0	0
"_Area_S(3,3)"	0	0	438	0	0	0	0	0	0	0	0	0	0	0	0	0
"S(3,3)AngScMom"	0	0	0.004044953	0	0	0	0	0	0	0	0	0	0	0	0	0
"S(3,3)Contrast"	0	0	190.50228	0	0	0	0	0	0	0	0	0	0	0	0	0
"S(3,3)Correlat"	0	0	0.073555403	0	0	0	0	0	0	0	0	0	0	0	0	0
"S(3,3)SumOfSqs"	0	0	102.81364	0	0	0	0	0	0	0	0	0	0	0	0	0
"S(3,3)InvDfMom"	0	0	0.099286134	0	0	0	0	0	0	0	0	0	0	0	0	0
"S(3,3)SumAverg"	0	0	64.83105	0	0	0	0	0	0	0	0	0	0	0	0	0
"S(3,3)SumVarnc"	0	0	220.75228	0	0	0	0	0	0	0	0	0	0	0	0	0
"S(3,3)SumEntrp"	0	0	1.6930467	0	0	0	0	0	0	0	0	0	0	0	0	0
"S(3,3)Entropy"	0	0	2.4451675	0	0	0	0	0	0	0	0	0	0	0	0	0
"S(3,3)DifVarnc"	0	0	70.604783	0	0	0	0	0	0	0	0	0	0	0	0	0
"S(3,3)DifEntrp"	0	0	1.4175364	0	0	0	0	0	0	0	0	0	0	0	0	0
"_Area_S(3,-3)"	0	0	438	0	0	0	0	0	0	0	0	0	0	0	0	0
"S(3,-3)AngScMom"	0	0	0.004409833	0	0	0	0	0	0	0	0	0	0	0	0	0
"S(3,-3)Contrast"	0	0	161.46119	0	0	0	0	0	0	0	0	0	0	0	0	0
"S(3,-3)Correlat"	0	0	0.23436809	0	0	0	0	0	0	0	0	0	0	0	0	0
"S(3,-3)SumOfSqs"	0	0	105.44309	0	0	0	0	0	0	0	0	0	0	0	0	0
"S(3,-3)InvDfMom"	0	0	0.10032352	0	0	0	0	0	0	0	0	0	0	0	0	0
"S(3,-3)SumAverg"	0	0	64.885845	0	0	0	0	0	0	0	0	0	0	0	0	0
"S(3,-3)SumVarnc"	0	0	260.31117	0	0	0	0	0	0	0	0	0	0	0	0	0
"S(3,-3)SumEntrp"	0	0	1.6582041	0	0	0	0	0	0	0	0	0	0	0	0	0
"S(3,-3)Entropy"	0	0	2.4227002	0	0	0	0	0	0	0	0	0	0	0	0	0
"S(3,-3)DifVarnc"	0	0	66.331895	0	0	0	0	0	0	0	0	0	0	0	0	0
"S(3,-3)DifEntrp"	0	0	1.3902123	0	0	0	0	0	0	0	0	0	0	0	0	0
"_Area_S(4,0)"	0	0	440	0	0	0	0	0	0	0	0	0	0	0	0	0
"S(4,0)AngScMom"	0	0	0.004225207	0	0	0	0	0	0	0	0	0	0	0	0	0
"S(4,0)Contrast"	0	0	168.14091	0	0	0	0	0	0	0	0	0	0	0	0	0
"S(4,0)Correlat"	0	0	0.22336018	0	0	0	0	0	0	0	0	0	0	0	0	0
"S(4,0)SumOfSqs"	0	0	108.24896	0	0	0	0	0	0	0	0	0	0	0	0	0
"S(4,0)InvDfMom"	0	0	0.11368279	0	0	0	0	0	0	0	0	0	0	0	0	0
"S(4,0)SumAverg"	0	0	64.222727	0	0	0	0	0	0	0	0	0	0	0	0	0
"S(4,0)SumVarnc"	0	0	264.85494	0	0	0	0	0	0	0	0	0	0	0	0	0
"S(4,0)SumEntrp"	0	0	1.7183676	0	0	0	0	0	0	0	0	0	0	0	0	0
"S(4,0)Entropy"	0	0	2.4466968	0	0	0	0	0	0	0	0	0	0	0	0	0
"S(4,0)DifVarnc"	0	0	66.589483	0	0	0	0	0	0	0	0	0	0	0	0	0
"S(4,0)DifEntrp"	0	0	1.4016465	0	0	0	0	0	0	0	0	0	0	0	0	0
"_Area_S(0,4)"	0	0	440	0	0	0	0	0	0	0	0	0	0	0	0	0
"S(0,4)AngScMom"	0	0	0.004028926	0	0	0	0	0	0	0	0	0	0	0	0	0
"S(0,4)Contrast"	0	0	227.19091	0	0	0	0	0	0	0	0	0	0	0	0	0
"S(0,4)Correlat"	0	0	-0.074838853	0	0	0	0	0	0	0	0	0	0	0	0	0
"S(0,4)SumOfSqs"	0	0	105.68603	0	0	0	0	0	0	0	0	0	0	0	0	0
"S(0,4)InvDfMom"	0	0	0.072074278	0	0	0	0	0	0	0	0	0	0	0	0	0
"S(0,4)SumAverg"	0	0	65.236364	0	0	0	0	0	0	0	0	0	0	0	0	0
"S(0,4)SumVarnc"	0	0	195.55322	0	0	0	0	0	0	0	0	0	0	0	0	0
"S(0,4)SumEntrp"	0	0	1.6462174	0	0	0	0	0	0	0	0	0	0	0	0	0
"S(0,4)Entropy"	0	0	2.4509737	0	0	0	0	0	0	0	0	0	0	0	0	0
"S(0,4)DifVarnc"	0	0	82.31686	0	0	0	0	0	0	0	0	0	0	0	0	0
"S(0,4)DifEntrp"	0	0	1.4503115	0	0	0	0	0	0	0	0	0	0	0	0	0
"_Area_S(4,4)"	0	0	384	0	0	0	0	0	0	0	0	0	0	0	0	0
"S(4,4)AngScMom"	0	0	0.004258898	0	0	0	0	0	0	0	0	0	0	0	0	0
"S(4,4)Contrast"	0	0	191.79167	0	0	0	0	0	0	0	0	0	0	0	0	0
"S(4,4)Correlat"	0	0	0.076100669	0	0	0	0	0	0	0	0	0	0	0	0	0
"S(4,4)SumOfSqs"	0	0	103.79468	0	0	0	0	0	0	0	0	0	0	0	0	0
"S(4,4)InvDfMom"	0	0	0.10060966	0	0	0	0	0	0	0	0	0	0	0	0	0
"S(4,4)SumAverg"	0	0	65.09375	0	0	0	0	0	0	0	0	0	0	0	0	0
"S(4,4)SumVarnc"	0	0	223.38704	0	0	0	0	0	0	0	0	0	0	0	0	0
"S(4,4)SumEntrp"	0	0	1.6888015	0	0	0	0	0	0	0	0	0	0	0	0	0
"S(4,4)Entropy"	0	0	2.4267149	0	0	0	0	0	0	0	0	0	0	0	0	0
"S(4,4)DifVarnc"	0	0	72.390516	0	0	0	0	0	0	0	0	0	0	0	0	0
"S(4,4)DifEntrp"	0	0	1.4242704	0	0	0	0	0	0	0	0	0	0	0	0	0
"_Area_S(4,-4)"	0	0	384	0	0	0	0	0	0	0	0	0	0	0	0	0
"S(4,-4)AngScMom"	0	0	0.004286024	0	0	0	0	0	0	0	0	0	0	0	0	0
"S(4,-4)Contrast"	0	0	178.27604	0	0	0	0	0	0	0	0	0	0	0	0	0
"S(4,-4)Correlat"	0	0	0.17295406	0	0	0	0	0	0	0	0	0	0	0	0	0
"S(4,-4)SumOfSqs"	0	0	107.7788	0	0	0	0	0	0	0	0	0	0	0	0	0
"S(4,-4)InvDfMom"	0	0	0.10388923	0	0	0	0	0	0	0	0	0	0	0	0	0
"S(4,-4)SumAverg"	0	0	65.098958	0	0	0	0	0	0	0	0	0	0	0	0	0
"S(4,-4)SumVarnc"	0	0	252.83917	0	0	0	0	0	0	0	0	0	0	0	0	0
"S(4,-4)SumEntrp"	0	0	1.6802539	0	0	0	0	0	0	0	0	0	0	0	0	0
"S(4,-4)Entropy"	0	0	2.4129884	0	0	0	0	0	0	0	0	0	0	0	0	0
"S(4,-4)DifVarnc"	0	0	74.384738	0	0	0	0	0	0	0	0	0	0	0	0	0
"S(4,-4)DifEntrp"	0	0	1.3919177	0	0	0	0	0	0	0	0	0	0	0	0	0
"_Area_S(5,0)"	0	0	404	0	0	0	0	0	0	0	0	0	0	0	0	0
"S(5,0)AngScMom"	0	0	0.004472601	0	0	0	0	0	0	0	0	0	0	0	0	0
"S(5,0)Contrast"	0	0	183.44059	0	0	0	0	0	0	0	0	0	0	0	0	0
"S(5,0)Correlat"	0	0	0.10770424	0	0	0	0	0	0	0	0	0	0	0	0	0
"S(5,0)SumOfSqs"	0	0	102.79136	0	0	0	0	0	0	0	0	0	0	0	0	0
"S(5,0)InvDfMom"	0	0	0.10269196	0	0	0	0	0	0	0	0	0	0	0	0	0
"S(5,0)SumAverg"	0	0	64.480198	0	0	0	0	0	0	0	0	0	0	0	0	0
"S(5,0)SumVarnc"	0	0	227.72486	0	0	0	0	0	0	0	0	0	0	0	0	0
"S(5,0)SumEntrp"	0	0	1.6614014	0	0	0	0	0	0	0	0	0	0	0	0	0
"S(5,0)Entropy"	0	0	2.4182251	0	0	0	0	0	0	0	0	0	0	0	0	0
"S(5,0)DifVarnc"	0	0	70.471057	0	0	0	0	0	0	0	0	0	0	0	0	0
"S(5,0)DifEntrp"	0	0	1.4084792	0	0	0	0	0	0	0	0	0	0	0	0	0
"_Area_S(0,5)"	0	0	404	0	0	0	0	0	0	0	0	0	0	0	0	0
"S(0,5)AngScMom"	0	0	0.004055975	0	0	0	0	0	0	0	0	0	0	0	0	0
"S(0,5)Contrast"	0	0	205.16832	0	0	0	0	0	0	0	0	0	0	0	0	0
"S(0,5)Correlat"	0	0	-6.93E-05	0	0	0	0	0	0	0	0	0	0	0	0	0
"S(0,5)SumOfSqs"	0	0	102.57705	0	0	0	0	0	0	0	0	0	0	0	0	0
"S(0,5)InvDfMom"	0	0	0.073710072	0	0	0	0	0	0	0	0	0	0	0	0	0
"S(0,5)SumAverg"	0	0	65.465347	0	0	0	0	0	0	0	0	0	0	0	0	0
"S(0,5)SumVarnc"	0	0	205.13989	0	0	0	0	0	0	0	0	0	0	0	0	0
"S(0,5)SumEntrp"	0	0	1.6771445	0	0	0	0	0	0	0	0	0	0	0	0	0
"S(0,5)Entropy"	0	0	2.4474483	0	0	0	0	0	0	0	0	0	0	0	0	0
"S(0,5)DifVarnc"	0	0	70.975591	0	0	0	0	0	0	0	0	0	0	0	0	0
"S(0,5)DifEntrp"	0	0	1.4159572	0	0	0	0	0	0	0	0	0	0	0	0	0
"_Area_S(5,5)"	0	0	330	0	0	0	0	0	0	0	0	0	0	0	0	0
"S(5,5)AngScMom"	0	0	0.005179063	0	0	0	0	0	0	0	0	0	0	0	0	0
"S(5,5)Contrast"	0	0	216.45455	0	0	0	0	0	0	0	0	0	0	0	0	0
"S(5,5)Correlat"	0	0	-0.01111502	0	0	0	0	0	0	0	0	0	0	0	0	0
"S(5,5)SumOfSqs"	0	0	107.03755	0	0	0	0	0	0	0	0	0	0	0	0	0
"S(5,5)InvDfMom"	0	0	0.10027456	0	0	0	0	0	0	0	0	0	0	0	0	0
"S(5,5)SumAverg"	0	0	65.036364	0	0	0	0	0	0	0	0	0	0	0	0	0
"S(5,5)SumVarnc"	0	0	211.69565	0	0	0	0	0	0	0	0	0	0	0	0	0
"S(5,5)SumEntrp"	0	0	1.6688203	0	0	0	0	0	0	0	0	0	0	0	0	0
"S(5,5)Entropy"	0	0	2.3520085	0	0	0	0	0	0	0	0	0	0	0	0	0
"S(5,5)DifVarnc"	0	0	81.472397	0	0	0	0	0	0	0	0	0	0	0	0	0
"S(5,5)DifEntrp"	0	0	1.4417626	0	0	0	0	0	0	0	0	0	0	0	0	0
"_Area_S(5,-5)"	0	0	330	0	0	0	0	0	0	0	0	0	0	0	0	0
"S(5,-5)AngScMom"	0	0	0.004591368	0	0	0	0	0	0	0	0	0	0	0	0	0
"S(5,-5)Contrast"	0	0	205.07273	0	0	0	0	0	0	0	0	0	0	0	0	0
"S(5,-5)Correlat"	0	0	0.045868134	0	0	0	0	0	0	0	0	0	0	0	0	0
"S(5,-5)SumOfSqs"	0	0	107.46561	0	0	0	0	0	0	0	0	0	0	0	0	0
"S(5,-5)InvDfMom"	0	0	0.068064036	0	0	0	0	0	0	0	0	0	0	0	0	0
"S(5,-5)SumAverg"	0	0	65.242424	0	0	0	0	0	0	0	0	0	0	0	0	0
"S(5,-5)SumVarnc"	0	0	224.78972	0	0	0	0	0	0	0	0	0	0	0	0	0
"S(5,-5)SumEntrp"	0	0	1.6591454	0	0	0	0	0	0	0	0	0	0	0	0	0
"S(5,-5)Entropy"	0	0	2.3880141	0	0	0	0	0	0	0	0	0	0	0	0	0
"S(5,-5)DifVarnc"	0	0	78.953021	0	0	0	0	0	0	0	0	0	0	0	0	0
"S(5,-5)DifEntrp"	0	0	1.405733	0	0	0	0	0	0	0	0	0	0	0	0	0
Horzl_RLNonUni	0	0	245.5694	0	0	0	0	0	0	0	0	0	0	0	0	0
Horzl_GLevNonU	0	0	12.231317	0	0	0	0	0	0	0	0	0	0	0	0	0
Horzl_LngREmph	0	0	1.202847	0	0	0	0	0	0	0	0	0	0	0	0	0
Horzl_ShrtREmp	0	0	0.94928826	0	0	0	0	0	0	0	0	0	0	0	0	0
Horzl_Fraction	0	0	0.93666667	0	0	0	0	0	0	0	0	0	0	0	0	0
Vertl_RLNonUni	0	0	221.20741	0	0	0	0	0	0	0	0	0	0	0	0	0
Vertl_GLevNonU	0	0	11.577778	0	0	0	0	0	0	0	0	0	0	0	0	0
Vertl_LngREmph	0	0	1.3777778	0	0	0	0	0	0	0	0	0	0	0	0	0
Vertl_ShrtREmp	0	0	0.92422222	0	0	0	0	0	0	0	0	0	0	0	0	0
Vertl_Fraction	0	0	0.9	0	0	0	0	0	0	0	0	0	0	0	0	0
45dgr_RLNonUni	0	0	261.0979	0	0	0	0	0	0	0	0	0	0	0	0	0
45dgr_GLevNonU	0	0	12.566434	0	0	0	0	0	0	0	0	0	0	0	0	0
45dgr_LngREmph	0	0	1.1538462	0	0	0	0	0	0	0	0	0	0	0	0	0
45dgr_ShrtREmp	0	0	0.96542347	0	0	0	0	0	0	0	0	0	0	0	0	0
45dgr_Fraction	0	0	0.95333333	0	0	0	0	0	0	0	0	0	0	0	0	0
135dr_RLNonUni	0	0	243.34409	0	0	0	0	0	0	0	0	0	0	0	0	0
135dr_GLevNonU	0	0	12.326165	0	0	0	0	0	0	0	0	0	0	0	0	0
135dr_LngREmph	0	0	1.2401434	0	0	0	0	0	0	0	0	0	0	0	0	0
135dr_ShrtREmp	0	0	0.94792911	0	0	0	0	0	0	0	0	0	0	0	0	0
135dr_Fraction	0	0	0.93	0	0	0	0	0	0	0	0	0	0	0	0	0
_AreaGr	0	0	248	0	0	0	0	0	0	0	0	0	0	0	0	0
GrMean	0	0	3.4062919	0	0	0	0	0	0	0	0	0	0	0	0	0
GrVariance	0	0	3.8891107	0	0	0	0	0	0	0	0	0	0	0	0	0
GrSkewness	0	0	0.89876678	0	0	0	0	0	0	0	0	0	0	0	0	0
GrKurtosis	0	0	0.58216455	0	0	0	0	0	0	0	0	0	0	0	0	0
GrNonZeros	0	0	0.97983871	0	0	0	0	0	0	0	0	0	0	0	0	0
_AreaARM	0	0	248	0	0	0	0	0	0	0	0	0	0	0	0	0
Teta1	0	0	0.74127783	0	0	0	0	0	0	0	0	0	0	0	0	0
Teta2	0	0	-0.66264035	0	0	0	0	0	0	0	0	0	0	0	0	0
Teta3	0	0	0.88654842	0	0	0	0	0	0	0	0	0	0	0	0	0
Teta4	0	0	-0.031984532	0	0	0	0	0	0	0	0	0	0	0	0	0
Sigma	0	0	0.37607572	0	0	0	0	0	0	0	0	0	0	0	0	0
WavEnLL_s-1	0	0	17053.905	0	0	0	0	0	0	0	0	0	0	0	0	0
WavEnLH_s-1	0	0	120.53963	0	0	0	0	0	0	0	0	0	0	0	0	0
WavEnHL_s-1	0	0	174.40244	0	0	0	0	0	0	0	0	0	0	0	0	0
WavEnHH_s-1	0	0	15.664634	0	0	0	0	0	0	0	0	0	0	0	0	0
WavEnLL_s-2	0	0	16141.336	0	0	0	0	0	0	0	0	0	0	0	0	0
WavEnLH_s-2	0	0	242.9777	0	0	0	0	0	0	0	0	0	0	0	0	0
WavEnHL_s-2	0	0	374.89372	0	0	0	0	0	0	0	0	0	0	0	0	0
WavEnHH_s-2	0	0	92.30778	0	0	0	0	0	0	0	0	0	0	0	0	0
WavEnLL_s-3	0	0	17601.588	0	0	0	0	0	0	0	0	0	0	0	0	0
WavEnLH_s-3	0	0	100.85116	0	0	0	0	0	0	0	0	0	0	0	0	0
WavEnHL_s-3	0	0	131.46053	0	0	0	0	0	0	0	0	0	0	0	0	0
WavEnHH_s-3	0	0	59.109185	0	0	0	0	0	0	0	0	0	0	0	0	0
WavEnLL_s-4	0	0	18544.449	0	0	0	0	0	0	0	0	0	0	0	0	0
WavEnLH_s-4	0	0	44.164566	0	0	0	0	0	0	0	0	0	0	0	0	0
WavEnHL_s-4	0	0	166.31308	0	0	0	0	0	0	0	0	0	0	0	0	0
WavEnHH_s-4	0	0	13.228043	0	0	0	0	0	0	0	0	0	0	0	0	0
