# Supplementary material for: Hepatitis C Related Chronic Liver Cirrhosis: Feasibility of Texture Analysis of MR Images for Classification of Fibrosis Stage and Necroinflammatory Activity Grade
Source: PLoS One. 2015 Mar 5;10(3):e0118297. doi: 10.1371/journal.pone.0118297 (PMC4351185; doi:10.1371/journal.pone.0118297)
Supplement: S2 Dataset — (ZIP) [file pone.0118297.s002.zip › fibrosis stage/T1W/11-F4.par]

Image File: 11-F4A2-5-1-62.bmp 
ROI File: newdraw.roi 
Image size: 512 x 512
Min. lum.: 1
Max. lum.: 256
Bits/pixel: 8

Normalisation =  3 sigma
Histogram analysis = Yes
"CO matrix analysis = Yes, Dimensions = 6 x 6, Distances = 1 2 3 4 5"
"RL matrix analysis = Yes, Dimension = 6"
"Gradient analysis = Yes, Max pixel value = 16"
AR model analysis = Yes
Wavelet analysis = Yes

--------------- CLASS NAMES ----------------

----------------- FEATURES -----------------																
_Area	0	0	0	300	0	0	0	0	0	0	0	0	0	0	0	0
_MinNorm	0	0	0	78	0	0	0	0	0	0	0	0	0	0	0	0
_MaxNorm	0	0	0	120	0	0	0	0	0	0	0	0	0	0	0	0
Mean	0	0	0	99.866667	0	0	0	0	0	0	0	0	0	0	0	0
Variance	0	0	0	49.355556	0	0	0	0	0	0	0	0	0	0	0	0
Skewness	0	0	0	-0.12023052	0	0	0	0	0	0	0	0	0	0	0	0
Kurtosis	0	0	0	0.11310556	0	0	0	0	0	0	0	0	0	0	0	0
Perc.01%	0	0	0	83	0	0	0	0	0	0	0	0	0	0	0	0
Perc.10%	0	0	0	91	0	0	0	0	0	0	0	0	0	0	0	0
Perc.50%	0	0	0	100	0	0	0	0	0	0	0	0	0	0	0	0
Perc.90%	0	0	0	108	0	0	0	0	0	0	0	0	0	0	0	0
Perc.99%	0	0	0	115	0	0	0	0	0	0	0	0	0	0	0	0
"_Area_S(1,0)"	0	0	0	560	0	0	0	0	0	0	0	0	0	0	0	0
"S(1,0)AngScMom"	0	0	0	0.004744898	0	0	0	0	0	0	0	0	0	0	0	0
"S(1,0)Contrast"	0	0	0	49.603571	0	0	0	0	0	0	0	0	0	0	0	0
"S(1,0)Correlat"	0	0	0	0.76497307	0	0	0	0	0	0	0	0	0	0	0	0
"S(1,0)SumOfSqs"	0	0	0	105.52742	0	0	0	0	0	0	0	0	0	0	0	0
"S(1,0)InvDfMom"	0	0	0	0.16602968	0	0	0	0	0	0	0	0	0	0	0	0
"S(1,0)SumAverg"	0	0	0	65.182143	0	0	0	0	0	0	0	0	0	0	0	0
"S(1,0)SumVarnc"	0	0	0	372.50611	0	0	0	0	0	0	0	0	0	0	0	0
"S(1,0)SumEntrp"	0	0	0	1.7941043	0	0	0	0	0	0	0	0	0	0	0	0
"S(1,0)Entropy"	0	0	0	2.4135654	0	0	0	0	0	0	0	0	0	0	0	0
"S(1,0)DifVarnc"	0	0	0	17.559885	0	0	0	0	0	0	0	0	0	0	0	0
"S(1,0)DifEntrp"	0	0	0	1.1386039	0	0	0	0	0	0	0	0	0	0	0	0
"_Area_S(0,1)"	0	0	0	560	0	0	0	0	0	0	0	0	0	0	0	0
"S(0,1)AngScMom"	0	0	0	0.006403061	0	0	0	0	0	0	0	0	0	0	0	0
"S(0,1)Contrast"	0	0	0	20.646429	0	0	0	0	0	0	0	0	0	0	0	0
"S(0,1)Correlat"	0	0	0	0.90289629	0	0	0	0	0	0	0	0	0	0	0	0
"S(0,1)SumOfSqs"	0	0	0	106.31122	0	0	0	0	0	0	0	0	0	0	0	0
"S(0,1)InvDfMom"	0	0	0	0.24506975	0	0	0	0	0	0	0	0	0	0	0	0
"S(0,1)SumAverg"	0	0	0	64.889286	0	0	0	0	0	0	0	0	0	0	0	0
"S(0,1)SumVarnc"	0	0	0	404.59846	0	0	0	0	0	0	0	0	0	0	0	0
"S(0,1)SumEntrp"	0	0	0	1.7805891	0	0	0	0	0	0	0	0	0	0	0	0
"S(0,1)Entropy"	0	0	0	2.2840985	0	0	0	0	0	0	0	0	0	0	0	0
"S(0,1)DifVarnc"	0	0	0	7.7121301	0	0	0	0	0	0	0	0	0	0	0	0
"S(0,1)DifEntrp"	0	0	0	0.97427179	0	0	0	0	0	0	0	0	0	0	0	0
"_Area_S(1,1)"	0	0	0	546	0	0	0	0	0	0	0	0	0	0	0	0
"S(1,1)AngScMom"	0	0	0	0.004810208	0	0	0	0	0	0	0	0	0	0	0	0
"S(1,1)Contrast"	0	0	0	65.168498	0	0	0	0	0	0	0	0	0	0	0	0
"S(1,1)Correlat"	0	0	0	0.68160515	0	0	0	0	0	0	0	0	0	0	0	0
"S(1,1)SumOfSqs"	0	0	0	102.33912	0	0	0	0	0	0	0	0	0	0	0	0
"S(1,1)InvDfMom"	0	0	0	0.14176122	0	0	0	0	0	0	0	0	0	0	0	0
"S(1,1)SumAverg"	0	0	0	65.197802	0	0	0	0	0	0	0	0	0	0	0	0
"S(1,1)SumVarnc"	0	0	0	344.18798	0	0	0	0	0	0	0	0	0	0	0	0
"S(1,1)SumEntrp"	0	0	0	1.7678369	0	0	0	0	0	0	0	0	0	0	0	0
"S(1,1)Entropy"	0	0	0	2.4211481	0	0	0	0	0	0	0	0	0	0	0	0
"S(1,1)DifVarnc"	0	0	0	22.321164	0	0	0	0	0	0	0	0	0	0	0	0
"S(1,1)DifEntrp"	0	0	0	1.2041455	0	0	0	0	0	0	0	0	0	0	0	0
"_Area_S(1,-1)"	0	0	0	546	0	0	0	0	0	0	0	0	0	0	0	0
"S(1,-1)AngScMom"	0	0	0	0.004441224	0	0	0	0	0	0	0	0	0	0	0	0
"S(1,-1)Contrast"	0	0	0	64.846154	0	0	0	0	0	0	0	0	0	0	0	0
"S(1,-1)Correlat"	0	0	0	0.69955155	0	0	0	0	0	0	0	0	0	0	0	0
"S(1,-1)SumOfSqs"	0	0	0	107.91561	0	0	0	0	0	0	0	0	0	0	0	0
"S(1,-1)InvDfMom"	0	0	0	0.12898155	0	0	0	0	0	0	0	0	0	0	0	0
"S(1,-1)SumAverg"	0	0	0	64.81685	0	0	0	0	0	0	0	0	0	0	0	0
"S(1,-1)SumVarnc"	0	0	0	366.81627	0	0	0	0	0	0	0	0	0	0	0	0
"S(1,-1)SumEntrp"	0	0	0	1.7559075	0	0	0	0	0	0	0	0	0	0	0	0
"S(1,-1)Entropy"	0	0	0	2.4224709	0	0	0	0	0	0	0	0	0	0	0	0
"S(1,-1)DifVarnc"	0	0	0	20.548109	0	0	0	0	0	0	0	0	0	0	0	0
"S(1,-1)DifEntrp"	0	0	0	1.2102296	0	0	0	0	0	0	0	0	0	0	0	0
"_Area_S(2,0)"	0	0	0	520	0	0	0	0	0	0	0	0	0	0	0	0
"S(2,0)AngScMom"	0	0	0	0.003890533	0	0	0	0	0	0	0	0	0	0	0	0
"S(2,0)Contrast"	0	0	0	126.09231	0	0	0	0	0	0	0	0	0	0	0	0
"S(2,0)Correlat"	0	0	0	0.39123743	0	0	0	0	0	0	0	0	0	0	0	0
"S(2,0)SumOfSqs"	0	0	0	103.56444	0	0	0	0	0	0	0	0	0	0	0	0
"S(2,0)InvDfMom"	0	0	0	0.091247904	0	0	0	0	0	0	0	0	0	0	0	0
"S(2,0)SumAverg"	0	0	0	65.138462	0	0	0	0	0	0	0	0	0	0	0	0
"S(2,0)SumVarnc"	0	0	0	288.16544	0	0	0	0	0	0	0	0	0	0	0	0
"S(2,0)SumEntrp"	0	0	0	1.721637	0	0	0	0	0	0	0	0	0	0	0	0
"S(2,0)Entropy"	0	0	0	2.473386	0	0	0	0	0	0	0	0	0	0	0	0
"S(2,0)DifVarnc"	0	0	0	39.745325	0	0	0	0	0	0	0	0	0	0	0	0
"S(2,0)DifEntrp"	0	0	0	1.3245111	0	0	0	0	0	0	0	0	0	0	0	0
"_Area_S(0,2)"	0	0	0	520	0	0	0	0	0	0	0	0	0	0	0	0
"S(0,2)AngScMom"	0	0	0	0.004852071	0	0	0	0	0	0	0	0	0	0	0	0
"S(0,2)Contrast"	0	0	0	69.803846	0	0	0	0	0	0	0	0	0	0	0	0
"S(0,2)Correlat"	0	0	0	0.66257548	0	0	0	0	0	0	0	0	0	0	0	0
"S(0,2)SumOfSqs"	0	0	0	103.43624	0	0	0	0	0	0	0	0	0	0	0	0
"S(0,2)InvDfMom"	0	0	0	0.15452013	0	0	0	0	0	0	0	0	0	0	0	0
"S(0,2)SumAverg"	0	0	0	64.765385	0	0	0	0	0	0	0	0	0	0	0	0
"S(0,2)SumVarnc"	0	0	0	343.94111	0	0	0	0	0	0	0	0	0	0	0	0
"S(0,2)SumEntrp"	0	0	0	1.7416149	0	0	0	0	0	0	0	0	0	0	0	0
"S(0,2)Entropy"	0	0	0	2.3928732	0	0	0	0	0	0	0	0	0	0	0	0
"S(0,2)DifVarnc"	0	0	0	25.887737	0	0	0	0	0	0	0	0	0	0	0	0
"S(0,2)DifEntrp"	0	0	0	1.2211313	0	0	0	0	0	0	0	0	0	0	0	0
"_Area_S(2,2)"	0	0	0	492	0	0	0	0	0	0	0	0	0	0	0	0
"S(2,2)AngScMom"	0	0	0	0.003899795	0	0	0	0	0	0	0	0	0	0	0	0
"S(2,2)Contrast"	0	0	0	157.45528	0	0	0	0	0	0	0	0	0	0	0	0
"S(2,2)Correlat"	0	0	0	0.21088209	0	0	0	0	0	0	0	0	0	0	0	0
"S(2,2)SumOfSqs"	0	0	0	99.76664	0	0	0	0	0	0	0	0	0	0	0	0
"S(2,2)InvDfMom"	0	0	0	0.090356593	0	0	0	0	0	0	0	0	0	0	0	0
"S(2,2)SumAverg"	0	0	0	65.252033	0	0	0	0	0	0	0	0	0	0	0	0
"S(2,2)SumVarnc"	0	0	0	241.61128	0	0	0	0	0	0	0	0	0	0	0	0
"S(2,2)SumEntrp"	0	0	0	1.7045068	0	0	0	0	0	0	0	0	0	0	0	0
"S(2,2)Entropy"	0	0	0	2.4671864	0	0	0	0	0	0	0	0	0	0	0	0
"S(2,2)DifVarnc"	0	0	0	51.683257	0	0	0	0	0	0	0	0	0	0	0	0
"S(2,2)DifEntrp"	0	0	0	1.3665541	0	0	0	0	0	0	0	0	0	0	0	0
"_Area_S(2,-2)"	0	0	0	492	0	0	0	0	0	0	0	0	0	0	0	0
"S(2,-2)AngScMom"	0	0	0	0.00399068	0	0	0	0	0	0	0	0	0	0	0	0
"S(2,-2)Contrast"	0	0	0	134.19919	0	0	0	0	0	0	0	0	0	0	0	0
"S(2,-2)Correlat"	0	0	0	0.35340129	0	0	0	0	0	0	0	0	0	0	0	0
"S(2,-2)SumOfSqs"	0	0	0	103.77316	0	0	0	0	0	0	0	0	0	0	0	0
"S(2,-2)InvDfMom"	0	0	0	0.076097537	0	0	0	0	0	0	0	0	0	0	0	0
"S(2,-2)SumAverg"	0	0	0	64.231707	0	0	0	0	0	0	0	0	0	0	0	0
"S(2,-2)SumVarnc"	0	0	0	280.89347	0	0	0	0	0	0	0	0	0	0	0	0
"S(2,-2)SumEntrp"	0	0	0	1.7061808	0	0	0	0	0	0	0	0	0	0	0	0
"S(2,-2)Entropy"	0	0	0	2.4612696	0	0	0	0	0	0	0	0	0	0	0	0
"S(2,-2)DifVarnc"	0	0	0	42.864647	0	0	0	0	0	0	0	0	0	0	0	0
"S(2,-2)DifEntrp"	0	0	0	1.3257404	0	0	0	0	0	0	0	0	0	0	0	0
"_Area_S(3,0)"	0	0	0	480	0	0	0	0	0	0	0	0	0	0	0	0
"S(3,0)AngScMom"	0	0	0	0.004105903	0	0	0	0	0	0	0	0	0	0	0	0
"S(3,0)Contrast"	0	0	0	138.54167	0	0	0	0	0	0	0	0	0	0	0	0
"S(3,0)Correlat"	0	0	0	0.3202684	0	0	0	0	0	0	0	0	0	0	0	0
"S(3,0)SumOfSqs"	0	0	0	101.9091	0	0	0	0	0	0	0	0	0	0	0	0
"S(3,0)InvDfMom"	0	0	0	0.11049711	0	0	0	0	0	0	0	0	0	0	0	0
"S(3,0)SumAverg"	0	0	0	64.716667	0	0	0	0	0	0	0	0	0	0	0	0
"S(3,0)SumVarnc"	0	0	0	269.09472	0	0	0	0	0	0	0	0	0	0	0	0
"S(3,0)SumEntrp"	0	0	0	1.7069496	0	0	0	0	0	0	0	0	0	0	0	0
"S(3,0)Entropy"	0	0	0	2.4471293	0	0	0	0	0	0	0	0	0	0	0	0
"S(3,0)DifVarnc"	0	0	0	50.651042	0	0	0	0	0	0	0	0	0	0	0	0
"S(3,0)DifEntrp"	0	0	0	1.3581195	0	0	0	0	0	0	0	0	0	0	0	0
"_Area_S(0,3)"	0	0	0	480	0	0	0	0	0	0	0	0	0	0	0	0
"S(0,3)AngScMom"	0	0	0	0.004435764	0	0	0	0	0	0	0	0	0	0	0	0
"S(0,3)Contrast"	0	0	0	118.9625	0	0	0	0	0	0	0	0	0	0	0	0
"S(0,3)Correlat"	0	0	0	0.41306504	0	0	0	0	0	0	0	0	0	0	0	0
"S(0,3)SumOfSqs"	0	0	0	101.34215	0	0	0	0	0	0	0	0	0	0	0	0
"S(0,3)InvDfMom"	0	0	0	0.10890273	0	0	0	0	0	0	0	0	0	0	0	0
"S(0,3)SumAverg"	0	0	0	64.6375	0	0	0	0	0	0	0	0	0	0	0	0
"S(0,3)SumVarnc"	0	0	0	286.40609	0	0	0	0	0	0	0	0	0	0	0	0
"S(0,3)SumEntrp"	0	0	0	1.6981737	0	0	0	0	0	0	0	0	0	0	0	0
"S(0,3)Entropy"	0	0	0	2.4190286	0	0	0	0	0	0	0	0	0	0	0	0
"S(0,3)DifVarnc"	0	0	0	43.199983	0	0	0	0	0	0	0	0	0	0	0	0
"S(0,3)DifEntrp"	0	0	0	1.3222175	0	0	0	0	0	0	0	0	0	0	0	0
"_Area_S(3,3)"	0	0	0	438	0	0	0	0	0	0	0	0	0	0	0	0
"S(3,3)AngScMom"	0	0	0	0.004336857	0	0	0	0	0	0	0	0	0	0	0	0
"S(3,3)Contrast"	0	0	0	164.96804	0	0	0	0	0	0	0	0	0	0	0	0
"S(3,3)Correlat"	0	0	0	0.13629762	0	0	0	0	0	0	0	0	0	0	0	0
"S(3,3)SumOfSqs"	0	0	0	95.500511	0	0	0	0	0	0	0	0	0	0	0	0
"S(3,3)InvDfMom"	0	0	0	0.10111422	0	0	0	0	0	0	0	0	0	0	0	0
"S(3,3)SumAverg"	0	0	0	64.949772	0	0	0	0	0	0	0	0	0	0	0	0
"S(3,3)SumVarnc"	0	0	0	217.03401	0	0	0	0	0	0	0	0	0	0	0	0
"S(3,3)SumEntrp"	0	0	0	1.6832547	0	0	0	0	0	0	0	0	0	0	0	0
"S(3,3)Entropy"	0	0	0	2.4209618	0	0	0	0	0	0	0	0	0	0	0	0
"S(3,3)DifVarnc"	0	0	0	59.97573	0	0	0	0	0	0	0	0	0	0	0	0
"S(3,3)DifEntrp"	0	0	0	1.3461491	0	0	0	0	0	0	0	0	0	0	0	0
"_Area_S(3,-3)"	0	0	0	438	0	0	0	0	0	0	0	0	0	0	0	0
"S(3,-3)AngScMom"	0	0	0	0.004326432	0	0	0	0	0	0	0	0	0	0	0	0
"S(3,-3)Contrast"	0	0	0	112	0	0	0	0	0	0	0	0	0	0	0	0
"S(3,-3)Correlat"	0	0	0	0.45064687	0	0	0	0	0	0	0	0	0	0	0	0
"S(3,-3)SumOfSqs"	0	0	0	101.93807	0	0	0	0	0	0	0	0	0	0	0	0
"S(3,-3)InvDfMom"	0	0	0	0.10687067	0	0	0	0	0	0	0	0	0	0	0	0
"S(3,-3)SumAverg"	0	0	0	63.205479	0	0	0	0	0	0	0	0	0	0	0	0
"S(3,-3)SumVarnc"	0	0	0	295.7523	0	0	0	0	0	0	0	0	0	0	0	0
"S(3,-3)SumEntrp"	0	0	0	1.757446	0	0	0	0	0	0	0	0	0	0	0	0
"S(3,-3)Entropy"	0	0	0	2.4305838	0	0	0	0	0	0	0	0	0	0	0	0
"S(3,-3)DifVarnc"	0	0	0	41.562686	0	0	0	0	0	0	0	0	0	0	0	0
"S(3,-3)DifEntrp"	0	0	0	1.2626023	0	0	0	0	0	0	0	0	0	0	0	0
"_Area_S(4,0)"	0	0	0	440	0	0	0	0	0	0	0	0	0	0	0	0
"S(4,0)AngScMom"	0	0	0	0.004741736	0	0	0	0	0	0	0	0	0	0	0	0
"S(4,0)Contrast"	0	0	0	119.13182	0	0	0	0	0	0	0	0	0	0	0	0
"S(4,0)Correlat"	0	0	0	0.39332139	0	0	0	0	0	0	0	0	0	0	0	0
"S(4,0)SumOfSqs"	0	0	0	98.183631	0	0	0	0	0	0	0	0	0	0	0	0
"S(4,0)InvDfMom"	0	0	0	0.1020204	0	0	0	0	0	0	0	0	0	0	0	0
"S(4,0)SumAverg"	0	0	0	64.195455	0	0	0	0	0	0	0	0	0	0	0	0
"S(4,0)SumVarnc"	0	0	0	273.60271	0	0	0	0	0	0	0	0	0	0	0	0
"S(4,0)SumEntrp"	0	0	0	1.6931654	0	0	0	0	0	0	0	0	0	0	0	0
"S(4,0)Entropy"	0	0	0	2.3856298	0	0	0	0	0	0	0	0	0	0	0	0
"S(4,0)DifVarnc"	0	0	0	43.045847	0	0	0	0	0	0	0	0	0	0	0	0
"S(4,0)DifEntrp"	0	0	0	1.3273693	0	0	0	0	0	0	0	0	0	0	0	0
"_Area_S(0,4)"	0	0	0	440	0	0	0	0	0	0	0	0	0	0	0	0
"S(0,4)AngScMom"	0	0	0	0.004741736	0	0	0	0	0	0	0	0	0	0	0	0
"S(0,4)Contrast"	0	0	0	148.95909	0	0	0	0	0	0	0	0	0	0	0	0
"S(0,4)Correlat"	0	0	0	0.25243512	0	0	0	0	0	0	0	0	0	0	0	0
"S(0,4)SumOfSqs"	0	0	0	99.62954	0	0	0	0	0	0	0	0	0	0	0	0
"S(0,4)InvDfMom"	0	0	0	0.11665445	0	0	0	0	0	0	0	0	0	0	0	0
"S(0,4)SumAverg"	0	0	0	64.504545	0	0	0	0	0	0	0	0	0	0	0	0
"S(0,4)SumVarnc"	0	0	0	249.55907	0	0	0	0	0	0	0	0	0	0	0	0
"S(0,4)SumEntrp"	0	0	0	1.6847855	0	0	0	0	0	0	0	0	0	0	0	0
"S(0,4)Entropy"	0	0	0	2.3844249	0	0	0	0	0	0	0	0	0	0	0	0
"S(0,4)DifVarnc"	0	0	0	54.780888	0	0	0	0	0	0	0	0	0	0	0	0
"S(0,4)DifEntrp"	0	0	0	1.3403992	0	0	0	0	0	0	0	0	0	0	0	0
"_Area_S(4,4)"	0	0	0	384	0	0	0	0	0	0	0	0	0	0	0	0
"S(4,4)AngScMom"	0	0	0	0.004923503	0	0	0	0	0	0	0	0	0	0	0	0
"S(4,4)Contrast"	0	0	0	143.57812	0	0	0	0	0	0	0	0	0	0	0	0
"S(4,4)Correlat"	0	0	0	0.25535553	0	0	0	0	0	0	0	0	0	0	0	0
"S(4,4)SumOfSqs"	0	0	0	96.407166	0	0	0	0	0	0	0	0	0	0	0	0
"S(4,4)InvDfMom"	0	0	0	0.1080288	0	0	0	0	0	0	0	0	0	0	0	0
"S(4,4)SumAverg"	0	0	0	64.390625	0	0	0	0	0	0	0	0	0	0	0	0
"S(4,4)SumVarnc"	0	0	0	242.05054	0	0	0	0	0	0	0	0	0	0	0	0
"S(4,4)SumEntrp"	0	0	0	1.6643782	0	0	0	0	0	0	0	0	0	0	0	0
"S(4,4)Entropy"	0	0	0	2.376968	0	0	0	0	0	0	0	0	0	0	0	0
"S(4,4)DifVarnc"	0	0	0	52.634087	0	0	0	0	0	0	0	0	0	0	0	0
"S(4,4)DifEntrp"	0	0	0	1.3332954	0	0	0	0	0	0	0	0	0	0	0	0
"_Area_S(4,-4)"	0	0	0	384	0	0	0	0	0	0	0	0	0	0	0	0
"S(4,-4)AngScMom"	0	0	0	0.004733616	0	0	0	0	0	0	0	0	0	0	0	0
"S(4,-4)Contrast"	0	0	0	101.375	0	0	0	0	0	0	0	0	0	0	0	0
"S(4,-4)Correlat"	0	0	0	0.50348628	0	0	0	0	0	0	0	0	0	0	0	0
"S(4,-4)SumOfSqs"	0	0	0	102.08681	0	0	0	0	0	0	0	0	0	0	0	0
"S(4,-4)InvDfMom"	0	0	0	0.10662481	0	0	0	0	0	0	0	0	0	0	0	0
"S(4,-4)SumAverg"	0	0	0	63.083333	0	0	0	0	0	0	0	0	0	0	0	0
"S(4,-4)SumVarnc"	0	0	0	306.97222	0	0	0	0	0	0	0	0	0	0	0	0
"S(4,-4)SumEntrp"	0	0	0	1.734656	0	0	0	0	0	0	0	0	0	0	0	0
"S(4,-4)Entropy"	0	0	0	2.3830424	0	0	0	0	0	0	0	0	0	0	0	0
"S(4,-4)DifVarnc"	0	0	0	33.3125	0	0	0	0	0	0	0	0	0	0	0	0
"S(4,-4)DifEntrp"	0	0	0	1.2781771	0	0	0	0	0	0	0	0	0	0	0	0
"_Area_S(5,0)"	0	0	0	404	0	0	0	0	0	0	0	0	0	0	0	0
"S(5,0)AngScMom"	0	0	0	0.00433781	0	0	0	0	0	0	0	0	0	0	0	0
"S(5,0)Contrast"	0	0	0	143.94059	0	0	0	0	0	0	0	0	0	0	0	0
"S(5,0)Correlat"	0	0	0	0.26778492	0	0	0	0	0	0	0	0	0	0	0	0
"S(5,0)SumOfSqs"	0	0	0	98.291197	0	0	0	0	0	0	0	0	0	0	0	0
"S(5,0)InvDfMom"	0	0	0	0.1225488	0	0	0	0	0	0	0	0	0	0	0	0
"S(5,0)SumAverg"	0	0	0	64.059406	0	0	0	0	0	0	0	0	0	0	0	0
"S(5,0)SumVarnc"	0	0	0	249.22419	0	0	0	0	0	0	0	0	0	0	0	0
"S(5,0)SumEntrp"	0	0	0	1.718813	0	0	0	0	0	0	0	0	0	0	0	0
"S(5,0)Entropy"	0	0	0	2.4267628	0	0	0	0	0	0	0	0	0	0	0	0
"S(5,0)DifVarnc"	0	0	0	48.636604	0	0	0	0	0	0	0	0	0	0	0	0
"S(5,0)DifEntrp"	0	0	0	1.3378932	0	0	0	0	0	0	0	0	0	0	0	0
"_Area_S(0,5)"	0	0	0	404	0	0	0	0	0	0	0	0	0	0	0	0
"S(0,5)AngScMom"	0	0	0	0.005036271	0	0	0	0	0	0	0	0	0	0	0	0
"S(0,5)Contrast"	0	0	0	162.09901	0	0	0	0	0	0	0	0	0	0	0	0
"S(0,5)Correlat"	0	0	0	0.1909965	0	0	0	0	0	0	0	0	0	0	0	0
"S(0,5)SumOfSqs"	0	0	0	100.18437	0	0	0	0	0	0	0	0	0	0	0	0
"S(0,5)InvDfMom"	0	0	0	0.10390545	0	0	0	0	0	0	0	0	0	0	0	0
"S(0,5)SumAverg"	0	0	0	64.306931	0	0	0	0	0	0	0	0	0	0	0	0
"S(0,5)SumVarnc"	0	0	0	238.63847	0	0	0	0	0	0	0	0	0	0	0	0
"S(0,5)SumEntrp"	0	0	0	1.6769054	0	0	0	0	0	0	0	0	0	0	0	0
"S(0,5)Entropy"	0	0	0	2.3649124	0	0	0	0	0	0	0	0	0	0	0	0
"S(0,5)DifVarnc"	0	0	0	60.109009	0	0	0	0	0	0	0	0	0	0	0	0
"S(0,5)DifEntrp"	0	0	0	1.3658266	0	0	0	0	0	0	0	0	0	0	0	0
"_Area_S(5,5)"	0	0	0	330	0	0	0	0	0	0	0	0	0	0	0	0
"S(5,5)AngScMom"	0	0	0	0.004977043	0	0	0	0	0	0	0	0	0	0	0	0
"S(5,5)Contrast"	0	0	0	154.05455	0	0	0	0	0	0	0	0	0	0	0	0
"S(5,5)Correlat"	0	0	0	0.24656066	0	0	0	0	0	0	0	0	0	0	0	0
"S(5,5)SumOfSqs"	0	0	0	102.23421	0	0	0	0	0	0	0	0	0	0	0	0
"S(5,5)InvDfMom"	0	0	0	0.045159405	0	0	0	0	0	0	0	0	0	0	0	0
"S(5,5)SumAverg"	0	0	0	64.212121	0	0	0	0	0	0	0	0	0	0	0	0
"S(5,5)SumVarnc"	0	0	0	254.88228	0	0	0	0	0	0	0	0	0	0	0	0
"S(5,5)SumEntrp"	0	0	0	1.6724907	0	0	0	0	0	0	0	0	0	0	0	0
"S(5,5)Entropy"	0	0	0	2.3556217	0	0	0	0	0	0	0	0	0	0	0	0
"S(5,5)DifVarnc"	0	0	0	37.2836	0	0	0	0	0	0	0	0	0	0	0	0
"S(5,5)DifEntrp"	0	0	0	1.3299967	0	0	0	0	0	0	0	0	0	0	0	0
"_Area_S(5,-5)"	0	0	0	330	0	0	0	0	0	0	0	0	0	0	0	0
"S(5,-5)AngScMom"	0	0	0	0.005950413	0	0	0	0	0	0	0	0	0	0	0	0
"S(5,-5)Contrast"	0	0	0	143.12121	0	0	0	0	0	0	0	0	0	0	0	0
"S(5,-5)Correlat"	0	0	0	0.23504553	0	0	0	0	0	0	0	0	0	0	0	0
"S(5,-5)SumOfSqs"	0	0	0	93.548843	0	0	0	0	0	0	0	0	0	0	0	0
"S(5,-5)InvDfMom"	0	0	0	0.10298638	0	0	0	0	0	0	0	0	0	0	0	0
"S(5,-5)SumAverg"	0	0	0	64.309091	0	0	0	0	0	0	0	0	0	0	0	0
"S(5,-5)SumVarnc"	0	0	0	231.07416	0	0	0	0	0	0	0	0	0	0	0	0
"S(5,-5)SumEntrp"	0	0	0	1.6510463	0	0	0	0	0	0	0	0	0	0	0	0
"S(5,-5)Entropy"	0	0	0	2.3164144	0	0	0	0	0	0	0	0	0	0	0	0
"S(5,-5)DifVarnc"	0	0	0	48.737043	0	0	0	0	0	0	0	0	0	0	0	0
"S(5,-5)DifEntrp"	0	0	0	1.3300396	0	0	0	0	0	0	0	0	0	0	0	0
Horzl_RLNonUni	0	0	0	233.67391	0	0	0	0	0	0	0	0	0	0	0	0
Horzl_GLevNonU	0	0	0	12.101449	0	0	0	0	0	0	0	0	0	0	0	0
Horzl_LngREmph	0	0	0	1.2681159	0	0	0	0	0	0	0	0	0	0	0	0
Horzl_ShrtREmp	0	0	0	0.93699678	0	0	0	0	0	0	0	0	0	0	0	0
Horzl_Fraction	0	0	0	0.92	0	0	0	0	0	0	0	0	0	0	0	0
Vertl_RLNonUni	0	0	0	216.42857	0	0	0	0	0	0	0	0	0	0	0	0
Vertl_GLevNonU	0	0	0	11.255639	0	0	0	0	0	0	0	0	0	0	0	0
Vertl_LngREmph	0	0	0	1.4360902	0	0	0	0	0	0	0	0	0	0	0	0
Vertl_ShrtREmp	0	0	0	0.92021721	0	0	0	0	0	0	0	0	0	0	0	0
Vertl_Fraction	0	0	0	0.88666667	0	0	0	0	0	0	0	0	0	0	0	0
45dgr_RLNonUni	0	0	0	249.93617	0	0	0	0	0	0	0	0	0	0	0	0
45dgr_GLevNonU	0	0	0	12.177305	0	0	0	0	0	0	0	0	0	0	0	0
45dgr_LngREmph	0	0	0	1.1985816	0	0	0	0	0	0	0	0	0	0	0	0
45dgr_ShrtREmp	0	0	0	0.95429472	0	0	0	0	0	0	0	0	0	0	0	0
45dgr_Fraction	0	0	0	0.94	0	0	0	0	0	0	0	0	0	0	0	0
135dr_RLNonUni	0	0	0	251.0424	0	0	0	0	0	0	0	0	0	0	0	0
135dr_GLevNonU	0	0	0	12.180212	0	0	0	0	0	0	0	0	0	0	0	0
135dr_LngREmph	0	0	0	1.180212	0	0	0	0	0	0	0	0	0	0	0	0
135dr_ShrtREmp	0	0	0	0.954947	0	0	0	0	0	0	0	0	0	0	0	0
135dr_Fraction	0	0	0	0.94333333	0	0	0	0	0	0	0	0	0	0	0	0
_AreaGr	0	0	0	248	0	0	0	0	0	0	0	0	0	0	0	0
GrMean	0	0	0	3.007951	0	0	0	0	0	0	0	0	0	0	0	0
GrVariance	0	0	0	1.9562629	0	0	0	0	0	0	0	0	0	0	0	0
GrSkewness	0	0	0	0.37667318	0	0	0	0	0	0	0	0	0	0	0	0
GrKurtosis	0	0	0	-0.038668009	0	0	0	0	0	0	0	0	0	0	0	0
GrNonZeros	0	0	0	0.98387097	0	0	0	0	0	0	0	0	0	0	0	0
_AreaARM	0	0	0	248	0	0	0	0	0	0	0	0	0	0	0	0
Teta1	0	0	0	0.72397783	0	0	0	0	0	0	0	0	0	0	0	0
Teta2	0	0	0	-0.61873297	0	0	0	0	0	0	0	0	0	0	0	0
Teta3	0	0	0	0.80658739	0	0	0	0	0	0	0	0	0	0	0	0
Teta4	0	0	0	0.054054004	0	0	0	0	0	0	0	0	0	0	0	0
Sigma	0	0	0	0.25717986	0	0	0	0	0	0	0	0	0	0	0	0
WavEnLL_s-1	0	0	0	17814.743	0	0	0	0	0	0	0	0	0	0	0	0
WavEnLH_s-1	0	0	0	70.807165	0	0	0	0	0	0	0	0	0	0	0	0
WavEnHL_s-1	0	0	0	209.76753	0	0	0	0	0	0	0	0	0	0	0	0
WavEnHH_s-1	0	0	0	10.61814	0	0	0	0	0	0	0	0	0	0	0	0
WavEnLL_s-2	0	0	0	18487.984	0	0	0	0	0	0	0	0	0	0	0	0
WavEnLH_s-2	0	0	0	77.95466	0	0	0	0	0	0	0	0	0	0	0	0
WavEnHL_s-2	0	0	0	264.22307	0	0	0	0	0	0	0	0	0	0	0	0
WavEnHH_s-2	0	0	0	93.181222	0	0	0	0	0	0	0	0	0	0	0	0
WavEnLL_s-3	0	0	0	18626.364	0	0	0	0	0	0	0	0	0	0	0	0
WavEnLH_s-3	0	0	0	100.34468	0	0	0	0	0	0	0	0	0	0	0	0
WavEnHL_s-3	0	0	0	168.75933	0	0	0	0	0	0	0	0	0	0	0	0
WavEnHH_s-3	0	0	0	88.237549	0	0	0	0	0	0	0	0	0	0	0	0
WavEnLL_s-4	0	0	0	19091.598	0	0	0	0	0	0	0	0	0	0	0	0
WavEnLH_s-4	0	0	0	123.85097	0	0	0	0	0	0	0	0	0	0	0	0
WavEnHL_s-4	0	0	0	335.00752	0	0	0	0	0	0	0	0	0	0	0	0
WavEnHH_s-4	0	0	0	64.700089	0	0	0	0	0	0	0	0	0	0	0	0
WavEnLL_s-5	0	0	0	21258.549	0	0	0	0	0	0	0	0	0	0	0	0
WavEnLH_s-5	0	0	0	305.83174	0	0	0	0	0	0	0	0	0	0	0	0
WavEnHL_s-5	0	0	0	69.151826	0	0	0	0	0	0	0	0	0	0	0	0
WavEnHH_s-5	0	0	0	11.756524	0	0	0	0	0	0	0	0	0	0	0	0
