# Supplementary material for: Hepatitis C Related Chronic Liver Cirrhosis: Feasibility of Texture Analysis of MR Images for Classification of Fibrosis Stage and Necroinflammatory Activity Grade
Source: PLoS One. 2015 Mar 5;10(3):e0118297. doi: 10.1371/journal.pone.0118297 (PMC4351185; doi:10.1371/journal.pone.0118297)
Supplement: S2 Dataset — (ZIP) [file pone.0118297.s002.zip › fibrosis stage/T1W/118-F3.par]

Image File: 118-F3A1-6-1-36.bmp 
ROI File: newdraw.roi 
Image size: 512 x 512
Min. lum.: 1
Max. lum.: 256
Bits/pixel: 8

Normalisation =  3 sigma
Histogram analysis = Yes
"CO matrix analysis = Yes, Dimensions = 6 x 6, Distances = 1 2 3 4 5"
"RL matrix analysis = Yes, Dimension = 6"
"Gradient analysis = Yes, Max pixel value = 16"
AR model analysis = Yes
Wavelet analysis = Yes

--------------- CLASS NAMES ----------------

----------------- FEATURES -----------------																
_Area	0	0	300	0	0	0	0	0	0	0	0	0	0	0	0	0
_MinNorm	0	0	99	0	0	0	0	0	0	0	0	0	0	0	0	0
_MaxNorm	0	0	151	0	0	0	0	0	0	0	0	0	0	0	0	0
Mean	0	0	125.12667	0	0	0	0	0	0	0	0	0	0	0	0	0
Variance	0	0	74.983956	0	0	0	0	0	0	0	0	0	0	0	0	0
Skewness	0	0	0.13166384	0	0	0	0	0	0	0	0	0	0	0	0	0
Kurtosis	0	0	-0.46523633	0	0	0	0	0	0	0	0	0	0	0	0	0
Perc.01%	0	0	108	0	0	0	0	0	0	0	0	0	0	0	0	0
Perc.10%	0	0	114	0	0	0	0	0	0	0	0	0	0	0	0	0
Perc.50%	0	0	125	0	0	0	0	0	0	0	0	0	0	0	0	0
Perc.90%	0	0	136	0	0	0	0	0	0	0	0	0	0	0	0	0
Perc.99%	0	0	144	0	0	0	0	0	0	0	0	0	0	0	0	0
"_Area_S(1,0)"	0	0	560	0	0	0	0	0	0	0	0	0	0	0	0	0
"S(1,0)AngScMom"	0	0	0.003565051	0	0	0	0	0	0	0	0	0	0	0	0	0
"S(1,0)Contrast"	0	0	69.178571	0	0	0	0	0	0	0	0	0	0	0	0	0
"S(1,0)Correlat"	0	0	0.68387764	0	0	0	0	0	0	0	0	0	0	0	0	0
"S(1,0)SumOfSqs"	0	0	109.4174	0	0	0	0	0	0	0	0	0	0	0	0	0
"S(1,0)InvDfMom"	0	0	0.15545202	0	0	0	0	0	0	0	0	0	0	0	0	0
"S(1,0)SumAverg"	0	0	63.242857	0	0	0	0	0	0	0	0	0	0	0	0	0
"S(1,0)SumVarnc"	0	0	368.49102	0	0	0	0	0	0	0	0	0	0	0	0	0
"S(1,0)SumEntrp"	0	0	1.8038244	0	0	0	0	0	0	0	0	0	0	0	0	0
"S(1,0)Entropy"	0	0	2.5138868	0	0	0	0	0	0	0	0	0	0	0	0	0
"S(1,0)DifVarnc"	0	0	25.806939	0	0	0	0	0	0	0	0	0	0	0	0	0
"S(1,0)DifEntrp"	0	0	1.2275202	0	0	0	0	0	0	0	0	0	0	0	0	0
"_Area_S(0,1)"	0	0	560	0	0	0	0	0	0	0	0	0	0	0	0	0
"S(0,1)AngScMom"	0	0	0.00369898	0	0	0	0	0	0	0	0	0	0	0	0	0
"S(0,1)Contrast"	0	0	52.228571	0	0	0	0	0	0	0	0	0	0	0	0	0
"S(0,1)Correlat"	0	0	0.75916786	0	0	0	0	0	0	0	0	0	0	0	0	0
"S(0,1)SumOfSqs"	0	0	108.43356	0	0	0	0	0	0	0	0	0	0	0	0	0
"S(0,1)InvDfMom"	0	0	0.17665049	0	0	0	0	0	0	0	0	0	0	0	0	0
"S(0,1)SumAverg"	0	0	63.092857	0	0	0	0	0	0	0	0	0	0	0	0	0
"S(0,1)SumVarnc"	0	0	381.50566	0	0	0	0	0	0	0	0	0	0	0	0	0
"S(0,1)SumEntrp"	0	0	1.819294	0	0	0	0	0	0	0	0	0	0	0	0	0
"S(0,1)Entropy"	0	0	2.5065382	0	0	0	0	0	0	0	0	0	0	0	0	0
"S(0,1)DifVarnc"	0	0	19.819949	0	0	0	0	0	0	0	0	0	0	0	0	0
"S(0,1)DifEntrp"	0	0	1.1804238	0	0	0	0	0	0	0	0	0	0	0	0	0
"_Area_S(1,1)"	0	0	546	0	0	0	0	0	0	0	0	0	0	0	0	0
"S(1,1)AngScMom"	0	0	0.003226932	0	0	0	0	0	0	0	0	0	0	0	0	0
"S(1,1)Contrast"	0	0	127.56044	0	0	0	0	0	0	0	0	0	0	0	0	0
"S(1,1)Correlat"	0	0	0.42203458	0	0	0	0	0	0	0	0	0	0	0	0	0
"S(1,1)SumOfSqs"	0	0	110.353	0	0	0	0	0	0	0	0	0	0	0	0	0
"S(1,1)InvDfMom"	0	0	0.12252737	0	0	0	0	0	0	0	0	0	0	0	0	0
"S(1,1)SumAverg"	0	0	63.267399	0	0	0	0	0	0	0	0	0	0	0	0	0
"S(1,1)SumVarnc"	0	0	313.85157	0	0	0	0	0	0	0	0	0	0	0	0	0
"S(1,1)SumEntrp"	0	0	1.7779526	0	0	0	0	0	0	0	0	0	0	0	0	0
"S(1,1)Entropy"	0	0	2.5514983	0	0	0	0	0	0	0	0	0	0	0	0	0
"S(1,1)DifVarnc"	0	0	45.701029	0	0	0	0	0	0	0	0	0	0	0	0	0
"S(1,1)DifEntrp"	0	0	1.3506996	0	0	0	0	0	0	0	0	0	0	0	0	0
"_Area_S(1,-1)"	0	0	546	0	0	0	0	0	0	0	0	0	0	0	0	0
"S(1,-1)AngScMom"	0	0	0.003589207	0	0	0	0	0	0	0	0	0	0	0	0	0
"S(1,-1)Contrast"	0	0	96.879121	0	0	0	0	0	0	0	0	0	0	0	0	0
"S(1,-1)Correlat"	0	0	0.55282439	0	0	0	0	0	0	0	0	0	0	0	0	0
"S(1,-1)SumOfSqs"	0	0	108.32335	0	0	0	0	0	0	0	0	0	0	0	0	0
"S(1,-1)InvDfMom"	0	0	0.12642063	0	0	0	0	0	0	0	0	0	0	0	0	0
"S(1,-1)SumAverg"	0	0	63.208791	0	0	0	0	0	0	0	0	0	0	0	0	0
"S(1,-1)SumVarnc"	0	0	336.41428	0	0	0	0	0	0	0	0	0	0	0	0	0
"S(1,-1)SumEntrp"	0	0	1.7928165	0	0	0	0	0	0	0	0	0	0	0	0	0
"S(1,-1)Entropy"	0	0	2.5180162	0	0	0	0	0	0	0	0	0	0	0	0	0
"S(1,-1)DifVarnc"	0	0	38.717546	0	0	0	0	0	0	0	0	0	0	0	0	0
"S(1,-1)DifEntrp"	0	0	1.2840406	0	0	0	0	0	0	0	0	0	0	0	0	0
"_Area_S(2,0)"	0	0	520	0	0	0	0	0	0	0	0	0	0	0	0	0
"S(2,0)AngScMom"	0	0	0.003402367	0	0	0	0	0	0	0	0	0	0	0	0	0
"S(2,0)Contrast"	0	0	131.38077	0	0	0	0	0	0	0	0	0	0	0	0	0
"S(2,0)Correlat"	0	0	0.39073205	0	0	0	0	0	0	0	0	0	0	0	0	0
"S(2,0)SumOfSqs"	0	0	107.81855	0	0	0	0	0	0	0	0	0	0	0	0	0
"S(2,0)InvDfMom"	0	0	0.099398749	0	0	0	0	0	0	0	0	0	0	0	0	0
"S(2,0)SumAverg"	0	0	63.634615	0	0	0	0	0	0	0	0	0	0	0	0	0
"S(2,0)SumVarnc"	0	0	299.89342	0	0	0	0	0	0	0	0	0	0	0	0	0
"S(2,0)SumEntrp"	0	0	1.7645283	0	0	0	0	0	0	0	0	0	0	0	0	0
"S(2,0)Entropy"	0	0	2.5307388	0	0	0	0	0	0	0	0	0	0	0	0	0
"S(2,0)DifVarnc"	0	0	41.495784	0	0	0	0	0	0	0	0	0	0	0	0	0
"S(2,0)DifEntrp"	0	0	1.3521086	0	0	0	0	0	0	0	0	0	0	0	0	0
"_Area_S(0,2)"	0	0	520	0	0	0	0	0	0	0	0	0	0	0	0	0
"S(0,2)AngScMom"	0	0	0.003217456	0	0	0	0	0	0	0	0	0	0	0	0	0
"S(0,2)Contrast"	0	0	170.3	0	0	0	0	0	0	0	0	0	0	0	0	0
"S(0,2)Correlat"	0	0	0.20892578	0	0	0	0	0	0	0	0	0	0	0	0	0
"S(0,2)SumOfSqs"	0	0	107.63845	0	0	0	0	0	0	0	0	0	0	0	0	0
"S(0,2)InvDfMom"	0	0	0.10036172	0	0	0	0	0	0	0	0	0	0	0	0	0
"S(0,2)SumAverg"	0	0	63.607692	0	0	0	0	0	0	0	0	0	0	0	0	0
"S(0,2)SumVarnc"	0	0	260.25379	0	0	0	0	0	0	0	0	0	0	0	0	0
"S(0,2)SumEntrp"	0	0	1.7375502	0	0	0	0	0	0	0	0	0	0	0	0	0
"S(0,2)Entropy"	0	0	2.5543396	0	0	0	0	0	0	0	0	0	0	0	0	0
"S(0,2)DifVarnc"	0	0	60.695207	0	0	0	0	0	0	0	0	0	0	0	0	0
"S(0,2)DifEntrp"	0	0	1.4060448	0	0	0	0	0	0	0	0	0	0	0	0	0
"_Area_S(2,2)"	0	0	492	0	0	0	0	0	0	0	0	0	0	0	0	0
"S(2,2)AngScMom"	0	0	0.003288387	0	0	0	0	0	0	0	0	0	0	0	0	0
"S(2,2)Contrast"	0	0	257.24797	0	0	0	0	0	0	0	0	0	0	0	0	0
"S(2,2)Correlat"	0	0	-0.19131228	0	0	0	0	0	0	0	0	0	0	0	0	0
"S(2,2)SumOfSqs"	0	0	107.96832	0	0	0	0	0	0	0	0	0	0	0	0	0
"S(2,2)InvDfMom"	0	0	0.070752759	0	0	0	0	0	0	0	0	0	0	0	0	0
"S(2,2)SumAverg"	0	0	63.735772	0	0	0	0	0	0	0	0	0	0	0	0	0
"S(2,2)SumVarnc"	0	0	174.62531	0	0	0	0	0	0	0	0	0	0	0	0	0
"S(2,2)SumEntrp"	0	0	1.6497608	0	0	0	0	0	0	0	0	0	0	0	0	0
"S(2,2)Entropy"	0	0	2.5366852	0	0	0	0	0	0	0	0	0	0	0	0	0
"S(2,2)DifVarnc"	0	0	86.871191	0	0	0	0	0	0	0	0	0	0	0	0	0
"S(2,2)DifEntrp"	0	0	1.4841234	0	0	0	0	0	0	0	0	0	0	0	0	0
"_Area_S(2,-2)"	0	0	492	0	0	0	0	0	0	0	0	0	0	0	0	0
"S(2,-2)AngScMom"	0	0	0.003114879	0	0	0	0	0	0	0	0	0	0	0	0	0
"S(2,-2)Contrast"	0	0	212.0813	0	0	0	0	0	0	0	0	0	0	0	0	0
"S(2,-2)Correlat"	0	0	0.033076071	0	0	0	0	0	0	0	0	0	0	0	0	0
"S(2,-2)SumOfSqs"	0	0	109.66804	0	0	0	0	0	0	0	0	0	0	0	0	0
"S(2,-2)InvDfMom"	0	0	0.091723237	0	0	0	0	0	0	0	0	0	0	0	0	0
"S(2,-2)SumAverg"	0	0	63.406504	0	0	0	0	0	0	0	0	0	0	0	0	0
"S(2,-2)SumVarnc"	0	0	226.59085	0	0	0	0	0	0	0	0	0	0	0	0	0
"S(2,-2)SumEntrp"	0	0	1.7244585	0	0	0	0	0	0	0	0	0	0	0	0	0
"S(2,-2)Entropy"	0	0	2.5576103	0	0	0	0	0	0	0	0	0	0	0	0	0
"S(2,-2)DifVarnc"	0	0	87.296054	0	0	0	0	0	0	0	0	0	0	0	0	0
"S(2,-2)DifEntrp"	0	0	1.4403908	0	0	0	0	0	0	0	0	0	0	0	0	0
"_Area_S(3,0)"	0	0	480	0	0	0	0	0	0	0	0	0	0	0	0	0
"S(3,0)AngScMom"	0	0	0.003810764	0	0	0	0	0	0	0	0	0	0	0	0	0
"S(3,0)Contrast"	0	0	111.58333	0	0	0	0	0	0	0	0	0	0	0	0	0
"S(3,0)Correlat"	0	0	0.47791029	0	0	0	0	0	0	0	0	0	0	0	0	0
"S(3,0)SumOfSqs"	0	0	106.86222	0	0	0	0	0	0	0	0	0	0	0	0	0
"S(3,0)InvDfMom"	0	0	0.10333959	0	0	0	0	0	0	0	0	0	0	0	0	0
"S(3,0)SumAverg"	0	0	63.866667	0	0	0	0	0	0	0	0	0	0	0	0	0
"S(3,0)SumVarnc"	0	0	315.86556	0	0	0	0	0	0	0	0	0	0	0	0	0
"S(3,0)SumEntrp"	0	0	1.7903099	0	0	0	0	0	0	0	0	0	0	0	0	0
"S(3,0)Entropy"	0	0	2.4913693	0	0	0	0	0	0	0	0	0	0	0	0	0
"S(3,0)DifVarnc"	0	0	37.192708	0	0	0	0	0	0	0	0	0	0	0	0	0
"S(3,0)DifEntrp"	0	0	1.3296547	0	0	0	0	0	0	0	0	0	0	0	0	0
"_Area_S(0,3)"	0	0	480	0	0	0	0	0	0	0	0	0	0	0	0	0
"S(0,3)AngScMom"	0	0	0.003289931	0	0	0	0	0	0	0	0	0	0	0	0	0
"S(0,3)Contrast"	0	0	270.37917	0	0	0	0	0	0	0	0	0	0	0	0	0
"S(0,3)Correlat"	0	0	-0.25270029	0	0	0	0	0	0	0	0	0	0	0	0	0
"S(0,3)SumOfSqs"	0	0	107.91854	0	0	0	0	0	0	0	0	0	0	0	0	0
"S(0,3)InvDfMom"	0	0	0.071153715	0	0	0	0	0	0	0	0	0	0	0	0	0
"S(0,3)SumAverg"	0	0	64.029167	0	0	0	0	0	0	0	0	0	0	0	0	0
"S(0,3)SumVarnc"	0	0	161.29498	0	0	0	0	0	0	0	0	0	0	0	0	0
"S(0,3)SumEntrp"	0	0	1.6270014	0	0	0	0	0	0	0	0	0	0	0	0	0
"S(0,3)Entropy"	0	0	2.5383851	0	0	0	0	0	0	0	0	0	0	0	0	0
"S(0,3)DifVarnc"	0	0	95.14776	0	0	0	0	0	0	0	0	0	0	0	0	0
"S(0,3)DifEntrp"	0	0	1.5056028	0	0	0	0	0	0	0	0	0	0	0	0	0
"_Area_S(3,3)"	0	0	438	0	0	0	0	0	0	0	0	0	0	0	0	0
"S(3,3)AngScMom"	0	0	0.003471571	0	0	0	0	0	0	0	0	0	0	0	0	0
"S(3,3)Contrast"	0	0	272.06393	0	0	0	0	0	0	0	0	0	0	0	0	0
"S(3,3)Correlat"	0	0	-0.25640897	0	0	0	0	0	0	0	0	0	0	0	0	0
"S(3,3)SumOfSqs"	0	0	108.27045	0	0	0	0	0	0	0	0	0	0	0	0	0
"S(3,3)InvDfMom"	0	0	0.079871811	0	0	0	0	0	0	0	0	0	0	0	0	0
"S(3,3)SumAverg"	0	0	64.118721	0	0	0	0	0	0	0	0	0	0	0	0	0
"S(3,3)SumVarnc"	0	0	161.01787	0	0	0	0	0	0	0	0	0	0	0	0	0
"S(3,3)SumEntrp"	0	0	1.648097	0	0	0	0	0	0	0	0	0	0	0	0	0
"S(3,3)Entropy"	0	0	2.5064028	0	0	0	0	0	0	0	0	0	0	0	0	0
"S(3,3)DifVarnc"	0	0	88.640812	0	0	0	0	0	0	0	0	0	0	0	0	0
"S(3,3)DifEntrp"	0	0	1.4878991	0	0	0	0	0	0	0	0	0	0	0	0	0
"_Area_S(3,-3)"	0	0	438	0	0	0	0	0	0	0	0	0	0	0	0	0
"S(3,-3)AngScMom"	0	0	0.0037739	0	0	0	0	0	0	0	0	0	0	0	0	0
"S(3,-3)Contrast"	0	0	223.20091	0	0	0	0	0	0	0	0	0	0	0	0	0
"S(3,-3)Correlat"	0	0	-0.00209899	0	0	0	0	0	0	0	0	0	0	0	0	0
"S(3,-3)SumOfSqs"	0	0	111.3667	0	0	0	0	0	0	0	0	0	0	0	0	0
"S(3,-3)InvDfMom"	0	0	0.090543611	0	0	0	0	0	0	0	0	0	0	0	0	0
"S(3,-3)SumAverg"	0	0	63.940639	0	0	0	0	0	0	0	0	0	0	0	0	0
"S(3,-3)SumVarnc"	0	0	222.26588	0	0	0	0	0	0	0	0	0	0	0	0	0
"S(3,-3)SumEntrp"	0	0	1.6951546	0	0	0	0	0	0	0	0	0	0	0	0	0
"S(3,-3)Entropy"	0	0	2.4757717	0	0	0	0	0	0	0	0	0	0	0	0	0
"S(3,-3)DifVarnc"	0	0	86.449782	0	0	0	0	0	0	0	0	0	0	0	0	0
"S(3,-3)DifEntrp"	0	0	1.4486022	0	0	0	0	0	0	0	0	0	0	0	0	0
"_Area_S(4,0)"	0	0	440	0	0	0	0	0	0	0	0	0	0	0	0	0
"S(4,0)AngScMom"	0	0	0.003357438	0	0	0	0	0	0	0	0	0	0	0	0	0
"S(4,0)Contrast"	0	0	137.36818	0	0	0	0	0	0	0	0	0	0	0	0	0
"S(4,0)Correlat"	0	0	0.3558285	0	0	0	0	0	0	0	0	0	0	0	0	0
"S(4,0)SumOfSqs"	0	0	106.62392	0	0	0	0	0	0	0	0	0	0	0	0	0
"S(4,0)InvDfMom"	0	0	0.076500087	0	0	0	0	0	0	0	0	0	0	0	0	0
"S(4,0)SumAverg"	0	0	63.85	0	0	0	0	0	0	0	0	0	0	0	0	0
"S(4,0)SumVarnc"	0	0	289.1275	0	0	0	0	0	0	0	0	0	0	0	0	0
"S(4,0)SumEntrp"	0	0	1.7513792	0	0	0	0	0	0	0	0	0	0	0	0	0
"S(4,0)Entropy"	0	0	2.5120674	0	0	0	0	0	0	0	0	0	0	0	0	0
"S(4,0)DifVarnc"	0	0	43.189979	0	0	0	0	0	0	0	0	0	0	0	0	0
"S(4,0)DifEntrp"	0	0	1.3555393	0	0	0	0	0	0	0	0	0	0	0	0	0
"_Area_S(0,4)"	0	0	440	0	0	0	0	0	0	0	0	0	0	0	0	0
"S(0,4)AngScMom"	0	0	0.00339876	0	0	0	0	0	0	0	0	0	0	0	0	0
"S(0,4)Contrast"	0	0	291.18636	0	0	0	0	0	0	0	0	0	0	0	0	0
"S(0,4)Correlat"	0	0	-0.31168209	0	0	0	0	0	0	0	0	0	0	0	0	0
"S(0,4)SumOfSqs"	0	0	110.99731	0	0	0	0	0	0	0	0	0	0	0	0	0
"S(0,4)InvDfMom"	0	0	0.062396439	0	0	0	0	0	0	0	0	0	0	0	0	0
"S(0,4)SumAverg"	0	0	64.040909	0	0	0	0	0	0	0	0	0	0	0	0	0
"S(0,4)SumVarnc"	0	0	152.80287	0	0	0	0	0	0	0	0	0	0	0	0	0
"S(0,4)SumEntrp"	0	0	1.6378814	0	0	0	0	0	0	0	0	0	0	0	0	0
"S(0,4)Entropy"	0	0	2.5120674	0	0	0	0	0	0	0	0	0	0	0	0	0
"S(0,4)DifVarnc"	0	0	97.849979	0	0	0	0	0	0	0	0	0	0	0	0	0
"S(0,4)DifEntrp"	0	0	1.5041591	0	0	0	0	0	0	0	0	0	0	0	0	0
"_Area_S(4,4)"	0	0	384	0	0	0	0	0	0	0	0	0	0	0	0	0
"S(4,4)AngScMom"	0	0	0.004136827	0	0	0	0	0	0	0	0	0	0	0	0	0
"S(4,4)Contrast"	0	0	256.82812	0	0	0	0	0	0	0	0	0	0	0	0	0
"S(4,4)Correlat"	0	0	-0.28079073	0	0	0	0	0	0	0	0	0	0	0	0	0
"S(4,4)SumOfSqs"	0	0	100.26155	0	0	0	0	0	0	0	0	0	0	0	0	0
"S(4,4)InvDfMom"	0	0	0.046430253	0	0	0	0	0	0	0	0	0	0	0	0	0
"S(4,4)SumAverg"	0	0	63.473958	0	0	0	0	0	0	0	0	0	0	0	0	0
"S(4,4)SumVarnc"	0	0	144.21807	0	0	0	0	0	0	0	0	0	0	0	0	0
"S(4,4)SumEntrp"	0	0	1.6018337	0	0	0	0	0	0	0	0	0	0	0	0	0
"S(4,4)Entropy"	0	0	2.4463285	0	0	0	0	0	0	0	0	0	0	0	0	0
"S(4,4)DifVarnc"	0	0	76.401666	0	0	0	0	0	0	0	0	0	0	0	0	0
"S(4,4)DifEntrp"	0	0	1.446275	0	0	0	0	0	0	0	0	0	0	0	0	0
"_Area_S(4,-4)"	0	0	384	0	0	0	0	0	0	0	0	0	0	0	0	0
"S(4,-4)AngScMom"	0	0	0.0037028	0	0	0	0	0	0	0	0	0	0	0	0	0
"S(4,-4)Contrast"	0	0	226	0	0	0	0	0	0	0	0	0	0	0	0	0
"S(4,-4)Correlat"	0	0	-0.007573676	0	0	0	0	0	0	0	0	0	0	0	0	0
"S(4,-4)SumOfSqs"	0	0	112.15061	0	0	0	0	0	0	0	0	0	0	0	0	0
"S(4,-4)InvDfMom"	0	0	0.084807196	0	0	0	0	0	0	0	0	0	0	0	0	0
"S(4,-4)SumAverg"	0	0	64.791667	0	0	0	0	0	0	0	0	0	0	0	0	0
"S(4,-4)SumVarnc"	0	0	222.60243	0	0	0	0	0	0	0	0	0	0	0	0	0
"S(4,-4)SumEntrp"	0	0	1.6891914	0	0	0	0	0	0	0	0	0	0	0	0	0
"S(4,-4)Entropy"	0	0	2.4694622	0	0	0	0	0	0	0	0	0	0	0	0	0
"S(4,-4)DifVarnc"	0	0	79.993056	0	0	0	0	0	0	0	0	0	0	0	0	0
"S(4,-4)DifEntrp"	0	0	1.453458	0	0	0	0	0	0	0	0	0	0	0	0	0
"_Area_S(5,0)"	0	0	404	0	0	0	0	0	0	0	0	0	0	0	0	0
"S(5,0)AngScMom"	0	0	0.004092736	0	0	0	0	0	0	0	0	0	0	0	0	0
"S(5,0)Contrast"	0	0	173.14356	0	0	0	0	0	0	0	0	0	0	0	0	0
"S(5,0)Correlat"	0	0	0.17885182	0	0	0	0	0	0	0	0	0	0	0	0	0
"S(5,0)SumOfSqs"	0	0	105.42772	0	0	0	0	0	0	0	0	0	0	0	0	0
"S(5,0)InvDfMom"	0	0	0.092895294	0	0	0	0	0	0	0	0	0	0	0	0	0
"S(5,0)SumAverg"	0	0	63.955446	0	0	0	0	0	0	0	0	0	0	0	0	0
"S(5,0)SumVarnc"	0	0	248.56732	0	0	0	0	0	0	0	0	0	0	0	0	0
"S(5,0)SumEntrp"	0	0	1.7212118	0	0	0	0	0	0	0	0	0	0	0	0	0
"S(5,0)Entropy"	0	0	2.4535873	0	0	0	0	0	0	0	0	0	0	0	0	0
"S(5,0)DifVarnc"	0	0	54.63555	0	0	0	0	0	0	0	0	0	0	0	0	0
"S(5,0)DifEntrp"	0	0	1.3957296	0	0	0	0	0	0	0	0	0	0	0	0	0
"_Area_S(0,5)"	0	0	404	0	0	0	0	0	0	0	0	0	0	0	0	0
"S(0,5)AngScMom"	0	0	0.003529066	0	0	0	0	0	0	0	0	0	0	0	0	0
"S(0,5)Contrast"	0	0	234.67822	0	0	0	0	0	0	0	0	0	0	0	0	0
"S(0,5)Correlat"	0	0	-0.022006065	0	0	0	0	0	0	0	0	0	0	0	0	0
"S(0,5)SumOfSqs"	0	0	114.81254	0	0	0	0	0	0	0	0	0	0	0	0	0
"S(0,5)InvDfMom"	0	0	0.087303795	0	0	0	0	0	0	0	0	0	0	0	0	0
"S(0,5)SumAverg"	0	0	63.430693	0	0	0	0	0	0	0	0	0	0	0	0	0
"S(0,5)SumVarnc"	0	0	224.57193	0	0	0	0	0	0	0	0	0	0	0	0	0
"S(0,5)SumEntrp"	0	0	1.7002621	0	0	0	0	0	0	0	0	0	0	0	0	0
"S(0,5)Entropy"	0	0	2.4945837	0	0	0	0	0	0	0	0	0	0	0	0	0
"S(0,5)DifVarnc"	0	0	85.765734	0	0	0	0	0	0	0	0	0	0	0	0	0
"S(0,5)DifEntrp"	0	0	1.4597329	0	0	0	0	0	0	0	0	0	0	0	0	0
"_Area_S(5,5)"	0	0	330	0	0	0	0	0	0	0	0	0	0	0	0	0
"S(5,5)AngScMom"	0	0	0.003875115	0	0	0	0	0	0	0	0	0	0	0	0	0
"S(5,5)Contrast"	0	0	207.58182	0	0	0	0	0	0	0	0	0	0	0	0	0
"S(5,5)Correlat"	0	0	-0.023152303	0	0	0	0	0	0	0	0	0	0	0	0	0
"S(5,5)SumOfSqs"	0	0	101.44229	0	0	0	0	0	0	0	0	0	0	0	0	0
"S(5,5)InvDfMom"	0	0	0.077351138	0	0	0	0	0	0	0	0	0	0	0	0	0
"S(5,5)SumAverg"	0	0	62.454545	0	0	0	0	0	0	0	0	0	0	0	0	0
"S(5,5)SumVarnc"	0	0	198.18733	0	0	0	0	0	0	0	0	0	0	0	0	0
"S(5,5)SumEntrp"	0	0	1.6568138	0	0	0	0	0	0	0	0	0	0	0	0	0
"S(5,5)Entropy"	0	0	2.436862	0	0	0	0	0	0	0	0	0	0	0	0	0
"S(5,5)DifVarnc"	0	0	70.904463	0	0	0	0	0	0	0	0	0	0	0	0	0
"S(5,5)DifEntrp"	0	0	1.430547	0	0	0	0	0	0	0	0	0	0	0	0	0
"_Area_S(5,-5)"	0	0	330	0	0	0	0	0	0	0	0	0	0	0	0	0
"S(5,-5)AngScMom"	0	0	0.004444444	0	0	0	0	0	0	0	0	0	0	0	0	0
"S(5,-5)Contrast"	0	0	215.16364	0	0	0	0	0	0	0	0	0	0	0	0	0
"S(5,-5)Correlat"	0	0	0.047495237	0	0	0	0	0	0	0	0	0	0	0	0	0
"S(5,-5)SumOfSqs"	0	0	112.94623	0	0	0	0	0	0	0	0	0	0	0	0	0
"S(5,-5)InvDfMom"	0	0	0.079118893	0	0	0	0	0	0	0	0	0	0	0	0	0
"S(5,-5)SumAverg"	0	0	64.945455	0	0	0	0	0	0	0	0	0	0	0	0	0
"S(5,-5)SumVarnc"	0	0	236.62127	0	0	0	0	0	0	0	0	0	0	0	0	0
"S(5,-5)SumEntrp"	0	0	1.6840973	0	0	0	0	0	0	0	0	0	0	0	0	0
"S(5,-5)Entropy"	0	0	2.3957947	0	0	0	0	0	0	0	0	0	0	0	0	0
"S(5,-5)DifVarnc"	0	0	72.903802	0	0	0	0	0	0	0	0	0	0	0	0	0
"S(5,-5)DifEntrp"	0	0	1.4102366	0	0	0	0	0	0	0	0	0	0	0	0	0
Horzl_RLNonUni	0	0	258.28421	0	0	0	0	0	0	0	0	0	0	0	0	0
Horzl_GLevNonU	0	0	10.108772	0	0	0	0	0	0	0	0	0	0	0	0	0
Horzl_LngREmph	0	0	1.1649123	0	0	0	0	0	0	0	0	0	0	0	0	0
Horzl_ShrtREmp	0	0	0.96267057	0	0	0	0	0	0	0	0	0	0	0	0	0
Horzl_Fraction	0	0	0.95	0	0	0	0	0	0	0	0	0	0	0	0	0
Vertl_RLNonUni	0	0	240.61871	0	0	0	0	0	0	0	0	0	0	0	0	0
Vertl_GLevNonU	0	0	9.8273381	0	0	0	0	0	0	0	0	0	0	0	0	0
Vertl_LngREmph	0	0	1.2517986	0	0	0	0	0	0	0	0	0	0	0	0	0
Vertl_ShrtREmp	0	0	0.94504396	0	0	0	0	0	0	0	0	0	0	0	0	0
Vertl_Fraction	0	0	0.92666667	0	0	0	0	0	0	0	0	0	0	0	0	0
45dgr_RLNonUni	0	0	253.80282	0	0	0	0	0	0	0	0	0	0	0	0	0
45dgr_GLevNonU	0	0	10.190141	0	0	0	0	0	0	0	0	0	0	0	0	0
45dgr_LngREmph	0	0	1.1690141	0	0	0	0	0	0	0	0	0	0	0	0	0
45dgr_ShrtREmp	0	0	0.95774648	0	0	0	0	0	0	0	0	0	0	0	0	0
45dgr_Fraction	0	0	0.94666667	0	0	0	0	0	0	0	0	0	0	0	0	0
135dr_RLNonUni	0	0	259.37063	0	0	0	0	0	0	0	0	0	0	0	0	0
135dr_GLevNonU	0	0	10.286713	0	0	0	0	0	0	0	0	0	0	0	0	0
135dr_LngREmph	0	0	1.1468531	0	0	0	0	0	0	0	0	0	0	0	0	0
135dr_ShrtREmp	0	0	0.96328671	0	0	0	0	0	0	0	0	0	0	0	0	0
135dr_Fraction	0	0	0.95333333	0	0	0	0	0	0	0	0	0	0	0	0	0
_AreaGr	0	0	248	0	0	0	0	0	0	0	0	0	0	0	0	0
GrMean	0	0	3.6838558	0	0	0	0	0	0	0	0	0	0	0	0	0
GrVariance	0	0	3.6429158	0	0	0	0	0	0	0	0	0	0	0	0	0
GrSkewness	0	0	0.68842099	0	0	0	0	0	0	0	0	0	0	0	0	0
GrKurtosis	0	0	0.51333505	0	0	0	0	0	0	0	0	0	0	0	0	0
GrNonZeros	0	0	0.98387097	0	0	0	0	0	0	0	0	0	0	0	0	0
_AreaARM	0	0	248	0	0	0	0	0	0	0	0	0	0	0	0	0
Teta1	0	0	0.83638425	0	0	0	0	0	0	0	0	0	0	0	0	0
Teta2	0	0	-0.67575866	0	0	0	0	0	0	0	0	0	0	0	0	0
Teta3	0	0	0.93524628	0	0	0	0	0	0	0	0	0	0	0	0	0
Teta4	0	0	-0.091351336	0	0	0	0	0	0	0	0	0	0	0	0	0
Sigma	0	0	0.33434331	0	0	0	0	0	0	0	0	0	0	0	0	0
WavEnLL_s-1	0	0	16354.988	0	0	0	0	0	0	0	0	0	0	0	0	0
WavEnLH_s-1	0	0	188.46646	0	0	0	0	0	0	0	0	0	0	0	0	0
WavEnHL_s-1	0	0	230.28049	0	0	0	0	0	0	0	0	0	0	0	0	0
WavEnHH_s-1	0	0	14.734756	0	0	0	0	0	0	0	0	0	0	0	0	0
WavEnLL_s-2	0	0	16493.431	0	0	0	0	0	0	0	0	0	0	0	0	0
WavEnLH_s-2	0	0	396.88491	0	0	0	0	0	0	0	0	0	0	0	0	0
WavEnHL_s-2	0	0	345.92062	0	0	0	0	0	0	0	0	0	0	0	0	0
WavEnHH_s-2	0	0	132.57966	0	0	0	0	0	0	0	0	0	0	0	0	0
WavEnLL_s-3	0	0	16025.425	0	0	0	0	0	0	0	0	0	0	0	0	0
WavEnLH_s-3	0	0	88.156799	0	0	0	0	0	0	0	0	0	0	0	0	0
WavEnHL_s-3	0	0	158.73256	0	0	0	0	0	0	0	0	0	0	0	0	0
WavEnHH_s-3	0	0	174.06622	0	0	0	0	0	0	0	0	0	0	0	0	0
WavEnLL_s-4	0	0	16018.194	0	0	0	0	0	0	0	0	0	0	0	0	0
WavEnLH_s-4	0	0	172.62557	0	0	0	0	0	0	0	0	0	0	0	0	0
WavEnHL_s-4	0	0	240.49067	0	0	0	0	0	0	0	0	0	0	0	0	0
WavEnHH_s-4	0	0	78.804321	0	0	0	0	0	0	0	0	0	0	0	0	0
WavEnLL_s-5	0	0	12779.328	0	0	0	0	0	0	0	0	0	0	0	0	0
WavEnLH_s-5	0	0	209.77351	0	0	0	0	0	0	0	0	0	0	0	0	0
WavEnHL_s-5	0	0	283.7051	0	0	0	0	0	0	0	0	0	0	0	0	0
WavEnHH_s-5	0	0	53.077254	0	0	0	0	0	0	0	0	0	0	0	0	0
