# Supplementary material for: Hepatitis C Related Chronic Liver Cirrhosis: Feasibility of Texture Analysis of MR Images for Classification of Fibrosis Stage and Necroinflammatory Activity Grade
Source: PLoS One. 2015 Mar 5;10(3):e0118297. doi: 10.1371/journal.pone.0118297 (PMC4351185; doi:10.1371/journal.pone.0118297)
Supplement: S2 Dataset — (ZIP) [file pone.0118297.s002.zip › fibrosis stage/T1W/14-F3.par]

Image File: 14-F3A2-5-59.bmp 
ROI File: newdraw.roi 
Image size: 512 x 512
Min. lum.: 1
Max. lum.: 184
Bits/pixel: 8

Normalisation =  3 sigma
Histogram analysis = Yes
"CO matrix analysis = Yes, Dimensions = 6 x 6, Distances = 1 2 3 4 5"
"RL matrix analysis = Yes, Dimension = 6"
"Gradient analysis = Yes, Max pixel value = 16"
AR model analysis = Yes
Wavelet analysis = Yes

--------------- CLASS NAMES ----------------

----------------- FEATURES -----------------																
_Area	0	0	300	0	0	0	0	0	0	0	0	0	0	0	0	0
_MinNorm	0	0	76	0	0	0	0	0	0	0	0	0	0	0	0	0
_MaxNorm	0	0	111	0	0	0	0	0	0	0	0	0	0	0	0	0
Mean	0	0	93.74	0	0	0	0	0	0	0	0	0	0	0	0	0
Variance	0	0	33.4724	0	0	0	0	0	0	0	0	0	0	0	0	0
Skewness	0	0	0.11890199	0	0	0	0	0	0	0	0	0	0	0	0	0
Kurtosis	0	0	0.65146413	0	0	0	0	0	0	0	0	0	0	0	0	0
Perc.01%	0	0	80	0	0	0	0	0	0	0	0	0	0	0	0	0
Perc.10%	0	0	86	0	0	0	0	0	0	0	0	0	0	0	0	0
Perc.50%	0	0	94	0	0	0	0	0	0	0	0	0	0	0	0	0
Perc.90%	0	0	101	0	0	0	0	0	0	0	0	0	0	0	0	0
Perc.99%	0	0	107	0	0	0	0	0	0	0	0	0	0	0	0	0
"_Area_S(1,0)"	0	0	560	0	0	0	0	0	0	0	0	0	0	0	0	0
"S(1,0)AngScMom"	0	0	0.005389031	0	0	0	0	0	0	0	0	0	0	0	0	0
"S(1,0)Contrast"	0	0	78.053571	0	0	0	0	0	0	0	0	0	0	0	0	0
"S(1,0)Correlat"	0	0	0.59629898	0	0	0	0	0	0	0	0	0	0	0	0	0
"S(1,0)SumOfSqs"	0	0	96.672497	0	0	0	0	0	0	0	0	0	0	0	0	0
"S(1,0)InvDfMom"	0	0	0.10285419	0	0	0	0	0	0	0	0	0	0	0	0	0
"S(1,0)SumAverg"	0	0	62.053571	0	0	0	0	0	0	0	0	0	0	0	0	0
"S(1,0)SumVarnc"	0	0	308.63642	0	0	0	0	0	0	0	0	0	0	0	0	0
"S(1,0)SumEntrp"	0	0	1.7142224	0	0	0	0	0	0	0	0	0	0	0	0	0
"S(1,0)Entropy"	0	0	2.3552011	0	0	0	0	0	0	0	0	0	0	0	0	0
"S(1,0)DifVarnc"	0	0	24.397946	0	0	0	0	0	0	0	0	0	0	0	0	0
"S(1,0)DifEntrp"	0	0	1.2087237	0	0	0	0	0	0	0	0	0	0	0	0	0
"_Area_S(0,1)"	0	0	560	0	0	0	0	0	0	0	0	0	0	0	0	0
"S(0,1)AngScMom"	0	0	0.007991071	0	0	0	0	0	0	0	0	0	0	0	0	0
"S(0,1)Contrast"	0	0	24.025	0	0	0	0	0	0	0	0	0	0	0	0	0
"S(0,1)Correlat"	0	0	0.88202872	0	0	0	0	0	0	0	0	0	0	0	0	0
"S(0,1)SumOfSqs"	0	0	101.82563	0	0	0	0	0	0	0	0	0	0	0	0	0
"S(0,1)InvDfMom"	0	0	0.24212039	0	0	0	0	0	0	0	0	0	0	0	0	0
"S(0,1)SumAverg"	0	0	61.782143	0	0	0	0	0	0	0	0	0	0	0	0	0
"S(0,1)SumVarnc"	0	0	383.27754	0	0	0	0	0	0	0	0	0	0	0	0	0
"S(0,1)SumEntrp"	0	0	1.7387628	0	0	0	0	0	0	0	0	0	0	0	0	0
"S(0,1)Entropy"	0	0	2.2000449	0	0	0	0	0	0	0	0	0	0	0	0	0
"S(0,1)DifVarnc"	0	0	9.009375	0	0	0	0	0	0	0	0	0	0	0	0	0
"S(0,1)DifEntrp"	0	0	0.99832519	0	0	0	0	0	0	0	0	0	0	0	0	0
"_Area_S(1,1)"	0	0	546	0	0	0	0	0	0	0	0	0	0	0	0	0
"S(1,1)AngScMom"	0	0	0.005004763	0	0	0	0	0	0	0	0	0	0	0	0	0
"S(1,1)Contrast"	0	0	99.424908	0	0	0	0	0	0	0	0	0	0	0	0	0
"S(1,1)Correlat"	0	0	0.48753948	0	0	0	0	0	0	0	0	0	0	0	0	0
"S(1,1)SumOfSqs"	0	0	97.007383	0	0	0	0	0	0	0	0	0	0	0	0	0
"S(1,1)InvDfMom"	0	0	0.1201823	0	0	0	0	0	0	0	0	0	0	0	0	0
"S(1,1)SumAverg"	0	0	61.608059	0	0	0	0	0	0	0	0	0	0	0	0	0
"S(1,1)SumVarnc"	0	0	288.60462	0	0	0	0	0	0	0	0	0	0	0	0	0
"S(1,1)SumEntrp"	0	0	1.7096433	0	0	0	0	0	0	0	0	0	0	0	0	0
"S(1,1)Entropy"	0	0	2.3872138	0	0	0	0	0	0	0	0	0	0	0	0	0
"S(1,1)DifVarnc"	0	0	32.400998	0	0	0	0	0	0	0	0	0	0	0	0	0
"S(1,1)DifEntrp"	0	0	1.2506241	0	0	0	0	0	0	0	0	0	0	0	0	0
"_Area_S(1,-1)"	0	0	546	0	0	0	0	0	0	0	0	0	0	0	0	0
"S(1,-1)AngScMom"	0	0	0.00558172	0	0	0	0	0	0	0	0	0	0	0	0	0
"S(1,-1)Contrast"	0	0	87.578755	0	0	0	0	0	0	0	0	0	0	0	0	0
"S(1,-1)Correlat"	0	0	0.55558004	0	0	0	0	0	0	0	0	0	0	0	0	0
"S(1,-1)SumOfSqs"	0	0	98.531528	0	0	0	0	0	0	0	0	0	0	0	0	0
"S(1,-1)InvDfMom"	0	0	0.11882964	0	0	0	0	0	0	0	0	0	0	0	0	0
"S(1,-1)SumAverg"	0	0	62.142857	0	0	0	0	0	0	0	0	0	0	0	0	0
"S(1,-1)SumVarnc"	0	0	306.54736	0	0	0	0	0	0	0	0	0	0	0	0	0
"S(1,-1)SumEntrp"	0	0	1.6990162	0	0	0	0	0	0	0	0	0	0	0	0	0
"S(1,-1)Entropy"	0	0	2.3536885	0	0	0	0	0	0	0	0	0	0	0	0	0
"S(1,-1)DifVarnc"	0	0	28.800977	0	0	0	0	0	0	0	0	0	0	0	0	0
"S(1,-1)DifEntrp"	0	0	1.2385422	0	0	0	0	0	0	0	0	0	0	0	0	0
"_Area_S(2,0)"	0	0	520	0	0	0	0	0	0	0	0	0	0	0	0	0
"S(2,0)AngScMom"	0	0	0.005295858	0	0	0	0	0	0	0	0	0	0	0	0	0
"S(2,0)Contrast"	0	0	194.36538	0	0	0	0	0	0	0	0	0	0	0	0	0
"S(2,0)Correlat"	0	0	-0.071453429	0	0	0	0	0	0	0	0	0	0	0	0	0
"S(2,0)SumOfSqs"	0	0	90.701742	0	0	0	0	0	0	0	0	0	0	0	0	0
"S(2,0)InvDfMom"	0	0	0.12580845	0	0	0	0	0	0	0	0	0	0	0	0	0
"S(2,0)SumAverg"	0	0	62.026923	0	0	0	0	0	0	0	0	0	0	0	0	0
"S(2,0)SumVarnc"	0	0	168.44158	0	0	0	0	0	0	0	0	0	0	0	0	0
"S(2,0)SumEntrp"	0	0	1.5945885	0	0	0	0	0	0	0	0	0	0	0	0	0
"S(2,0)Entropy"	0	0	2.3680627	0	0	0	0	0	0	0	0	0	0	0	0	0
"S(2,0)DifVarnc"	0	0	74.799571	0	0	0	0	0	0	0	0	0	0	0	0	0
"S(2,0)DifEntrp"	0	0	1.3790632	0	0	0	0	0	0	0	0	0	0	0	0	0
"_Area_S(0,2)"	0	0	520	0	0	0	0	0	0	0	0	0	0	0	0	0
"S(0,2)AngScMom"	0	0	0.00591716	0	0	0	0	0	0	0	0	0	0	0	0	0
"S(0,2)Contrast"	0	0	78.742308	0	0	0	0	0	0	0	0	0	0	0	0	0
"S(0,2)Correlat"	0	0	0.59612759	0	0	0	0	0	0	0	0	0	0	0	0	0
"S(0,2)SumOfSqs"	0	0	97.484138	0	0	0	0	0	0	0	0	0	0	0	0	0
"S(0,2)InvDfMom"	0	0	0.1544852	0	0	0	0	0	0	0	0	0	0	0	0	0
"S(0,2)SumAverg"	0	0	61.680769	0	0	0	0	0	0	0	0	0	0	0	0	0
"S(0,2)SumVarnc"	0	0	311.19425	0	0	0	0	0	0	0	0	0	0	0	0	0
"S(0,2)SumEntrp"	0	0	1.7239661	0	0	0	0	0	0	0	0	0	0	0	0	0
"S(0,2)Entropy"	0	0	2.325325	0	0	0	0	0	0	0	0	0	0	0	0	0
"S(0,2)DifVarnc"	0	0	30.118506	0	0	0	0	0	0	0	0	0	0	0	0	0
"S(0,2)DifEntrp"	0	0	1.2158995	0	0	0	0	0	0	0	0	0	0	0	0	0
"_Area_S(2,2)"	0	0	492	0	0	0	0	0	0	0	0	0	0	0	0	0
"S(2,2)AngScMom"	0	0	0.005626611	0	0	0	0	0	0	0	0	0	0	0	0	0
"S(2,2)Contrast"	0	0	195.21138	0	0	0	0	0	0	0	0	0	0	0	0	0
"S(2,2)Correlat"	0	0	-0.02966891	0	0	0	0	0	0	0	0	0	0	0	0	0
"S(2,2)SumOfSqs"	0	0	94.793278	0	0	0	0	0	0	0	0	0	0	0	0	0
"S(2,2)InvDfMom"	0	0	0.095288662	0	0	0	0	0	0	0	0	0	0	0	0	0
"S(2,2)SumAverg"	0	0	61.560976	0	0	0	0	0	0	0	0	0	0	0	0	0
"S(2,2)SumVarnc"	0	0	183.96173	0	0	0	0	0	0	0	0	0	0	0	0	0
"S(2,2)SumEntrp"	0	0	1.6005573	0	0	0	0	0	0	0	0	0	0	0	0	0
"S(2,2)Entropy"	0	0	2.3506428	0	0	0	0	0	0	0	0	0	0	0	0	0
"S(2,2)DifVarnc"	0	0	71.513583	0	0	0	0	0	0	0	0	0	0	0	0	0
"S(2,2)DifEntrp"	0	0	1.3999196	0	0	0	0	0	0	0	0	0	0	0	0	0
"_Area_S(2,-2)"	0	0	492	0	0	0	0	0	0	0	0	0	0	0	0	0
"S(2,-2)AngScMom"	0	0	0.005907529	0	0	0	0	0	0	0	0	0	0	0	0	0
"S(2,-2)Contrast"	0	0	187.28049	0	0	0	0	0	0	0	0	0	0	0	0	0
"S(2,-2)Correlat"	0	0	0.008168121	0	0	0	0	0	0	0	0	0	0	0	0	0
"S(2,-2)SumOfSqs"	0	0	94.411408	0	0	0	0	0	0	0	0	0	0	0	0	0
"S(2,-2)InvDfMom"	0	0	0.10969207	0	0	0	0	0	0	0	0	0	0	0	0	0
"S(2,-2)SumAverg"	0	0	62.264228	0	0	0	0	0	0	0	0	0	0	0	0	0
"S(2,-2)SumVarnc"	0	0	190.36514	0	0	0	0	0	0	0	0	0	0	0	0	0
"S(2,-2)SumEntrp"	0	0	1.6059757	0	0	0	0	0	0	0	0	0	0	0	0	0
"S(2,-2)Entropy"	0	0	2.32894	0	0	0	0	0	0	0	0	0	0	0	0	0
"S(2,-2)DifVarnc"	0	0	68.328657	0	0	0	0	0	0	0	0	0	0	0	0	0
"S(2,-2)DifEntrp"	0	0	1.3671522	0	0	0	0	0	0	0	0	0	0	0	0	0
"_Area_S(3,0)"	0	0	480	0	0	0	0	0	0	0	0	0	0	0	0	0
"S(3,0)AngScMom"	0	0	0.0053125	0	0	0	0	0	0	0	0	0	0	0	0	0
"S(3,0)Contrast"	0	0	202.75	0	0	0	0	0	0	0	0	0	0	0	0	0
"S(3,0)Correlat"	0	0	-0.08399293	0	0	0	0	0	0	0	0	0	0	0	0	0
"S(3,0)SumOfSqs"	0	0	93.519983	0	0	0	0	0	0	0	0	0	0	0	0	0
"S(3,0)InvDfMom"	0	0	0.11975748	0	0	0	0	0	0	0	0	0	0	0	0	0
"S(3,0)SumAverg"	0	0	61.858333	0	0	0	0	0	0	0	0	0	0	0	0	0
"S(3,0)SumVarnc"	0	0	171.32993	0	0	0	0	0	0	0	0	0	0	0	0	0
"S(3,0)SumEntrp"	0	0	1.5932514	0	0	0	0	0	0	0	0	0	0	0	0	0
"S(3,0)Entropy"	0	0	2.3493752	0	0	0	0	0	0	0	0	0	0	0	0	0
"S(3,0)DifVarnc"	0	0	76.562222	0	0	0	0	0	0	0	0	0	0	0	0	0
"S(3,0)DifEntrp"	0	0	1.4022029	0	0	0	0	0	0	0	0	0	0	0	0	0
"_Area_S(0,3)"	0	0	480	0	0	0	0	0	0	0	0	0	0	0	0	0
"S(0,3)AngScMom"	0	0	0.005616319	0	0	0	0	0	0	0	0	0	0	0	0	0
"S(0,3)Contrast"	0	0	131.38333	0	0	0	0	0	0	0	0	0	0	0	0	0
"S(0,3)Correlat"	0	0	0.30175293	0	0	0	0	0	0	0	0	0	0	0	0	0
"S(0,3)SumOfSqs"	0	0	94.080833	0	0	0	0	0	0	0	0	0	0	0	0	0
"S(0,3)InvDfMom"	0	0	0.13480907	0	0	0	0	0	0	0	0	0	0	0	0	0
"S(0,3)SumAverg"	0	0	61.9	0	0	0	0	0	0	0	0	0	0	0	0	0
"S(0,3)SumVarnc"	0	0	244.94	0	0	0	0	0	0	0	0	0	0	0	0	0
"S(0,3)SumEntrp"	0	0	1.7015421	0	0	0	0	0	0	0	0	0	0	0	0	0
"S(0,3)Entropy"	0	0	2.339855	0	0	0	0	0	0	0	0	0	0	0	0	0
"S(0,3)DifVarnc"	0	0	50.982222	0	0	0	0	0	0	0	0	0	0	0	0	0
"S(0,3)DifEntrp"	0	0	1.3012309	0	0	0	0	0	0	0	0	0	0	0	0	0
"_Area_S(3,3)"	0	0	438	0	0	0	0	0	0	0	0	0	0	0	0	0
"S(3,3)AngScMom"	0	0	0.005181293	0	0	0	0	0	0	0	0	0	0	0	0	0
"S(3,3)Contrast"	0	0	177.08219	0	0	0	0	0	0	0	0	0	0	0	0	0
"S(3,3)Correlat"	0	0	0.081608293	0	0	0	0	0	0	0	0	0	0	0	0	0
"S(3,3)SumOfSqs"	0	0	96.408858	0	0	0	0	0	0	0	0	0	0	0	0	0
"S(3,3)InvDfMom"	0	0	0.079586888	0	0	0	0	0	0	0	0	0	0	0	0	0
"S(3,3)SumAverg"	0	0	61.86758	0	0	0	0	0	0	0	0	0	0	0	0	0
"S(3,3)SumVarnc"	0	0	208.55324	0	0	0	0	0	0	0	0	0	0	0	0	0
"S(3,3)SumEntrp"	0	0	1.6314429	0	0	0	0	0	0	0	0	0	0	0	0	0
"S(3,3)Entropy"	0	0	2.3740144	0	0	0	0	0	0	0	0	0	0	0	0	0
"S(3,3)DifVarnc"	0	0	62.230354	0	0	0	0	0	0	0	0	0	0	0	0	0
"S(3,3)DifEntrp"	0	0	1.380438	0	0	0	0	0	0	0	0	0	0	0	0	0
"_Area_S(3,-3)"	0	0	438	0	0	0	0	0	0	0	0	0	0	0	0	0
"S(3,-3)AngScMom"	0	0	0.005379371	0	0	0	0	0	0	0	0	0	0	0	0	0
"S(3,-3)Contrast"	0	0	172.74886	0	0	0	0	0	0	0	0	0	0	0	0	0
"S(3,-3)Correlat"	0	0	0.084768522	0	0	0	0	0	0	0	0	0	0	0	0	0
"S(3,-3)SumOfSqs"	0	0	94.374408	0	0	0	0	0	0	0	0	0	0	0	0	0
"S(3,-3)InvDfMom"	0	0	0.1080555	0	0	0	0	0	0	0	0	0	0	0	0	0
"S(3,-3)SumAverg"	0	0	61.990868	0	0	0	0	0	0	0	0	0	0	0	0	0
"S(3,-3)SumVarnc"	0	0	204.74878	0	0	0	0	0	0	0	0	0	0	0	0	0
"S(3,-3)SumEntrp"	0	0	1.6241371	0	0	0	0	0	0	0	0	0	0	0	0	0
"S(3,-3)Entropy"	0	0	2.3390244	0	0	0	0	0	0	0	0	0	0	0	0	0
"S(3,-3)DifVarnc"	0	0	59.94312	0	0	0	0	0	0	0	0	0	0	0	0	0
"S(3,-3)DifEntrp"	0	0	1.355441	0	0	0	0	0	0	0	0	0	0	0	0	0
"_Area_S(4,0)"	0	0	440	0	0	0	0	0	0	0	0	0	0	0	0	0
"S(4,0)AngScMom"	0	0	0.005681818	0	0	0	0	0	0	0	0	0	0	0	0	0
"S(4,0)Contrast"	0	0	151.58636	0	0	0	0	0	0	0	0	0	0	0	0	0
"S(4,0)Correlat"	0	0	0.21451582	0	0	0	0	0	0	0	0	0	0	0	0	0
"S(4,0)SumOfSqs"	0	0	96.492309	0	0	0	0	0	0	0	0	0	0	0	0	0
"S(4,0)InvDfMom"	0	0	0.095427325	0	0	0	0	0	0	0	0	0	0	0	0	0
"S(4,0)SumAverg"	0	0	61.440909	0	0	0	0	0	0	0	0	0	0	0	0	0
"S(4,0)SumVarnc"	0	0	234.38287	0	0	0	0	0	0	0	0	0	0	0	0	0
"S(4,0)SumEntrp"	0	0	1.6383421	0	0	0	0	0	0	0	0	0	0	0	0	0
"S(4,0)Entropy"	0	0	2.3425193	0	0	0	0	0	0	0	0	0	0	0	0	0
"S(4,0)DifVarnc"	0	0	55.991302	0	0	0	0	0	0	0	0	0	0	0	0	0
"S(4,0)DifEntrp"	0	0	1.3259679	0	0	0	0	0	0	0	0	0	0	0	0	0
"_Area_S(0,4)"	0	0	440	0	0	0	0	0	0	0	0	0	0	0	0	0
"S(0,4)AngScMom"	0	0	0.005568182	0	0	0	0	0	0	0	0	0	0	0	0	0
"S(0,4)Contrast"	0	0	156.69545	0	0	0	0	0	0	0	0	0	0	0	0	0
"S(0,4)Correlat"	0	0	0.14043327	0	0	0	0	0	0	0	0	0	0	0	0	0
"S(0,4)SumOfSqs"	0	0	91.147929	0	0	0	0	0	0	0	0	0	0	0	0	0
"S(0,4)InvDfMom"	0	0	0.10524886	0	0	0	0	0	0	0	0	0	0	0	0	0
"S(0,4)SumAverg"	0	0	62.231818	0	0	0	0	0	0	0	0	0	0	0	0	0
"S(0,4)SumVarnc"	0	0	207.89626	0	0	0	0	0	0	0	0	0	0	0	0	0
"S(0,4)SumEntrp"	0	0	1.6302483	0	0	0	0	0	0	0	0	0	0	0	0	0
"S(0,4)Entropy"	0	0	2.3516206	0	0	0	0	0	0	0	0	0	0	0	0	0
"S(0,4)DifVarnc"	0	0	60.744525	0	0	0	0	0	0	0	0	0	0	0	0	0
"S(0,4)DifEntrp"	0	0	1.3619441	0	0	0	0	0	0	0	0	0	0	0	0	0
"_Area_S(4,4)"	0	0	384	0	0	0	0	0	0	0	0	0	0	0	0	0
"S(4,4)AngScMom"	0	0	0.005927192	0	0	0	0	0	0	0	0	0	0	0	0	0
"S(4,4)Contrast"	0	0	185.8125	0	0	0	0	0	0	0	0	0	0	0	0	0
"S(4,4)Correlat"	0	0	0.048690472	0	0	0	0	0	0	0	0	0	0	0	0	0
"S(4,4)SumOfSqs"	0	0	97.661431	0	0	0	0	0	0	0	0	0	0	0	0	0
"S(4,4)InvDfMom"	0	0	0.11535883	0	0	0	0	0	0	0	0	0	0	0	0	0
"S(4,4)SumAverg"	0	0	62.322917	0	0	0	0	0	0	0	0	0	0	0	0	0
"S(4,4)SumVarnc"	0	0	204.83322	0	0	0	0	0	0	0	0	0	0	0	0	0
"S(4,4)SumEntrp"	0	0	1.6238216	0	0	0	0	0	0	0	0	0	0	0	0	0
"S(4,4)Entropy"	0	0	2.3063834	0	0	0	0	0	0	0	0	0	0	0	0	0
"S(4,4)DifVarnc"	0	0	68.225586	0	0	0	0	0	0	0	0	0	0	0	0	0
"S(4,4)DifEntrp"	0	0	1.3844956	0	0	0	0	0	0	0	0	0	0	0	0	0
"_Area_S(4,-4)"	0	0	384	0	0	0	0	0	0	0	0	0	0	0	0	0
"S(4,-4)AngScMom"	0	0	0.005723741	0	0	0	0	0	0	0	0	0	0	0	0	0
"S(4,-4)Contrast"	0	0	161.54167	0	0	0	0	0	0	0	0	0	0	0	0	0
"S(4,-4)Correlat"	0	0	0.11713275	0	0	0	0	0	0	0	0	0	0	0	0	0
"S(4,-4)SumOfSqs"	0	0	91.486952	0	0	0	0	0	0	0	0	0	0	0	0	0
"S(4,-4)InvDfMom"	0	0	0.098158457	0	0	0	0	0	0	0	0	0	0	0	0	0
"S(4,-4)SumAverg"	0	0	61.822917	0	0	0	0	0	0	0	0	0	0	0	0	0
"S(4,-4)SumVarnc"	0	0	204.40614	0	0	0	0	0	0	0	0	0	0	0	0	0
"S(4,-4)SumEntrp"	0	0	1.6377654	0	0	0	0	0	0	0	0	0	0	0	0	0
"S(4,-4)Entropy"	0	0	2.3267001	0	0	0	0	0	0	0	0	0	0	0	0	0
"S(4,-4)DifVarnc"	0	0	54.332899	0	0	0	0	0	0	0	0	0	0	0	0	0
"S(4,-4)DifEntrp"	0	0	1.3322821	0	0	0	0	0	0	0	0	0	0	0	0	0
"_Area_S(5,0)"	0	0	404	0	0	0	0	0	0	0	0	0	0	0	0	0
"S(5,0)AngScMom"	0	0	0.00509754	0	0	0	0	0	0	0	0	0	0	0	0	0
"S(5,0)Contrast"	0	0	160.07426	0	0	0	0	0	0	0	0	0	0	0	0	0
"S(5,0)Correlat"	0	0	0.20814973	0	0	0	0	0	0	0	0	0	0	0	0	0
"S(5,0)SumOfSqs"	0	0	101.07609	0	0	0	0	0	0	0	0	0	0	0	0	0
"S(5,0)InvDfMom"	0	0	0.07964488	0	0	0	0	0	0	0	0	0	0	0	0	0
"S(5,0)SumAverg"	0	0	61.509901	0	0	0	0	0	0	0	0	0	0	0	0	0
"S(5,0)SumVarnc"	0	0	244.2301	0	0	0	0	0	0	0	0	0	0	0	0	0
"S(5,0)SumEntrp"	0	0	1.6203946	0	0	0	0	0	0	0	0	0	0	0	0	0
"S(5,0)Entropy"	0	0	2.3479379	0	0	0	0	0	0	0	0	0	0	0	0	0
"S(5,0)DifVarnc"	0	0	50.861411	0	0	0	0	0	0	0	0	0	0	0	0	0
"S(5,0)DifEntrp"	0	0	1.3688123	0	0	0	0	0	0	0	0	0	0	0	0	0
"_Area_S(0,5)"	0	0	404	0	0	0	0	0	0	0	0	0	0	0	0	0
"S(0,5)AngScMom"	0	0	0.006077836	0	0	0	0	0	0	0	0	0	0	0	0	0
"S(0,5)Contrast"	0	0	153.83663	0	0	0	0	0	0	0	0	0	0	0	0	0
"S(0,5)Correlat"	0	0	0.13802947	0	0	0	0	0	0	0	0	0	0	0	0	0
"S(0,5)SumOfSqs"	0	0	89.235436	0	0	0	0	0	0	0	0	0	0	0	0	0
"S(0,5)InvDfMom"	0	0	0.10228041	0	0	0	0	0	0	0	0	0	0	0	0	0
"S(0,5)SumAverg"	0	0	62.420792	0	0	0	0	0	0	0	0	0	0	0	0	0
"S(0,5)SumVarnc"	0	0	203.10511	0	0	0	0	0	0	0	0	0	0	0	0	0
"S(0,5)SumEntrp"	0	0	1.5991451	0	0	0	0	0	0	0	0	0	0	0	0	0
"S(0,5)Entropy"	0	0	2.3097108	0	0	0	0	0	0	0	0	0	0	0	0	0
"S(0,5)DifVarnc"	0	0	56.882389	0	0	0	0	0	0	0	0	0	0	0	0	0
"S(0,5)DifEntrp"	0	0	1.3325485	0	0	0	0	0	0	0	0	0	0	0	0	0
"_Area_S(5,5)"	0	0	330	0	0	0	0	0	0	0	0	0	0	0	0	0
"S(5,5)AngScMom"	0	0	0.005876951	0	0	0	0	0	0	0	0	0	0	0	0	0
"S(5,5)Contrast"	0	0	198.78788	0	0	0	0	0	0	0	0	0	0	0	0	0
"S(5,5)Correlat"	0	0	0.0071164	0	0	0	0	0	0	0	0	0	0	0	0	0
"S(5,5)SumOfSqs"	0	0	100.10634	0	0	0	0	0	0	0	0	0	0	0	0	0
"S(5,5)InvDfMom"	0	0	0.075933982	0	0	0	0	0	0	0	0	0	0	0	0	0
"S(5,5)SumAverg"	0	0	62.363636	0	0	0	0	0	0	0	0	0	0	0	0	0
"S(5,5)SumVarnc"	0	0	201.63747	0	0	0	0	0	0	0	0	0	0	0	0	0
"S(5,5)SumEntrp"	0	0	1.6134099	0	0	0	0	0	0	0	0	0	0	0	0	0
"S(5,5)Entropy"	0	0	2.2917668	0	0	0	0	0	0	0	0	0	0	0	0	0
"S(5,5)DifVarnc"	0	0	63.94652	0	0	0	0	0	0	0	0	0	0	0	0	0
"S(5,5)DifEntrp"	0	0	1.3767877	0	0	0	0	0	0	0	0	0	0	0	0	0
"_Area_S(5,-5)"	0	0	330	0	0	0	0	0	0	0	0	0	0	0	0	0
"S(5,-5)AngScMom"	0	0	0.005968779	0	0	0	0	0	0	0	0	0	0	0	0	0
"S(5,-5)Contrast"	0	0	161.13939	0	0	0	0	0	0	0	0	0	0	0	0	0
"S(5,-5)Correlat"	0	0	0.083821111	0	0	0	0	0	0	0	0	0	0	0	0	0
"S(5,-5)SumOfSqs"	0	0	87.94101	0	0	0	0	0	0	0	0	0	0	0	0	0
"S(5,-5)InvDfMom"	0	0	0.097145259	0	0	0	0	0	0	0	0	0	0	0	0	0
"S(5,-5)SumAverg"	0	0	61.866667	0	0	0	0	0	0	0	0	0	0	0	0	0
"S(5,-5)SumVarnc"	0	0	190.62465	0	0	0	0	0	0	0	0	0	0	0	0	0
"S(5,-5)SumEntrp"	0	0	1.6009168	0	0	0	0	0	0	0	0	0	0	0	0	0
"S(5,-5)Entropy"	0	0	2.2915489	0	0	0	0	0	0	0	0	0	0	0	0	0
"S(5,-5)DifVarnc"	0	0	50.188283	0	0	0	0	0	0	0	0	0	0	0	0	0
"S(5,-5)DifEntrp"	0	0	1.3387285	0	0	0	0	0	0	0	0	0	0	0	0	0
Horzl_RLNonUni	0	0	267.83737	0	0	0	0	0	0	0	0	0	0	0	0	0
Horzl_GLevNonU	0	0	15.622837	0	0	0	0	0	0	0	0	0	0	0	0	0
Horzl_LngREmph	0	0	1.1141869	0	0	0	0	0	0	0	0	0	0	0	0	0
Horzl_ShrtREmp	0	0	0.97145329	0	0	0	0	0	0	0	0	0	0	0	0	0
Horzl_Fraction	0	0	0.96333333	0	0	0	0	0	0	0	0	0	0	0	0	0
Vertl_RLNonUni	0	0	194.76834	0	0	0	0	0	0	0	0	0	0	0	0	0
Vertl_GLevNonU	0	0	13.46332	0	0	0	0	0	0	0	0	0	0	0	0	0
Vertl_LngREmph	0	0	1.5135135	0	0	0	0	0	0	0	0	0	0	0	0	0
Vertl_ShrtREmp	0	0	0.8910607	0	0	0	0	0	0	0	0	0	0	0	0	0
Vertl_Fraction	0	0	0.86333333	0	0	0	0	0	0	0	0	0	0	0	0	0
45dgr_RLNonUni	0	0	247.18505	0	0	0	0	0	0	0	0	0	0	0	0	0
45dgr_GLevNonU	0	0	15.384342	0	0	0	0	0	0	0	0	0	0	0	0	0
45dgr_LngREmph	0	0	1.2099644	0	0	0	0	0	0	0	0	0	0	0	0	0
45dgr_ShrtREmp	0	0	0.95146303	0	0	0	0	0	0	0	0	0	0	0	0	0
45dgr_Fraction	0	0	0.93666667	0	0	0	0	0	0	0	0	0	0	0	0	0
135dr_RLNonUni	0	0	256.57895	0	0	0	0	0	0	0	0	0	0	0	0	0
135dr_GLevNonU	0	0	15.729825	0	0	0	0	0	0	0	0	0	0	0	0	0
135dr_LngREmph	0	0	1.1578947	0	0	0	0	0	0	0	0	0	0	0	0	0
135dr_ShrtREmp	0	0	0.96052632	0	0	0	0	0	0	0	0	0	0	0	0	0
135dr_Fraction	0	0	0.95	0	0	0	0	0	0	0	0	0	0	0	0	0
_AreaGr	0	0	248	0	0	0	0	0	0	0	0	0	0	0	0	0
GrMean	0	0	3.4853513	0	0	0	0	0	0	0	0	0	0	0	0	0
GrVariance	0	0	3.6910361	0	0	0	0	0	0	0	0	0	0	0	0	0
GrSkewness	0	0	0.52982458	0	0	0	0	0	0	0	0	0	0	0	0	0
GrKurtosis	0	0	-0.10854528	0	0	0	0	0	0	0	0	0	0	0	0	0
GrNonZeros	0	0	0.96774194	0	0	0	0	0	0	0	0	0	0	0	0	0
_AreaARM	0	0	248	0	0	0	0	0	0	0	0	0	0	0	0	0
Teta1	0	0	0.64498676	0	0	0	0	0	0	0	0	0	0	0	0	0
Teta2	0	0	-0.59010954	0	0	0	0	0	0	0	0	0	0	0	0	0
Teta3	0	0	0.95750684	0	0	0	0	0	0	0	0	0	0	0	0	0
Teta4	0	0	-0.077689745	0	0	0	0	0	0	0	0	0	0	0	0	0
Sigma	0	0	0.35899264	0	0	0	0	0	0	0	0	0	0	0	0	0
WavEnLL_s-1	0	0	17172.937	0	0	0	0	0	0	0	0	0	0	0	0	0
WavEnLH_s-1	0	0	86.838483	0	0	0	0	0	0	0	0	0	0	0	0	0
WavEnHL_s-1	0	0	268.05478	0	0	0	0	0	0	0	0	0	0	0	0	0
WavEnHH_s-1	0	0	18.945225	0	0	0	0	0	0	0	0	0	0	0	0	0
WavEnLL_s-2	0	0	17119.722	0	0	0	0	0	0	0	0	0	0	0	0	0
WavEnLH_s-2	0	0	244.31306	0	0	0	0	0	0	0	0	0	0	0	0	0
WavEnHL_s-2	0	0	384.40625	0	0	0	0	0	0	0	0	0	0	0	0	0
WavEnHH_s-2	0	0	75.757812	0	0	0	0	0	0	0	0	0	0	0	0	0
WavEnLL_s-3	0	0	18620.819	0	0	0	0	0	0	0	0	0	0	0	0	0
WavEnLH_s-3	0	0	109.51414	0	0	0	0	0	0	0	0	0	0	0	0	0
WavEnHL_s-3	0	0	170.55516	0	0	0	0	0	0	0	0	0	0	0	0	0
WavEnHH_s-3	0	0	65.522441	0	0	0	0	0	0	0	0	0	0	0	0	0
WavEnLL_s-4	0	0	19244.032	0	0	0	0	0	0	0	0	0	0	0	0	0
WavEnLH_s-4	0	0	39.652493	0	0	0	0	0	0	0	0	0	0	0	0	0
WavEnHL_s-4	0	0	289.55148	0	0	0	0	0	0	0	0	0	0	0	0	0
WavEnHH_s-4	0	0	40.913097	0	0	0	0	0	0	0	0	0	0	0	0	0
