# Supplementary material for: Hepatitis C Related Chronic Liver Cirrhosis: Feasibility of Texture Analysis of MR Images for Classification of Fibrosis Stage and Necroinflammatory Activity Grade
Source: PLoS One. 2015 Mar 5;10(3):e0118297. doi: 10.1371/journal.pone.0118297 (PMC4351185; doi:10.1371/journal.pone.0118297)
Supplement: S3 Dataset — (ZIP) [file pone.0118297.s003.zip]

Archive with 375 entries (371 files):
- necroinflammatory activity grade/
- necroinflammatory activity grade/EOB-HP/
- necroinflammatory activity grade/EOB-HP/1-A2.par
- necroinflammatory activity grade/EOB-HP/10-A2.par
- necroinflammatory activity grade/EOB-HP/100-A1.par
- necroinflammatory activity grade/EOB-HP/101-A2.par
- necroinflammatory activity grade/EOB-HP/102-A1.par
- necroinflammatory activity grade/EOB-HP/103-A2.par
- necroinflammatory activity grade/EOB-HP/104-A2.par
- necroinflammatory activity grade/EOB-HP/105-A1.par
- necroinflammatory activity grade/EOB-HP/106-A1.par
- necroinflammatory activity grade/EOB-HP/107-A2.par
- necroinflammatory activity grade/EOB-HP/108-A2.par
- necroinflammatory activity grade/EOB-HP/109-A2.par
- necroinflammatory activity grade/EOB-HP/11-A2.par
- necroinflammatory activity grade/EOB-HP/110-A2.par
- necroinflammatory activity grade/EOB-HP/111-A1.par
- necroinflammatory activity grade/EOB-HP/112-A2.par
- necroinflammatory activity grade/EOB-HP/113-A2.par
- necroinflammatory activity grade/EOB-HP/114-A2.par
- necroinflammatory activity grade/EOB-HP/115-A2.par
- necroinflammatory activity grade/EOB-HP/116-A2.par
- necroinflammatory activity grade/EOB-HP/117-A2.par
- necroinflammatory activity grade/EOB-HP/118-A1.par
- necroinflammatory activity grade/EOB-HP/119-A3.par
- necroinflammatory activity grade/EOB-HP/12-A2.par
- necroinflammatory activity grade/EOB-HP/120-A2.par
- necroinflammatory activity grade/EOB-HP/121-A2.par
- necroinflammatory activity grade/EOB-HP/122-A2.par
- necroinflammatory activity grade/EOB-HP/123-A1.par
- necroinflammatory activity grade/EOB-HP/13-A1.par
- necroinflammatory activity grade/EOB-HP/14-A2.par
- necroinflammatory activity grade/EOB-HP/15-A2.par
- necroinflammatory activity grade/EOB-HP/16-A2.par
- necroinflammatory activity grade/EOB-HP/17-A2.par
- necroinflammatory activity grade/EOB-HP/18-A1.par
- necroinflammatory activity grade/EOB-HP/19-A1.par
- necroinflammatory activity grade/EOB-HP/2-A2.par
- necroinflammatory activity grade/EOB-HP/20-A1.par
- necroinflammatory activity grade/EOB-HP/21-A1.par
- necroinflammatory activity grade/EOB-HP/22-A1.par
- necroinflammatory activity grade/EOB-HP/23-A1.par
- necroinflammatory activity grade/EOB-HP/24-A2.par
- necroinflammatory activity grade/EOB-HP/25-A1.par
- necroinflammatory activity grade/EOB-HP/26-A2.par
- necroinflammatory activity grade/EOB-HP/27-A2.par
- necroinflammatory activity grade/EOB-HP/28-A1.par
- necroinflammatory activity grade/EOB-HP/29-A1.par
- necroinflammatory activity grade/EOB-HP/3-A2.par
- necroinflammatory activity grade/EOB-HP/30-A2.par
- necroinflammatory activity grade/EOB-HP/31-A2.par
- necroinflammatory activity grade/EOB-HP/32-A2.par
- necroinflammatory activity grade/EOB-HP/33-A2.par
- necroinflammatory activity grade/EOB-HP/34-A1.par
- necroinflammatory activity grade/EOB-HP/35-A2.par
- necroinflammatory activity grade/EOB-HP/36-A2.par
- necroinflammatory activity grade/EOB-HP/37-A2.par
- necroinflammatory activity grade/EOB-HP/38-A1.par
- necroinflammatory activity grade/EOB-HP/39-A1.par
- necroinflammatory activity grade/EOB-HP/4-A2.par
- necroinflammatory activity grade/EOB-HP/40-A1.par
- necroinflammatory activity grade/EOB-HP/41-A2.par
- necroinflammatory activity grade/EOB-HP/42-A2.par
- necroinflammatory activity grade/EOB-HP/43-A2.par
- necroinflammatory activity grade/EOB-HP/44-A2.par
- necroinflammatory activity grade/EOB-HP/45-A2.par
- necroinflammatory activity grade/EOB-HP/46-A2.par
- necroinflammatory activity grade/EOB-HP/47-A1.par
- necroinflammatory activity grade/EOB-HP/48-A1.par
- necroinflammatory activity grade/EOB-HP/49-A2.par
- necroinflammatory activity grade/EOB-HP/5-A2.par
- necroinflammatory activity grade/EOB-HP/50-A2.par
- necroinflammatory activity grade/EOB-HP/51-A2.par
- necroinflammatory activity grade/EOB-HP/52-A2.par
- necroinflammatory activity grade/EOB-HP/53-A2.par
- necroinflammatory activity grade/EOB-HP/54-A2.par
- necroinflammatory activity grade/EOB-HP/55-A2.par
- necroinflammatory activity grade/EOB-HP/56-A1.par
- necroinflammatory activity grade/EOB-HP/57-A2.par
- necroinflammatory activity grade/EOB-HP/58-A2.par
- necroinflammatory activity grade/EOB-HP/59-A2.par
- necroinflammatory activity grade/EOB-HP/6-A2.par
- necroinflammatory activity grade/EOB-HP/60-A2.par
- necroinflammatory activity grade/EOB-HP/61-A2.par
- necroinflammatory activity grade/EOB-HP/62-A2.par
- necroinflammatory activity grade/EOB-HP/63-A2.par
- necroinflammatory activity grade/EOB-HP/64-A2.par
- necroinflammatory activity grade/EOB-HP/65-A2.par
- necroinflammatory activity grade/EOB-HP/66-A1.par
- necroinflammatory activity grade/EOB-HP/67-A2.par
- necroinflammatory activity grade/EOB-HP/68-A2.par
- necroinflammatory activity grade/EOB-HP/69-A3.par
- necroinflammatory activity grade/EOB-HP/7-A1.par
- necroinflammatory activity grade/EOB-HP/70-A1.par
- necroinflammatory activity grade/EOB-HP/71-A2.par
- necroinflammatory activity grade/EOB-HP/72-A2.par
- necroinflammatory activity grade/EOB-HP/73-A1.par
- necroinflammatory activity grade/EOB-HP/74-A1.par
- necroinflammatory activity grade/EOB-HP/75-A2.par
- necroinflammatory activity grade/EOB-HP/76-A1.par
- necroinflammatory activity grade/EOB-HP/77-A1.par
- necroinflammatory activity grade/EOB-HP/78-A1.par
- necroinflammatory activity grade/EOB-HP/79-A2.par
- necroinflammatory activity grade/EOB-HP/8-A2.par
- necroinflammatory activity grade/EOB-HP/80-A1.par
- necroinflammatory activity grade/EOB-HP/81-A2.par
- necroinflammatory activity grade/EOB-HP/82-A2.par
- necroinflammatory activity grade/EOB-HP/83-A2.par
- necroinflammatory activity grade/EOB-HP/84-A1.par
- necroinflammatory activity grade/EOB-HP/85-A1.par
- necroinflammatory activity grade/EOB-HP/86-A3.par
- necroinflammatory activity grade/EOB-HP/87-A1.par
- necroinflammatory activity grade/EOB-HP/88-A2.par
- necroinflammatory activity grade/EOB-HP/89-A2.par
- necroinflammatory activity grade/EOB-HP/9-A2.par
- necroinflammatory activity grade/EOB-HP/90-A2.par
- necroinflammatory activity grade/EOB-HP/91-A1.par
- necroinflammatory activity grade/EOB-HP/92-A2.par
- necroinflammatory activity grade/EOB-HP/93-A2.par
- necroinflammatory activity grade/EOB-HP/94-A2.par
- necroinflammatory activity grade/EOB-HP/95-A1.par
- necroinflammatory activity grade/EOB-HP/96-A1.par
- necroinflammatory activity grade/EOB-HP/97-A2.par
- necroinflammatory activity grade/EOB-HP/98-A1.par
- necroinflammatory activity grade/EOB-HP/99-A2.par
- necroinflammatory activity grade/T1W/
- necroinflammatory activity grade/T1W/.DS_Store
- necroinflammatory activity grade/T1W/._.DS_Store
- necroinflammatory activity grade/T1W/1-A2.par
- necroinflammatory activity grade/T1W/10-A2.par
- necroinflammatory activity grade/T1W/100-A1.par
- necroinflammatory activity grade/T1W/101-A2.par
- necroinflammatory activity grade/T1W/102-A1.par
- necroinflammatory activity grade/T1W/103-A2.par
- necroinflammatory activity grade/T1W/104-A2.par
- necroinflammatory activity grade/T1W/105-A1.par
- necroinflammatory activity grade/T1W/106-A1.par
- necroinflammatory activity grade/T1W/107-A2.par
- necroinflammatory activity grade/T1W/108-A2.par
- necroinflammatory activity grade/T1W/109-A2.par
- necroinflammatory activity grade/T1W/11-A2.par
- necroinflammatory activity grade/T1W/110-A2.par
- necroinflammatory activity grade/T1W/111-A1.par
- necroinflammatory activity grade/T1W/112-A2.par
- necroinflammatory activity grade/T1W/113-A2.par
- necroinflammatory activity grade/T1W/114-A2.par
- necroinflammatory activity grade/T1W/115-A2.par
- necroinflammatory activity grade/T1W/116-A2.par
- necroinflammatory activity grade/T1W/117-A2.par
- necroinflammatory activity grade/T1W/118-A1.par
- necroinflammatory activity grade/T1W/119-A3.par
- necroinflammatory activity grade/T1W/12-A2.par
- necroinflammatory activity grade/T1W/120-A2.par
- necroinflammatory activity grade/T1W/121-A2.par
- necroinflammatory activity grade/T1W/122-A2.par
- necroinflammatory activity grade/T1W/123-A1.par
- necroinflammatory activity grade/T1W/13-A1.par
- necroinflammatory activity grade/T1W/14-A2.par
- necroinflammatory activity grade/T1W/15-A2.par
- necroinflammatory activity grade/T1W/16-A2.par
- necroinflammatory activity grade/T1W/17-A2.par
- necroinflammatory activity grade/T1W/18-A1.par
- necroinflammatory activity grade/T1W/19-A1.par
- necroinflammatory activity grade/T1W/2-A2.par
- necroinflammatory activity grade/T1W/20-A1.par
- necroinflammatory activity grade/T1W/21-A1.par
- necroinflammatory activity grade/T1W/22-A1.par
- necroinflammatory activity grade/T1W/23-A1.par
- necroinflammatory activity grade/T1W/24-A2.par
- necroinflammatory activity grade/T1W/25-A1.par
- necroinflammatory activity grade/T1W/26-A2.par
- necroinflammatory activity grade/T1W/27-A2.par
- necroinflammatory activity grade/T1W/28-A1.par
- necroinflammatory activity grade/T1W/29-A1.par
- necroinflammatory activity grade/T1W/3-A2.par
- necroinflammatory activity grade/T1W/30-A2.par
- necroinflammatory activity grade/T1W/31-A2.par
- necroinflammatory activity grade/T1W/32-A2.par
- necroinflammatory activity grade/T1W/33-A2.par
- necroinflammatory activity grade/T1W/34-A1.par
- necroinflammatory activity grade/T1W/35-A2.par
- necroinflammatory activity grade/T1W/36-A2.par
- necroinflammatory activity grade/T1W/37-A2.par
- necroinflammatory activity grade/T1W/38-A1.par
- necroinflammatory activity grade/T1W/39-A1.par
- necroinflammatory activity grade/T1W/4-A2.par
- necroinflammatory activity grade/T1W/40-A1.par
- necroinflammatory activity grade/T1W/41-A2.par
- necroinflammatory activity grade/T1W/42-A2.par
- necroinflammatory activity grade/T1W/43-A2.par
- necroinflammatory activity grade/T1W/44-A2.par
- necroinflammatory activity grade/T1W/45-A2.par
- necroinflammatory activity grade/T1W/46-A2.par
- necroinflammatory activity grade/T1W/47-A1.par
- necroinflammatory activity grade/T1W/48-A1.par
- necroinflammatory activity grade/T1W/49-A2.par
- necroinflammatory activity grade/T1W/5-A2.par
- necroinflammatory activity grade/T1W/50-A2.par
- necroinflammatory activity grade/T1W/51-A2.par
- necroinflammatory activity grade/T1W/52-A2.par
- necroinflammatory activity grade/T1W/53-A2.par
- necroinflammatory activity grade/T1W/54-A2.par
- necroinflammatory activity grade/T1W/55-A2.par
- necroinflammatory activity grade/T1W/56-A1.par
- necroinflammatory activity grade/T1W/57-A2.par
- necroinflammatory activity grade/T1W/58-A2.par
- necroinflammatory activity grade/T1W/59-A2.par
- necroinflammatory activity grade/T1W/6-A2.par
- necroinflammatory activity grade/T1W/60-A2.par
- necroinflammatory activity grade/T1W/61-A2.par
- necroinflammatory activity grade/T1W/62-A2.par
- necroinflammatory activity grade/T1W/63-A2.par
- necroinflammatory activity grade/T1W/64-A2.par
- necroinflammatory activity grade/T1W/65-A2.par
- necroinflammatory activity grade/T1W/66-A1.par
- necroinflammatory activity grade/T1W/67-A2.par
- necroinflammatory activity grade/T1W/68-A2.par
- necroinflammatory activity grade/T1W/69-A3.par
- necroinflammatory activity grade/T1W/7-A1.par
- necroinflammatory activity grade/T1W/70-A1.par
- necroinflammatory activity grade/T1W/71-A2.par
- necroinflammatory activity grade/T1W/72-A2.par
- necroinflammatory activity grade/T1W/73-A1.par
- necroinflammatory activity grade/T1W/74-A1.par
- necroinflammatory activity grade/T1W/75-A2.par
- necroinflammatory activity grade/T1W/76-A1.par
- necroinflammatory activity grade/T1W/77-A1.par
- necroinflammatory activity grade/T1W/78-A1.par
- necroinflammatory activity grade/T1W/79-A2.par
- necroinflammatory activity grade/T1W/8-A2.par
- necroinflammatory activity grade/T1W/80-A1.par
- necroinflammatory activity grade/T1W/81-A2.par
- necroinflammatory activity grade/T1W/82-A2.par
- necroinflammatory activity grade/T1W/83-A2.par
- necroinflammatory activity grade/T1W/84-A1.par
- necroinflammatory activity grade/T1W/85-A1.par
- necroinflammatory activity grade/T1W/86-A3.par
- necroinflammatory activity grade/T1W/87-A1.par
- necroinflammatory activity grade/T1W/88-A2.par
- necroinflammatory activity grade/T1W/89-A2.par
- necroinflammatory activity grade/T1W/9-A2.par
- necroinflammatory activity grade/T1W/90-A2.par
- necroinflammatory activity grade/T1W/91-A1.par
- necroinflammatory activity grade/T1W/92-A2.par
- necroinflammatory activity grade/T1W/93-A2.par
- necroinflammatory activity grade/T1W/94-A2.par
- necroinflammatory activity grade/T1W/95-A1.par
- necroinflammatory activity grade/T1W/96-A1.par
- necroinflammatory activity grade/T1W/97-A2.par
- necroinflammatory activity grade/T1W/98-A1.par
- necroinflammatory activity grade/T1W/99-A2.par
- necroinflammatory activity grade/T2W/
- necroinflammatory activity grade/T2W/1-A2.par
- necroinflammatory activity grade/T2W/10-A2.par
- necroinflammatory activity grade/T2W/100-A1.par
- necroinflammatory activity grade/T2W/101-A2.par
- necroinflammatory activity grade/T2W/102-A1.par
- necroinflammatory activity grade/T2W/103-A2.par
- necroinflammatory activity grade/T2W/104-A2.par
- necroinflammatory activity grade/T2W/105-A1.par
- necroinflammatory activity grade/T2W/106-A1.par
- necroinflammatory activity grade/T2W/107-A2.par
- necroinflammatory activity grade/T2W/108-A2.par
- necroinflammatory activity grade/T2W/109-A2.par
- necroinflammatory activity grade/T2W/11-A2.par
- necroinflammatory activity grade/T2W/110-A2.par
- necroinflammatory activity grade/T2W/111-A1.par
- necroinflammatory activity grade/T2W/112-A2.par
- necroinflammatory activity grade/T2W/113-A2.par
- necroinflammatory activity grade/T2W/114-A2.par
- necroinflammatory activity grade/T2W/115-A2.par
- necroinflammatory activity grade/T2W/116-A2.par
- necroinflammatory activity grade/T2W/117-A2.par
- necroinflammatory activity grade/T2W/118-A1.par
- necroinflammatory activity grade/T2W/119-A3.par
- necroinflammatory activity grade/T2W/12-A2.par
- necroinflammatory activity grade/T2W/120-A2.par
- necroinflammatory activity grade/T2W/121-A2.par
- necroinflammatory activity grade/T2W/122-A2.par
- necroinflammatory activity grade/T2W/123-A1.par
- necroinflammatory activity grade/T2W/13-A1.par
- necroinflammatory activity grade/T2W/14-A2.par
- necroinflammatory activity grade/T2W/15-A2.par
- necroinflammatory activity grade/T2W/16-A2.par
- necroinflammatory activity grade/T2W/17-A2.par
- necroinflammatory activity grade/T2W/18-A1.par
- necroinflammatory activity grade/T2W/19-A1.par
- necroinflammatory activity grade/T2W/2-A2.par
- necroinflammatory activity grade/T2W/20-A1.par
- necroinflammatory activity grade/T2W/21-A1.par
- necroinflammatory activity grade/T2W/22-A1.par
- necroinflammatory activity grade/T2W/23-A1.par
- necroinflammatory activity grade/T2W/24-A2.par
- necroinflammatory activity grade/T2W/25-A1.par
- necroinflammatory activity grade/T2W/26-A2.par
- necroinflammatory activity grade/T2W/27-A2.par
- necroinflammatory activity grade/T2W/28-A1.par
- necroinflammatory activity grade/T2W/29-A1.par
- necroinflammatory activity grade/T2W/3-A2.par
- necroinflammatory activity grade/T2W/30-A2.par
[truncated: 75 more entries]
