# Supplementary material for: Hepatitis C Related Chronic Liver Cirrhosis: Feasibility of Texture Analysis of MR Images for Classification of Fibrosis Stage and Necroinflammatory Activity Grade
Source: PLoS One. 2015 Mar 5;10(3):e0118297. doi: 10.1371/journal.pone.0118297 (PMC4351185; doi:10.1371/journal.pone.0118297)
Supplement: S3 Dataset — (ZIP) [file pone.0118297.s003.zip › necroinflammatory activity grade/EOB-HP/33-A2.par]

Image File: 33-F4A2-13-67.bmp 
ROI File: newdraw.roi 
Image size: 512 x 512
Min. lum.: 1
Max. lum.: 256
Bits/pixel: 8

Normalisation =  3 sigma
Histogram analysis = Yes
"CO matrix analysis = Yes, Dimensions = 6 x 6, Distances = 1 2 3 4 5"
"RL matrix analysis = Yes, Dimension = 6"
"Gradient analysis = Yes, Max pixel value = 16"
AR model analysis = Yes
Wavelet analysis = Yes

--------------- CLASS NAMES ----------------

----------------- FEATURES -----------------																
_Area	0	300	0	0	0	0	0	0	0	0	0	0	0	0	0	0
_MinNorm	0	103	0	0	0	0	0	0	0	0	0	0	0	0	0	0
_MaxNorm	0	141	0	0	0	0	0	0	0	0	0	0	0	0	0	0
Mean	0	122.59	0	0	0	0	0	0	0	0	0	0	0	0	0	0
Variance	0	40.2019	0	0	0	0	0	0	0	0	0	0	0	0	0	0
Skewness	0	0.21171932	0	0	0	0	0	0	0	0	0	0	0	0	0	0
Kurtosis	0	-0.22457586	0	0	0	0	0	0	0	0	0	0	0	0	0	0
Perc.01%	0	110	0	0	0	0	0	0	0	0	0	0	0	0	0	0
Perc.10%	0	114	0	0	0	0	0	0	0	0	0	0	0	0	0	0
Perc.50%	0	122	0	0	0	0	0	0	0	0	0	0	0	0	0	0
Perc.90%	0	130	0	0	0	0	0	0	0	0	0	0	0	0	0	0
Perc.99%	0	138	0	0	0	0	0	0	0	0	0	0	0	0	0	0
"_Area_S(1,0)"	0	560	0	0	0	0	0	0	0	0	0	0	0	0	0	0
"S(1,0)AngScMom"	0	0.004859694	0	0	0	0	0	0	0	0	0	0	0	0	0	0
"S(1,0)Contrast"	0	66.003571	0	0	0	0	0	0	0	0	0	0	0	0	0	0
"S(1,0)Correlat"	0	0.69052614	0	0	0	0	0	0	0	0	0	0	0	0	0	0
"S(1,0)SumOfSqs"	0	106.63836	0	0	0	0	0	0	0	0	0	0	0	0	0	0
"S(1,0)InvDfMom"	0	0.13685413	0	0	0	0	0	0	0	0	0	0	0	0	0	0
"S(1,0)SumAverg"	0	64.260714	0	0	0	0	0	0	0	0	0	0	0	0	0	0
"S(1,0)SumVarnc"	0	360.54989	0	0	0	0	0	0	0	0	0	0	0	0	0	0
"S(1,0)SumEntrp"	0	1.7723049	0	0	0	0	0	0	0	0	0	0	0	0	0	0
"S(1,0)Entropy"	0	2.390745	0	0	0	0	0	0	0	0	0	0	0	0	0	0
"S(1,0)DifVarnc"	0	22.490702	0	0	0	0	0	0	0	0	0	0	0	0	0	0
"S(1,0)DifEntrp"	0	1.1975389	0	0	0	0	0	0	0	0	0	0	0	0	0	0
"_Area_S(0,1)"	0	560	0	0	0	0	0	0	0	0	0	0	0	0	0	0
"S(0,1)AngScMom"	0	0.006288265	0	0	0	0	0	0	0	0	0	0	0	0	0	0
"S(0,1)Contrast"	0	33.364286	0	0	0	0	0	0	0	0	0	0	0	0	0	0
"S(0,1)Correlat"	0	0.84312839	0	0	0	0	0	0	0	0	0	0	0	0	0	0
"S(0,1)SumOfSqs"	0	106.34265	0	0	0	0	0	0	0	0	0	0	0	0	0	0
"S(0,1)InvDfMom"	0	0.2246541	0	0	0	0	0	0	0	0	0	0	0	0	0	0
"S(0,1)SumAverg"	0	64.028571	0	0	0	0	0	0	0	0	0	0	0	0	0	0
"S(0,1)SumVarnc"	0	392.00633	0	0	0	0	0	0	0	0	0	0	0	0	0	0
"S(0,1)SumEntrp"	0	1.7759413	0	0	0	0	0	0	0	0	0	0	0	0	0	0
"S(0,1)Entropy"	0	2.2979735	0	0	0	0	0	0	0	0	0	0	0	0	0	0
"S(0,1)DifVarnc"	0	12.920969	0	0	0	0	0	0	0	0	0	0	0	0	0	0
"S(0,1)DifEntrp"	0	1.0488483	0	0	0	0	0	0	0	0	0	0	0	0	0	0
"_Area_S(1,1)"	0	546	0	0	0	0	0	0	0	0	0	0	0	0	0	0
"S(1,1)AngScMom"	0	0.004991346	0	0	0	0	0	0	0	0	0	0	0	0	0	0
"S(1,1)Contrast"	0	79.47619	0	0	0	0	0	0	0	0	0	0	0	0	0	0
"S(1,1)Correlat"	0	0.62760789	0	0	0	0	0	0	0	0	0	0	0	0	0	0
"S(1,1)SumOfSqs"	0	106.71036	0	0	0	0	0	0	0	0	0	0	0	0	0	0
"S(1,1)InvDfMom"	0	0.1739029	0	0	0	0	0	0	0	0	0	0	0	0	0	0
"S(1,1)SumAverg"	0	64.091575	0	0	0	0	0	0	0	0	0	0	0	0	0	0
"S(1,1)SumVarnc"	0	347.36524	0	0	0	0	0	0	0	0	0	0	0	0	0	0
"S(1,1)SumEntrp"	0	1.7510172	0	0	0	0	0	0	0	0	0	0	0	0	0	0
"S(1,1)Entropy"	0	2.3811738	0	0	0	0	0	0	0	0	0	0	0	0	0	0
"S(1,1)DifVarnc"	0	33.006749	0	0	0	0	0	0	0	0	0	0	0	0	0	0
"S(1,1)DifEntrp"	0	1.2140879	0	0	0	0	0	0	0	0	0	0	0	0	0	0
"_Area_S(1,-1)"	0	546	0	0	0	0	0	0	0	0	0	0	0	0	0	0
"S(1,-1)AngScMom"	0	0.004568691	0	0	0	0	0	0	0	0	0	0	0	0	0	0
"S(1,-1)Contrast"	0	93.282051	0	0	0	0	0	0	0	0	0	0	0	0	0	0
"S(1,-1)Correlat"	0	0.55884674	0	0	0	0	0	0	0	0	0	0	0	0	0	0
"S(1,-1)SumOfSqs"	0	105.72522	0	0	0	0	0	0	0	0	0	0	0	0	0	0
"S(1,-1)InvDfMom"	0	0.12449011	0	0	0	0	0	0	0	0	0	0	0	0	0	0
"S(1,-1)SumAverg"	0	64.271062	0	0	0	0	0	0	0	0	0	0	0	0	0	0
"S(1,-1)SumVarnc"	0	329.61883	0	0	0	0	0	0	0	0	0	0	0	0	0	0
"S(1,-1)SumEntrp"	0	1.7397004	0	0	0	0	0	0	0	0	0	0	0	0	0	0
"S(1,-1)Entropy"	0	2.4163277	0	0	0	0	0	0	0	0	0	0	0	0	0	0
"S(1,-1)DifVarnc"	0	32.978009	0	0	0	0	0	0	0	0	0	0	0	0	0	0
"S(1,-1)DifEntrp"	0	1.2690063	0	0	0	0	0	0	0	0	0	0	0	0	0	0
"_Area_S(2,0)"	0	520	0	0	0	0	0	0	0	0	0	0	0	0	0	0
"S(2,0)AngScMom"	0	0.004445266	0	0	0	0	0	0	0	0	0	0	0	0	0	0
"S(2,0)Contrast"	0	188.12308	0	0	0	0	0	0	0	0	0	0	0	0	0	0
"S(2,0)Correlat"	0	0.11896292	0	0	0	0	0	0	0	0	0	0	0	0	0	0
"S(2,0)SumOfSqs"	0	106.76229	0	0	0	0	0	0	0	0	0	0	0	0	0	0
"S(2,0)InvDfMom"	0	0.089865128	0	0	0	0	0	0	0	0	0	0	0	0	0	0
"S(2,0)SumAverg"	0	64.592308	0	0	0	0	0	0	0	0	0	0	0	0	0	0
"S(2,0)SumVarnc"	0	238.92609	0	0	0	0	0	0	0	0	0	0	0	0	0	0
"S(2,0)SumEntrp"	0	1.6862843	0	0	0	0	0	0	0	0	0	0	0	0	0	0
"S(2,0)Entropy"	0	2.425333	0	0	0	0	0	0	0	0	0	0	0	0	0	0
"S(2,0)DifVarnc"	0	64.913077	0	0	0	0	0	0	0	0	0	0	0	0	0	0
"S(2,0)DifEntrp"	0	1.3987205	0	0	0	0	0	0	0	0	0	0	0	0	0	0
"_Area_S(0,2)"	0	520	0	0	0	0	0	0	0	0	0	0	0	0	0	0
"S(0,2)AngScMom"	0	0.005051775	0	0	0	0	0	0	0	0	0	0	0	0	0	0
"S(0,2)Contrast"	0	109.15385	0	0	0	0	0	0	0	0	0	0	0	0	0	0
"S(0,2)Correlat"	0	0.4856516	0	0	0	0	0	0	0	0	0	0	0	0	0	0
"S(0,2)SumOfSqs"	0	106.10886	0	0	0	0	0	0	0	0	0	0	0	0	0	0
"S(0,2)InvDfMom"	0	0.11905631	0	0	0	0	0	0	0	0	0	0	0	0	0	0
"S(0,2)SumAverg"	0	64.161538	0	0	0	0	0	0	0	0	0	0	0	0	0	0
"S(0,2)SumVarnc"	0	315.2816	0	0	0	0	0	0	0	0	0	0	0	0	0	0
"S(0,2)SumEntrp"	0	1.7262198	0	0	0	0	0	0	0	0	0	0	0	0	0	0
"S(0,2)Entropy"	0	2.3820494	0	0	0	0	0	0	0	0	0	0	0	0	0	0
"S(0,2)DifVarnc"	0	40.008225	0	0	0	0	0	0	0	0	0	0	0	0	0	0
"S(0,2)DifEntrp"	0	1.2867116	0	0	0	0	0	0	0	0	0	0	0	0	0	0
"_Area_S(2,2)"	0	492	0	0	0	0	0	0	0	0	0	0	0	0	0	0
"S(2,2)AngScMom"	0	0.004362483	0	0	0	0	0	0	0	0	0	0	0	0	0	0
"S(2,2)Contrast"	0	168.87398	0	0	0	0	0	0	0	0	0	0	0	0	0	0
"S(2,2)Correlat"	0	0.19202842	0	0	0	0	0	0	0	0	0	0	0	0	0	0
"S(2,2)SumOfSqs"	0	104.5049	0	0	0	0	0	0	0	0	0	0	0	0	0	0
"S(2,2)InvDfMom"	0	0.081224021	0	0	0	0	0	0	0	0	0	0	0	0	0	0
"S(2,2)SumAverg"	0	63.735772	0	0	0	0	0	0	0	0	0	0	0	0	0	0
"S(2,2)SumVarnc"	0	249.14563	0	0	0	0	0	0	0	0	0	0	0	0	0	0
"S(2,2)SumEntrp"	0	1.6918023	0	0	0	0	0	0	0	0	0	0	0	0	0	0
"S(2,2)Entropy"	0	2.419316	0	0	0	0	0	0	0	0	0	0	0	0	0	0
"S(2,2)DifVarnc"	0	65.347495	0	0	0	0	0	0	0	0	0	0	0	0	0	0
"S(2,2)DifEntrp"	0	1.3803525	0	0	0	0	0	0	0	0	0	0	0	0	0	0
"_Area_S(2,-2)"	0	492	0	0	0	0	0	0	0	0	0	0	0	0	0	0
"S(2,-2)AngScMom"	0	0.004197237	0	0	0	0	0	0	0	0	0	0	0	0	0	0
"S(2,-2)Contrast"	0	209.99187	0	0	0	0	0	0	0	0	0	0	0	0	0	0
"S(2,-2)Correlat"	0	-0.031144155	0	0	0	0	0	0	0	0	0	0	0	0	0	0
"S(2,-2)SumOfSqs"	0	101.82469	0	0	0	0	0	0	0	0	0	0	0	0	0	0
"S(2,-2)InvDfMom"	0	0.076841791	0	0	0	0	0	0	0	0	0	0	0	0	0	0
"S(2,-2)SumAverg"	0	64.495935	0	0	0	0	0	0	0	0	0	0	0	0	0	0
"S(2,-2)SumVarnc"	0	197.30689	0	0	0	0	0	0	0	0	0	0	0	0	0	0
"S(2,-2)SumEntrp"	0	1.6709635	0	0	0	0	0	0	0	0	0	0	0	0	0	0
"S(2,-2)Entropy"	0	2.4470074	0	0	0	0	0	0	0	0	0	0	0	0	0	0
"S(2,-2)DifVarnc"	0	72.358913	0	0	0	0	0	0	0	0	0	0	0	0	0	0
"S(2,-2)DifEntrp"	0	1.4059039	0	0	0	0	0	0	0	0	0	0	0	0	0	0
"_Area_S(3,0)"	0	480	0	0	0	0	0	0	0	0	0	0	0	0	0	0
"S(3,0)AngScMom"	0	0.003993056	0	0	0	0	0	0	0	0	0	0	0	0	0	0
"S(3,0)Contrast"	0	244.1	0	0	0	0	0	0	0	0	0	0	0	0	0	0
"S(3,0)Correlat"	0	-0.18146251	0	0	0	0	0	0	0	0	0	0	0	0	0	0
"S(3,0)SumOfSqs"	0	103.30417	0	0	0	0	0	0	0	0	0	0	0	0	0	0
"S(3,0)InvDfMom"	0	0.090536818	0	0	0	0	0	0	0	0	0	0	0	0	0	0
"S(3,0)SumAverg"	0	64.5	0	0	0	0	0	0	0	0	0	0	0	0	0	0
"S(3,0)SumVarnc"	0	169.11667	0	0	0	0	0	0	0	0	0	0	0	0	0	0
"S(3,0)SumEntrp"	0	1.6376185	0	0	0	0	0	0	0	0	0	0	0	0	0	0
"S(3,0)Entropy"	0	2.4513003	0	0	0	0	0	0	0	0	0	0	0	0	0	0
"S(3,0)DifVarnc"	0	82.598264	0	0	0	0	0	0	0	0	0	0	0	0	0	0
"S(3,0)DifEntrp"	0	1.4661258	0	0	0	0	0	0	0	0	0	0	0	0	0	0
"_Area_S(0,3)"	0	480	0	0	0	0	0	0	0	0	0	0	0	0	0	0
"S(0,3)AngScMom"	0	0.004244792	0	0	0	0	0	0	0	0	0	0	0	0	0	0
"S(0,3)Contrast"	0	189.33333	0	0	0	0	0	0	0	0	0	0	0	0	0	0
"S(0,3)Correlat"	0	0.12035141	0	0	0	0	0	0	0	0	0	0	0	0	0	0
"S(0,3)SumOfSqs"	0	107.61873	0	0	0	0	0	0	0	0	0	0	0	0	0	0
"S(0,3)InvDfMom"	0	0.10959775	0	0	0	0	0	0	0	0	0	0	0	0	0	0
"S(0,3)SumAverg"	0	64.241667	0	0	0	0	0	0	0	0	0	0	0	0	0	0
"S(0,3)SumVarnc"	0	241.1416	0	0	0	0	0	0	0	0	0	0	0	0	0	0
"S(0,3)SumEntrp"	0	1.7061443	0	0	0	0	0	0	0	0	0	0	0	0	0	0
"S(0,3)Entropy"	0	2.4334328	0	0	0	0	0	0	0	0	0	0	0	0	0	0
"S(0,3)DifVarnc"	0	68.699722	0	0	0	0	0	0	0	0	0	0	0	0	0	0
"S(0,3)DifEntrp"	0	1.4137973	0	0	0	0	0	0	0	0	0	0	0	0	0	0
"_Area_S(3,3)"	0	438	0	0	0	0	0	0	0	0	0	0	0	0	0	0
"S(3,3)AngScMom"	0	0.004649611	0	0	0	0	0	0	0	0	0	0	0	0	0	0
"S(3,3)Contrast"	0	184.41096	0	0	0	0	0	0	0	0	0	0	0	0	0	0
"S(3,3)Correlat"	0	0.11501773	0	0	0	0	0	0	0	0	0	0	0	0	0	0
"S(3,3)SumOfSqs"	0	104.18907	0	0	0	0	0	0	0	0	0	0	0	0	0	0
"S(3,3)InvDfMom"	0	0.10854407	0	0	0	0	0	0	0	0	0	0	0	0	0	0
"S(3,3)SumAverg"	0	63.652968	0	0	0	0	0	0	0	0	0	0	0	0	0	0
"S(3,3)SumVarnc"	0	232.34532	0	0	0	0	0	0	0	0	0	0	0	0	0	0
"S(3,3)SumEntrp"	0	1.67655	0	0	0	0	0	0	0	0	0	0	0	0	0	0
"S(3,3)Entropy"	0	2.4048308	0	0	0	0	0	0	0	0	0	0	0	0	0	0
"S(3,3)DifVarnc"	0	69.852547	0	0	0	0	0	0	0	0	0	0	0	0	0	0
"S(3,3)DifEntrp"	0	1.3970365	0	0	0	0	0	0	0	0	0	0	0	0	0	0
"_Area_S(3,-3)"	0	438	0	0	0	0	0	0	0	0	0	0	0	0	0	0
"S(3,-3)AngScMom"	0	0.004722587	0	0	0	0	0	0	0	0	0	0	0	0	0	0
"S(3,-3)Contrast"	0	216.20548	0	0	0	0	0	0	0	0	0	0	0	0	0	0
"S(3,-3)Correlat"	0	-0.11445231	0	0	0	0	0	0	0	0	0	0	0	0	0	0
"S(3,-3)SumOfSqs"	0	97.000777	0	0	0	0	0	0	0	0	0	0	0	0	0	0
"S(3,-3)InvDfMom"	0	0.06615767	0	0	0	0	0	0	0	0	0	0	0	0	0	0
"S(3,-3)SumAverg"	0	64.077626	0	0	0	0	0	0	0	0	0	0	0	0	0	0
"S(3,-3)SumVarnc"	0	171.79763	0	0	0	0	0	0	0	0	0	0	0	0	0	0
"S(3,-3)SumEntrp"	0	1.6242528	0	0	0	0	0	0	0	0	0	0	0	0	0	0
"S(3,-3)Entropy"	0	2.3903269	0	0	0	0	0	0	0	0	0	0	0	0	0	0
"S(3,-3)DifVarnc"	0	62.965952	0	0	0	0	0	0	0	0	0	0	0	0	0	0
"S(3,-3)DifEntrp"	0	1.4095735	0	0	0	0	0	0	0	0	0	0	0	0	0	0
"_Area_S(4,0)"	0	440	0	0	0	0	0	0	0	0	0	0	0	0	0	0
"S(4,0)AngScMom"	0	0.004741736	0	0	0	0	0	0	0	0	0	0	0	0	0	0
"S(4,0)Contrast"	0	232.27727	0	0	0	0	0	0	0	0	0	0	0	0	0	0
"S(4,0)Correlat"	0	-0.17646708	0	0	0	0	0	0	0	0	0	0	0	0	0	0
"S(4,0)SumOfSqs"	0	98.718135	0	0	0	0	0	0	0	0	0	0	0	0	0	0
"S(4,0)InvDfMom"	0	0.085071929	0	0	0	0	0	0	0	0	0	0	0	0	0	0
"S(4,0)SumAverg"	0	64.213636	0	0	0	0	0	0	0	0	0	0	0	0	0	0
"S(4,0)SumVarnc"	0	162.59527	0	0	0	0	0	0	0	0	0	0	0	0	0	0
"S(4,0)SumEntrp"	0	1.575214	0	0	0	0	0	0	0	0	0	0	0	0	0	0
"S(4,0)Entropy"	0	2.3882298	0	0	0	0	0	0	0	0	0	0	0	0	0	0
"S(4,0)DifVarnc"	0	69.714773	0	0	0	0	0	0	0	0	0	0	0	0	0	0
"S(4,0)DifEntrp"	0	1.4334175	0	0	0	0	0	0	0	0	0	0	0	0	0	0
"_Area_S(0,4)"	0	440	0	0	0	0	0	0	0	0	0	0	0	0	0	0
"S(0,4)AngScMom"	0	0.004886364	0	0	0	0	0	0	0	0	0	0	0	0	0	0
"S(0,4)Contrast"	0	242.95455	0	0	0	0	0	0	0	0	0	0	0	0	0	0
"S(0,4)Correlat"	0	-0.11071943	0	0	0	0	0	0	0	0	0	0	0	0	0	0
"S(0,4)SumOfSqs"	0	109.3681	0	0	0	0	0	0	0	0	0	0	0	0	0	0
"S(0,4)InvDfMom"	0	0.10105195	0	0	0	0	0	0	0	0	0	0	0	0	0	0
"S(0,4)SumAverg"	0	64.381818	0	0	0	0	0	0	0	0	0	0	0	0	0	0
"S(0,4)SumVarnc"	0	194.51785	0	0	0	0	0	0	0	0	0	0	0	0	0	0
"S(0,4)SumEntrp"	0	1.6066122	0	0	0	0	0	0	0	0	0	0	0	0	0	0
"S(0,4)Entropy"	0	2.3985056	0	0	0	0	0	0	0	0	0	0	0	0	0	0
"S(0,4)DifVarnc"	0	87.838843	0	0	0	0	0	0	0	0	0	0	0	0	0	0
"S(0,4)DifEntrp"	0	1.4417597	0	0	0	0	0	0	0	0	0	0	0	0	0	0
"_Area_S(4,4)"	0	384	0	0	0	0	0	0	0	0	0	0	0	0	0	0
"S(4,4)AngScMom"	0	0.004814996	0	0	0	0	0	0	0	0	0	0	0	0	0	0
"S(4,4)Contrast"	0	212.30208	0	0	0	0	0	0	0	0	0	0	0	0	0	0
"S(4,4)Correlat"	0	-0.027813178	0	0	0	0	0	0	0	0	0	0	0	0	0	0
"S(4,4)SumOfSqs"	0	103.27854	0	0	0	0	0	0	0	0	0	0	0	0	0	0
"S(4,4)InvDfMom"	0	0.080979112	0	0	0	0	0	0	0	0	0	0	0	0	0	0
"S(4,4)SumAverg"	0	64.104167	0	0	0	0	0	0	0	0	0	0	0	0	0	0
"S(4,4)SumVarnc"	0	200.81207	0	0	0	0	0	0	0	0	0	0	0	0	0	0
"S(4,4)SumEntrp"	0	1.6413757	0	0	0	0	0	0	0	0	0	0	0	0	0	0
"S(4,4)Entropy"	0	2.3757439	0	0	0	0	0	0	0	0	0	0	0	0	0	0
"S(4,4)DifVarnc"	0	68.801649	0	0	0	0	0	0	0	0	0	0	0	0	0	0
"S(4,4)DifEntrp"	0	1.404357	0	0	0	0	0	0	0	0	0	0	0	0	0	0
"_Area_S(4,-4)"	0	384	0	0	0	0	0	0	0	0	0	0	0	0	0	0
"S(4,-4)AngScMom"	0	0.004638672	0	0	0	0	0	0	0	0	0	0	0	0	0	0
"S(4,-4)Contrast"	0	195.94792	0	0	0	0	0	0	0	0	0	0	0	0	0	0
"S(4,-4)Correlat"	0	0.006889361	0	0	0	0	0	0	0	0	0	0	0	0	0	0
"S(4,-4)SumOfSqs"	0	98.653619	0	0	0	0	0	0	0	0	0	0	0	0	0	0
"S(4,-4)InvDfMom"	0	0.078401171	0	0	0	0	0	0	0	0	0	0	0	0	0	0
"S(4,-4)SumAverg"	0	63.489583	0	0	0	0	0	0	0	0	0	0	0	0	0	0
"S(4,-4)SumVarnc"	0	198.66656	0	0	0	0	0	0	0	0	0	0	0	0	0	0
"S(4,-4)SumEntrp"	0	1.6514338	0	0	0	0	0	0	0	0	0	0	0	0	0	0
"S(4,-4)Entropy"	0	2.3843519	0	0	0	0	0	0	0	0	0	0	0	0	0	0
"S(4,-4)DifVarnc"	0	59.35026	0	0	0	0	0	0	0	0	0	0	0	0	0	0
"S(4,-4)DifEntrp"	0	1.3834514	0	0	0	0	0	0	0	0	0	0	0	0	0	0
"_Area_S(5,0)"	0	404	0	0	0	0	0	0	0	0	0	0	0	0	0	0
"S(5,0)AngScMom"	0	0.005207823	0	0	0	0	0	0	0	0	0	0	0	0	0	0
"S(5,0)Contrast"	0	222.21782	0	0	0	0	0	0	0	0	0	0	0	0	0	0
"S(5,0)Correlat"	0	-0.11193388	0	0	0	0	0	0	0	0	0	0	0	0	0	0
"S(5,0)SumOfSqs"	0	99.924027	0	0	0	0	0	0	0	0	0	0	0	0	0	0
"S(5,0)InvDfMom"	0	0.05428585	0	0	0	0	0	0	0	0	0	0	0	0	0	0
"S(5,0)SumAverg"	0	63.742574	0	0	0	0	0	0	0	0	0	0	0	0	0	0
"S(5,0)SumVarnc"	0	177.47829	0	0	0	0	0	0	0	0	0	0	0	0	0	0
"S(5,0)SumEntrp"	0	1.6148193	0	0	0	0	0	0	0	0	0	0	0	0	0	0
"S(5,0)Entropy"	0	2.3596196	0	0	0	0	0	0	0	0	0	0	0	0	0	0
"S(5,0)DifVarnc"	0	62.107637	0	0	0	0	0	0	0	0	0	0	0	0	0	0
"S(5,0)DifEntrp"	0	1.4046758	0	0	0	0	0	0	0	0	0	0	0	0	0	0
"_Area_S(0,5)"	0	404	0	0	0	0	0	0	0	0	0	0	0	0	0	0
"S(0,5)AngScMom"	0	0.005024017	0	0	0	0	0	0	0	0	0	0	0	0	0	0
"S(0,5)Contrast"	0	264.9505	0	0	0	0	0	0	0	0	0	0	0	0	0	0
"S(0,5)Correlat"	0	-0.21577818	0	0	0	0	0	0	0	0	0	0	0	0	0	0
"S(0,5)SumOfSqs"	0	108.96334	0	0	0	0	0	0	0	0	0	0	0	0	0	0
"S(0,5)InvDfMom"	0	0.052564338	0	0	0	0	0	0	0	0	0	0	0	0	0	0
"S(0,5)SumAverg"	0	64.475248	0	0	0	0	0	0	0	0	0	0	0	0	0	0
"S(0,5)SumVarnc"	0	170.90285	0	0	0	0	0	0	0	0	0	0	0	0	0	0
"S(0,5)SumEntrp"	0	1.5964875	0	0	0	0	0	0	0	0	0	0	0	0	0	0
"S(0,5)Entropy"	0	2.3613793	0	0	0	0	0	0	0	0	0	0	0	0	0	0
"S(0,5)DifVarnc"	0	91.024017	0	0	0	0	0	0	0	0	0	0	0	0	0	0
"S(0,5)DifEntrp"	0	1.4393077	0	0	0	0	0	0	0	0	0	0	0	0	0	0
"_Area_S(5,5)"	0	330	0	0	0	0	0	0	0	0	0	0	0	0	0	0
"S(5,5)AngScMom"	0	0.005307622	0	0	0	0	0	0	0	0	0	0	0	0	0	0
"S(5,5)Contrast"	0	225.48485	0	0	0	0	0	0	0	0	0	0	0	0	0	0
"S(5,5)Correlat"	0	-0.10797106	0	0	0	0	0	0	0	0	0	0	0	0	0	0
"S(5,5)SumOfSqs"	0	101.75575	0	0	0	0	0	0	0	0	0	0	0	0	0	0
"S(5,5)InvDfMom"	0	0.10059753	0	0	0	0	0	0	0	0	0	0	0	0	0	0
"S(5,5)SumAverg"	0	64.139394	0	0	0	0	0	0	0	0	0	0	0	0	0	0
"S(5,5)SumVarnc"	0	181.53815	0	0	0	0	0	0	0	0	0	0	0	0	0	0
"S(5,5)SumEntrp"	0	1.6434313	0	0	0	0	0	0	0	0	0	0	0	0	0	0
"S(5,5)Entropy"	0	2.3323513	0	0	0	0	0	0	0	0	0	0	0	0	0	0
"S(5,5)DifVarnc"	0	83.658402	0	0	0	0	0	0	0	0	0	0	0	0	0	0
"S(5,5)DifEntrp"	0	1.4313592	0	0	0	0	0	0	0	0	0	0	0	0	0	0
"_Area_S(5,-5)"	0	330	0	0	0	0	0	0	0	0	0	0	0	0	0	0
"S(5,-5)AngScMom"	0	0.005711662	0	0	0	0	0	0	0	0	0	0	0	0	0	0
"S(5,-5)Contrast"	0	178.30909	0	0	0	0	0	0	0	0	0	0	0	0	0	0
"S(5,-5)Correlat"	0	0.12746139	0	0	0	0	0	0	0	0	0	0	0	0	0	0
"S(5,-5)SumOfSqs"	0	102.17834	0	0	0	0	0	0	0	0	0	0	0	0	0	0
"S(5,-5)InvDfMom"	0	0.07862678	0	0	0	0	0	0	0	0	0	0	0	0	0	0
"S(5,-5)SumAverg"	0	63.375758	0	0	0	0	0	0	0	0	0	0	0	0	0	0
"S(5,-5)SumVarnc"	0	230.40426	0	0	0	0	0	0	0	0	0	0	0	0	0	0
"S(5,-5)SumEntrp"	0	1.6585466	0	0	0	0	0	0	0	0	0	0	0	0	0	0
"S(5,-5)Entropy"	0	2.2967572	0	0	0	0	0	0	0	0	0	0	0	0	0	0
"S(5,-5)DifVarnc"	0	59.433021	0	0	0	0	0	0	0	0	0	0	0	0	0	0
"S(5,-5)DifEntrp"	0	1.3851493	0	0	0	0	0	0	0	0	0	0	0	0	0	0
Horzl_RLNonUni	0	242.85714	0	0	0	0	0	0	0	0	0	0	0	0	0	0
Horzl_GLevNonU	0	13.092857	0	0	0	0	0	0	0	0	0	0	0	0	0	0
Horzl_LngREmph	0	1.2142857	0	0	0	0	0	0	0	0	0	0	0	0	0	0
Horzl_ShrtREmp	0	0.94642857	0	0	0	0	0	0	0	0	0	0	0	0	0	0
Horzl_Fraction	0	0.93333333	0	0	0	0	0	0	0	0	0	0	0	0	0	0
Vertl_RLNonUni	0	193.56589	0	0	0	0	0	0	0	0	0	0	0	0	0	0
Vertl_GLevNonU	0	11.992248	0	0	0	0	0	0	0	0	0	0	0	0	0	0
Vertl_LngREmph	0	1.5348837	0	0	0	0	0	0	0	0	0	0	0	0	0	0
Vertl_ShrtREmp	0	0.89010013	0	0	0	0	0	0	0	0	0	0	0	0	0	0
Vertl_Fraction	0	0.86	0	0	0	0	0	0	0	0	0	0	0	0	0	0
45dgr_RLNonUni	0	225.76923	0	0	0	0	0	0	0	0	0	0	0	0	0	0
45dgr_GLevNonU	0	12.435897	0	0	0	0	0	0	0	0	0	0	0	0	0	0
45dgr_LngREmph	0	1.3040293	0	0	0	0	0	0	0	0	0	0	0	0	0	0
45dgr_ShrtREmp	0	0.92806268	0	0	0	0	0	0	0	0	0	0	0	0	0	0
45dgr_Fraction	0	0.91	0	0	0	0	0	0	0	0	0	0	0	0	0	0
135dr_RLNonUni	0	255.48592	0	0	0	0	0	0	0	0	0	0	0	0	0	0
135dr_GLevNonU	0	13.15493	0	0	0	0	0	0	0	0	0	0	0	0	0	0
135dr_LngREmph	0	1.1760563	0	0	0	0	0	0	0	0	0	0	0	0	0	0
135dr_ShrtREmp	0	0.95989828	0	0	0	0	0	0	0	0	0	0	0	0	0	0
135dr_Fraction	0	0.94666667	0	0	0	0	0	0	0	0	0	0	0	0	0	0
_AreaGr	0	248	0	0	0	0	0	0	0	0	0	0	0	0	0	0
GrMean	0	3.5746465	0	0	0	0	0	0	0	0	0	0	0	0	0	0
GrVariance	0	3.7501285	0	0	0	0	0	0	0	0	0	0	0	0	0	0
GrSkewness	0	0.39871411	0	0	0	0	0	0	0	0	0	0	0	0	0	0
GrKurtosis	0	-0.23154924	0	0	0	0	0	0	0	0	0	0	0	0	0	0
GrNonZeros	0	0.96370968	0	0	0	0	0	0	0	0	0	0	0	0	0	0
_AreaARM	0	248	0	0	0	0	0	0	0	0	0	0	0	0	0	0
Teta1	0	0.69474839	0	0	0	0	0	0	0	0	0	0	0	0	0	0
Teta2	0	-0.62996247	0	0	0	0	0	0	0	0	0	0	0	0	0	0
Teta3	0	0.87070693	0	0	0	0	0	0	0	0	0	0	0	0	0	0
Teta4	0	-0.005531333	0	0	0	0	0	0	0	0	0	0	0	0	0	0
Sigma	0	0.35596793	0	0	0	0	0	0	0	0	0	0	0	0	0	0
WavEnLL_s-1	0	16568.464	0	0	0	0	0	0	0	0	0	0	0	0	0	0
WavEnLH_s-1	0	128.64276	0	0	0	0	0	0	0	0	0	0	0	0	0	0
WavEnHL_s-1	0	227.76776	0	0	0	0	0	0	0	0	0	0	0	0	0	0
WavEnHH_s-1	0	16.037642	0	0	0	0	0	0	0	0	0	0	0	0	0	0
WavEnLL_s-2	0	15691.712	0	0	0	0	0	0	0	0	0	0	0	0	0	0
WavEnLH_s-2	0	305.3866	0	0	0	0	0	0	0	0	0	0	0	0	0	0
WavEnHL_s-2	0	487.62048	0	0	0	0	0	0	0	0	0	0	0	0	0	0
WavEnHH_s-2	0	93.237183	0	0	0	0	0	0	0	0	0	0	0	0	0	0
WavEnLL_s-3	0	15382.498	0	0	0	0	0	0	0	0	0	0	0	0	0	0
WavEnLH_s-3	0	253.57389	0	0	0	0	0	0	0	0	0	0	0	0	0	0
WavEnHL_s-3	0	237.57576	0	0	0	0	0	0	0	0	0	0	0	0	0	0
WavEnHH_s-3	0	338.62769	0	0	0	0	0	0	0	0	0	0	0	0	0	0
WavEnLL_s-4	0	11189.093	0	0	0	0	0	0	0	0	0	0	0	0	0	0
WavEnLH_s-4	0	458.39246	0	0	0	0	0	0	0	0	0	0	0	0	0	0
WavEnHL_s-4	0	224.0353	0	0	0	0	0	0	0	0	0	0	0	0	0	0
WavEnHH_s-4	0	110.29213	0	0	0	0	0	0	0	0	0	0	0	0	0	0
WavEnLL_s-5	0	7908.2249	0	0	0	0	0	0	0	0	0	0	0	0	0	0
WavEnLH_s-5	0	443.12556	0	0	0	0	0	0	0	0	0	0	0	0	0	0
WavEnHL_s-5	0	377.65938	0	0	0	0	0	0	0	0	0	0	0	0	0	0
WavEnHH_s-5	0	132.66948	0	0	0	0	0	0	0	0	0	0	0	0	0	0
