# Supplementary material for: Hepatitis C Related Chronic Liver Cirrhosis: Feasibility of Texture Analysis of MR Images for Classification of Fibrosis Stage and Necroinflammatory Activity Grade
Source: PLoS One. 2015 Mar 5;10(3):e0118297. doi: 10.1371/journal.pone.0118297 (PMC4351185; doi:10.1371/journal.pone.0118297)
Supplement: S3 Dataset — (ZIP) [file pone.0118297.s003.zip › necroinflammatory activity grade/EOB-HP/7-A1.par]

Image File: 7-F4A1-11-46.bmp 
ROI File: newdraw.roi 
Image size: 512 x 512
Min. lum.: 1
Max. lum.: 256
Bits/pixel: 8

Normalisation =  3 sigma
Histogram analysis = Yes
"CO matrix analysis = Yes, Dimensions = 6 x 6, Distances = 1 2 3 4 5"
"RL matrix analysis = Yes, Dimension = 6"
"Gradient analysis = Yes, Max pixel value = 16"
AR model analysis = Yes
Wavelet analysis = Yes

--------------- CLASS NAMES ----------------

----------------- FEATURES -----------------																
_Area	300	0	0	0	0	0	0	0	0	0	0	0	0	0	0	0
_MinNorm	111	0	0	0	0	0	0	0	0	0	0	0	0	0	0	0
_MaxNorm	148	0	0	0	0	0	0	0	0	0	0	0	0	0	0	0
Mean	130.26	0	0	0	0	0	0	0	0	0	0	0	0	0	0	0
Variance	37.759067	0	0	0	0	0	0	0	0	0	0	0	0	0	0	0
Skewness	0.24898497	0	0	0	0	0	0	0	0	0	0	0	0	0	0	0
Kurtosis	-0.22122822	0	0	0	0	0	0	0	0	0	0	0	0	0	0	0
Perc.01%	117	0	0	0	0	0	0	0	0	0	0	0	0	0	0	0
Perc.10%	123	0	0	0	0	0	0	0	0	0	0	0	0	0	0	0
Perc.50%	130	0	0	0	0	0	0	0	0	0	0	0	0	0	0	0
Perc.90%	138	0	0	0	0	0	0	0	0	0	0	0	0	0	0	0
Perc.99%	145	0	0	0	0	0	0	0	0	0	0	0	0	0	0	0
"_Area_S(1,0)"	560	0	0	0	0	0	0	0	0	0	0	0	0	0	0	0
"S(1,0)AngScMom"	0.005204082	0	0	0	0	0	0	0	0	0	0	0	0	0	0	0
"S(1,0)Contrast"	59.228571	0	0	0	0	0	0	0	0	0	0	0	0	0	0	0
"S(1,0)Correlat"	0.73141552	0	0	0	0	0	0	0	0	0	0	0	0	0	0	0
"S(1,0)SumOfSqs"	110.2606	0	0	0	0	0	0	0	0	0	0	0	0	0	0	0
"S(1,0)InvDfMom"	0.19464027	0	0	0	0	0	0	0	0	0	0	0	0	0	0	0
"S(1,0)SumAverg"	63.621429	0	0	0	0	0	0	0	0	0	0	0	0	0	0	0
"S(1,0)SumVarnc"	381.81383	0	0	0	0	0	0	0	0	0	0	0	0	0	0	0
"S(1,0)SumEntrp"	1.8096883	0	0	0	0	0	0	0	0	0	0	0	0	0	0	0
"S(1,0)Entropy"	2.3883973	0	0	0	0	0	0	0	0	0	0	0	0	0	0	0
"S(1,0)DifVarnc"	25.836684	0	0	0	0	0	0	0	0	0	0	0	0	0	0	0
"S(1,0)DifEntrp"	1.1789827	0	0	0	0	0	0	0	0	0	0	0	0	0	0	0
"_Area_S(0,1)"	560	0	0	0	0	0	0	0	0	0	0	0	0	0	0	0
"S(0,1)AngScMom"	0.006383929	0	0	0	0	0	0	0	0	0	0	0	0	0	0	0
"S(0,1)Contrast"	32.728571	0	0	0	0	0	0	0	0	0	0	0	0	0	0	0
"S(0,1)Correlat"	0.85151543	0	0	0	0	0	0	0	0	0	0	0	0	0	0	0
"S(0,1)SumOfSqs"	110.20866	0	0	0	0	0	0	0	0	0	0	0	0	0	0	0
"S(0,1)InvDfMom"	0.22464806	0	0	0	0	0	0	0	0	0	0	0	0	0	0	0
"S(0,1)SumAverg"	63.65	0	0	0	0	0	0	0	0	0	0	0	0	0	0	0
"S(0,1)SumVarnc"	408.10607	0	0	0	0	0	0	0	0	0	0	0	0	0	0	0
"S(0,1)SumEntrp"	1.7946319	0	0	0	0	0	0	0	0	0	0	0	0	0	0	0
"S(0,1)Entropy"	2.2922309	0	0	0	0	0	0	0	0	0	0	0	0	0	0	0
"S(0,1)DifVarnc"	13.431378	0	0	0	0	0	0	0	0	0	0	0	0	0	0	0
"S(0,1)DifEntrp"	1.0796649	0	0	0	0	0	0	0	0	0	0	0	0	0	0	0
"_Area_S(1,1)"	546	0	0	0	0	0	0	0	0	0	0	0	0	0	0	0
"S(1,1)AngScMom"	0.005293242	0	0	0	0	0	0	0	0	0	0	0	0	0	0	0
"S(1,1)Contrast"	71.234432	0	0	0	0	0	0	0	0	0	0	0	0	0	0	0
"S(1,1)Correlat"	0.6698919	0	0	0	0	0	0	0	0	0	0	0	0	0	0	0
"S(1,1)SumOfSqs"	107.89561	0	0	0	0	0	0	0	0	0	0	0	0	0	0	0
"S(1,1)InvDfMom"	0.16218099	0	0	0	0	0	0	0	0	0	0	0	0	0	0	0
"S(1,1)SumAverg"	63.263736	0	0	0	0	0	0	0	0	0	0	0	0	0	0	0
"S(1,1)SumVarnc"	360.34803	0	0	0	0	0	0	0	0	0	0	0	0	0	0	0
"S(1,1)SumEntrp"	1.7658372	0	0	0	0	0	0	0	0	0	0	0	0	0	0	0
"S(1,1)Entropy"	2.3827785	0	0	0	0	0	0	0	0	0	0	0	0	0	0	0
"S(1,1)DifVarnc"	28.291135	0	0	0	0	0	0	0	0	0	0	0	0	0	0	0
"S(1,1)DifEntrp"	1.237887	0	0	0	0	0	0	0	0	0	0	0	0	0	0	0
"_Area_S(1,-1)"	546	0	0	0	0	0	0	0	0	0	0	0	0	0	0	0
"S(1,-1)AngScMom"	0.004427807	0	0	0	0	0	0	0	0	0	0	0	0	0	0	0
"S(1,-1)Contrast"	99.531136	0	0	0	0	0	0	0	0	0	0	0	0	0	0	0
"S(1,-1)Correlat"	0.55330363	0	0	0	0	0	0	0	0	0	0	0	0	0	0	0
"S(1,-1)SumOfSqs"	111.40804	0	0	0	0	0	0	0	0	0	0	0	0	0	0	0
"S(1,-1)InvDfMom"	0.14271776	0	0	0	0	0	0	0	0	0	0	0	0	0	0	0
"S(1,-1)SumAverg"	63.450549	0	0	0	0	0	0	0	0	0	0	0	0	0	0	0
"S(1,-1)SumVarnc"	346.10103	0	0	0	0	0	0	0	0	0	0	0	0	0	0	0
"S(1,-1)SumEntrp"	1.7827631	0	0	0	0	0	0	0	0	0	0	0	0	0	0	0
"S(1,-1)Entropy"	2.4347604	0	0	0	0	0	0	0	0	0	0	0	0	0	0	0
"S(1,-1)DifVarnc"	39.681359	0	0	0	0	0	0	0	0	0	0	0	0	0	0	0
"S(1,-1)DifEntrp"	1.2852049	0	0	0	0	0	0	0	0	0	0	0	0	0	0	0
"_Area_S(2,0)"	520	0	0	0	0	0	0	0	0	0	0	0	0	0	0	0
"S(2,0)AngScMom"	0.004511834	0	0	0	0	0	0	0	0	0	0	0	0	0	0	0
"S(2,0)Contrast"	167.46154	0	0	0	0	0	0	0	0	0	0	0	0	0	0	0
"S(2,0)Correlat"	0.24156089	0	0	0	0	0	0	0	0	0	0	0	0	0	0	0
"S(2,0)SumOfSqs"	110.3988	0	0	0	0	0	0	0	0	0	0	0	0	0	0	0
"S(2,0)InvDfMom"	0.12231384	0	0	0	0	0	0	0	0	0	0	0	0	0	0	0
"S(2,0)SumAverg"	62.930769	0	0	0	0	0	0	0	0	0	0	0	0	0	0	0
"S(2,0)SumVarnc"	274.13367	0	0	0	0	0	0	0	0	0	0	0	0	0	0	0
"S(2,0)SumEntrp"	1.7207343	0	0	0	0	0	0	0	0	0	0	0	0	0	0	0
"S(2,0)Entropy"	2.4207244	0	0	0	0	0	0	0	0	0	0	0	0	0	0	0
"S(2,0)DifVarnc"	71.72284	0	0	0	0	0	0	0	0	0	0	0	0	0	0	0
"S(2,0)DifEntrp"	1.3775587	0	0	0	0	0	0	0	0	0	0	0	0	0	0	0
"_Area_S(0,2)"	520	0	0	0	0	0	0	0	0	0	0	0	0	0	0	0
"S(0,2)AngScMom"	0.004526627	0	0	0	0	0	0	0	0	0	0	0	0	0	0	0
"S(0,2)Contrast"	109.61154	0	0	0	0	0	0	0	0	0	0	0	0	0	0	0
"S(0,2)Correlat"	0.49525302	0	0	0	0	0	0	0	0	0	0	0	0	0	0	0
"S(0,2)SumOfSqs"	108.58068	0	0	0	0	0	0	0	0	0	0	0	0	0	0	0
"S(0,2)InvDfMom"	0.13312773	0	0	0	0	0	0	0	0	0	0	0	0	0	0	0
"S(0,2)SumAverg"	63.019231	0	0	0	0	0	0	0	0	0	0	0	0	0	0	0
"S(0,2)SumVarnc"	324.71117	0	0	0	0	0	0	0	0	0	0	0	0	0	0	0
"S(0,2)SumEntrp"	1.7565401	0	0	0	0	0	0	0	0	0	0	0	0	0	0	0
"S(0,2)Entropy"	2.4236076	0	0	0	0	0	0	0	0	0	0	0	0	0	0	0
"S(0,2)DifVarnc"	44.809038	0	0	0	0	0	0	0	0	0	0	0	0	0	0	0
"S(0,2)DifEntrp"	1.3020649	0	0	0	0	0	0	0	0	0	0	0	0	0	0	0
"_Area_S(2,2)"	492	0	0	0	0	0	0	0	0	0	0	0	0	0	0	0
"S(2,2)AngScMom"	0.00500694	0	0	0	0	0	0	0	0	0	0	0	0	0	0	0
"S(2,2)Contrast"	163.65041	0	0	0	0	0	0	0	0	0	0	0	0	0	0	0
"S(2,2)Correlat"	0.20765499	0	0	0	0	0	0	0	0	0	0	0	0	0	0	0
"S(2,2)SumOfSqs"	103.26966	0	0	0	0	0	0	0	0	0	0	0	0	0	0	0
"S(2,2)InvDfMom"	0.142828	0	0	0	0	0	0	0	0	0	0	0	0	0	0	0
"S(2,2)SumAverg"	62.593496	0	0	0	0	0	0	0	0	0	0	0	0	0	0	0
"S(2,2)SumVarnc"	249.42825	0	0	0	0	0	0	0	0	0	0	0	0	0	0	0
"S(2,2)SumEntrp"	1.7175581	0	0	0	0	0	0	0	0	0	0	0	0	0	0	0
"S(2,2)Entropy"	2.3987225	0	0	0	0	0	0	0	0	0	0	0	0	0	0	0
"S(2,2)DifVarnc"	67.992465	0	0	0	0	0	0	0	0	0	0	0	0	0	0	0
"S(2,2)DifEntrp"	1.3719878	0	0	0	0	0	0	0	0	0	0	0	0	0	0	0
"_Area_S(2,-2)"	492	0	0	0	0	0	0	0	0	0	0	0	0	0	0	0
"S(2,-2)AngScMom"	0.004312909	0	0	0	0	0	0	0	0	0	0	0	0	0	0	0
"S(2,-2)Contrast"	245.56098	0	0	0	0	0	0	0	0	0	0	0	0	0	0	0
"S(2,-2)Correlat"	-0.11289626	0	0	0	0	0	0	0	0	0	0	0	0	0	0	0
"S(2,-2)SumOfSqs"	110.32519	0	0	0	0	0	0	0	0	0	0	0	0	0	0	0
"S(2,-2)InvDfMom"	0.068436395	0	0	0	0	0	0	0	0	0	0	0	0	0	0	0
"S(2,-2)SumAverg"	62.00813	0	0	0	0	0	0	0	0	0	0	0	0	0	0	0
"S(2,-2)SumVarnc"	195.73977	0	0	0	0	0	0	0	0	0	0	0	0	0	0	0
"S(2,-2)SumEntrp"	1.6500059	0	0	0	0	0	0	0	0	0	0	0	0	0	0	0
"S(2,-2)Entropy"	2.4380903	0	0	0	0	0	0	0	0	0	0	0	0	0	0	0
"S(2,-2)DifVarnc"	97.632097	0	0	0	0	0	0	0	0	0	0	0	0	0	0	0
"S(2,-2)DifEntrp"	1.4341858	0	0	0	0	0	0	0	0	0	0	0	0	0	0	0
"_Area_S(3,0)"	480	0	0	0	0	0	0	0	0	0	0	0	0	0	0	0
"S(3,0)AngScMom"	0.004539931	0	0	0	0	0	0	0	0	0	0	0	0	0	0	0
"S(3,0)Contrast"	219.7875	0	0	0	0	0	0	0	0	0	0	0	0	0	0	0
"S(3,0)Correlat"	-0.018390297	0	0	0	0	0	0	0	0	0	0	0	0	0	0	0
"S(3,0)SumOfSqs"	107.90927	0	0	0	0	0	0	0	0	0	0	0	0	0	0	0
"S(3,0)InvDfMom"	0.090289967	0	0	0	0	0	0	0	0	0	0	0	0	0	0	0
"S(3,0)SumAverg"	62.145833	0	0	0	0	0	0	0	0	0	0	0	0	0	0	0
"S(3,0)SumVarnc"	211.84957	0	0	0	0	0	0	0	0	0	0	0	0	0	0	0
"S(3,0)SumEntrp"	1.7020401	0	0	0	0	0	0	0	0	0	0	0	0	0	0	0
"S(3,0)Entropy"	2.4285699	0	0	0	0	0	0	0	0	0	0	0	0	0	0	0
"S(3,0)DifVarnc"	85.903316	0	0	0	0	0	0	0	0	0	0	0	0	0	0	0
"S(3,0)DifEntrp"	1.4319941	0	0	0	0	0	0	0	0	0	0	0	0	0	0	0
"_Area_S(0,3)"	480	0	0	0	0	0	0	0	0	0	0	0	0	0	0	0
"S(0,3)AngScMom"	0.004600694	0	0	0	0	0	0	0	0	0	0	0	0	0	0	0
"S(0,3)Contrast"	187.35833	0	0	0	0	0	0	0	0	0	0	0	0	0	0	0
"S(0,3)Correlat"	0.13585862	0	0	0	0	0	0	0	0	0	0	0	0	0	0	0
"S(0,3)SumOfSqs"	108.40722	0	0	0	0	0	0	0	0	0	0	0	0	0	0	0
"S(0,3)InvDfMom"	0.10013358	0	0	0	0	0	0	0	0	0	0	0	0	0	0	0
"S(0,3)SumAverg"	62.566667	0	0	0	0	0	0	0	0	0	0	0	0	0	0	0
"S(0,3)SumVarnc"	246.27056	0	0	0	0	0	0	0	0	0	0	0	0	0	0	0
"S(0,3)SumEntrp"	1.7224712	0	0	0	0	0	0	0	0	0	0	0	0	0	0	0
"S(0,3)Entropy"	2.4073756	0	0	0	0	0	0	0	0	0	0	0	0	0	0	0
"S(0,3)DifVarnc"	74.821597	0	0	0	0	0	0	0	0	0	0	0	0	0	0	0
"S(0,3)DifEntrp"	1.3793036	0	0	0	0	0	0	0	0	0	0	0	0	0	0	0
"_Area_S(3,3)"	438	0	0	0	0	0	0	0	0	0	0	0	0	0	0	0
"S(3,3)AngScMom"	0.004837264	0	0	0	0	0	0	0	0	0	0	0	0	0	0	0
"S(3,3)Contrast"	164.28311	0	0	0	0	0	0	0	0	0	0	0	0	0	0	0
"S(3,3)Correlat"	0.18686116	0	0	0	0	0	0	0	0	0	0	0	0	0	0	0
"S(3,3)SumOfSqs"	101.01787	0	0	0	0	0	0	0	0	0	0	0	0	0	0	0
"S(3,3)InvDfMom"	0.10314757	0	0	0	0	0	0	0	0	0	0	0	0	0	0	0
"S(3,3)SumAverg"	62.237443	0	0	0	0	0	0	0	0	0	0	0	0	0	0	0
"S(3,3)SumVarnc"	239.78837	0	0	0	0	0	0	0	0	0	0	0	0	0	0	0
"S(3,3)SumEntrp"	1.6660247	0	0	0	0	0	0	0	0	0	0	0	0	0	0	0
"S(3,3)Entropy"	2.3875509	0	0	0	0	0	0	0	0	0	0	0	0	0	0	0
"S(3,3)DifVarnc"	65.738955	0	0	0	0	0	0	0	0	0	0	0	0	0	0	0
"S(3,3)DifEntrp"	1.3700557	0	0	0	0	0	0	0	0	0	0	0	0	0	0	0
"_Area_S(3,-3)"	438	0	0	0	0	0	0	0	0	0	0	0	0	0	0	0
"S(3,-3)AngScMom"	0.00493109	0	0	0	0	0	0	0	0	0	0	0	0	0	0	0
"S(3,-3)Contrast"	263.13699	0	0	0	0	0	0	0	0	0	0	0	0	0	0	0
"S(3,-3)Correlat"	-0.21480286	0	0	0	0	0	0	0	0	0	0	0	0	0	0	0
"S(3,-3)SumOfSqs"	108.3044	0	0	0	0	0	0	0	0	0	0	0	0	0	0	0
"S(3,-3)InvDfMom"	0.080358634	0	0	0	0	0	0	0	0	0	0	0	0	0	0	0
"S(3,-3)SumAverg"	60.762557	0	0	0	0	0	0	0	0	0	0	0	0	0	0	0
"S(3,-3)SumVarnc"	170.08061	0	0	0	0	0	0	0	0	0	0	0	0	0	0	0
"S(3,-3)SumEntrp"	1.614305	0	0	0	0	0	0	0	0	0	0	0	0	0	0	0
"S(3,-3)Entropy"	2.3826736	0	0	0	0	0	0	0	0	0	0	0	0	0	0	0
"S(3,-3)DifVarnc"	99.554054	0	0	0	0	0	0	0	0	0	0	0	0	0	0	0
"S(3,-3)DifEntrp"	1.4684458	0	0	0	0	0	0	0	0	0	0	0	0	0	0	0
"_Area_S(4,0)"	440	0	0	0	0	0	0	0	0	0	0	0	0	0	0	0
"S(4,0)AngScMom"	0.004876033	0	0	0	0	0	0	0	0	0	0	0	0	0	0	0
"S(4,0)Contrast"	218.44091	0	0	0	0	0	0	0	0	0	0	0	0	0	0	0
"S(4,0)Correlat"	-0.057636917	0	0	0	0	0	0	0	0	0	0	0	0	0	0	0
"S(4,0)SumOfSqs"	103.26838	0	0	0	0	0	0	0	0	0	0	0	0	0	0	0
"S(4,0)InvDfMom"	0.086134214	0	0	0	0	0	0	0	0	0	0	0	0	0	0	0
"S(4,0)SumAverg"	61.268182	0	0	0	0	0	0	0	0	0	0	0	0	0	0	0
"S(4,0)SumVarnc"	194.63262	0	0	0	0	0	0	0	0	0	0	0	0	0	0	0
"S(4,0)SumEntrp"	1.6732331	0	0	0	0	0	0	0	0	0	0	0	0	0	0	0
"S(4,0)Entropy"	2.398841	0	0	0	0	0	0	0	0	0	0	0	0	0	0	0
"S(4,0)DifVarnc"	82.082211	0	0	0	0	0	0	0	0	0	0	0	0	0	0	0
"S(4,0)DifEntrp"	1.4146768	0	0	0	0	0	0	0	0	0	0	0	0	0	0	0
"_Area_S(0,4)"	440	0	0	0	0	0	0	0	0	0	0	0	0	0	0	0
"S(0,4)AngScMom"	0.004700413	0	0	0	0	0	0	0	0	0	0	0	0	0	0	0
"S(0,4)Contrast"	223.97273	0	0	0	0	0	0	0	0	0	0	0	0	0	0	0
"S(0,4)Correlat"	-0.032482351	0	0	0	0	0	0	0	0	0	0	0	0	0	0	0
"S(0,4)SumOfSqs"	108.46322	0	0	0	0	0	0	0	0	0	0	0	0	0	0	0
"S(0,4)InvDfMom"	0.086698241	0	0	0	0	0	0	0	0	0	0	0	0	0	0	0
"S(0,4)SumAverg"	62.272727	0	0	0	0	0	0	0	0	0	0	0	0	0	0	0
"S(0,4)SumVarnc"	209.88017	0	0	0	0	0	0	0	0	0	0	0	0	0	0	0
"S(0,4)SumEntrp"	1.6651418	0	0	0	0	0	0	0	0	0	0	0	0	0	0	0
"S(0,4)Entropy"	2.3926702	0	0	0	0	0	0	0	0	0	0	0	0	0	0	0
"S(0,4)DifVarnc"	88.779256	0	0	0	0	0	0	0	0	0	0	0	0	0	0	0
"S(0,4)DifEntrp"	1.4190074	0	0	0	0	0	0	0	0	0	0	0	0	0	0	0
"_Area_S(4,4)"	384	0	0	0	0	0	0	0	0	0	0	0	0	0	0	0
"S(4,4)AngScMom"	0.004706489	0	0	0	0	0	0	0	0	0	0	0	0	0	0	0
"S(4,4)Contrast"	145.45312	0	0	0	0	0	0	0	0	0	0	0	0	0	0	0
"S(4,4)Correlat"	0.2901851	0	0	0	0	0	0	0	0	0	0	0	0	0	0	0
"S(4,4)SumOfSqs"	102.45849	0	0	0	0	0	0	0	0	0	0	0	0	0	0	0
"S(4,4)InvDfMom"	0.10257513	0	0	0	0	0	0	0	0	0	0	0	0	0	0	0
"S(4,4)SumAverg"	62.098958	0	0	0	0	0	0	0	0	0	0	0	0	0	0	0
"S(4,4)SumVarnc"	264.38083	0	0	0	0	0	0	0	0	0	0	0	0	0	0	0
"S(4,4)SumEntrp"	1.6828686	0	0	0	0	0	0	0	0	0	0	0	0	0	0	0
"S(4,4)Entropy"	2.3726082	0	0	0	0	0	0	0	0	0	0	0	0	0	0	0
"S(4,4)DifVarnc"	51.907959	0	0	0	0	0	0	0	0	0	0	0	0	0	0	0
"S(4,4)DifEntrp"	1.3420357	0	0	0	0	0	0	0	0	0	0	0	0	0	0	0
"_Area_S(4,-4)"	384	0	0	0	0	0	0	0	0	0	0	0	0	0	0	0
"S(4,-4)AngScMom"	0.005167643	0	0	0	0	0	0	0	0	0	0	0	0	0	0	0
"S(4,-4)Contrast"	236.88021	0	0	0	0	0	0	0	0	0	0	0	0	0	0	0
"S(4,-4)Correlat"	-0.077101749	0	0	0	0	0	0	0	0	0	0	0	0	0	0	0
"S(4,-4)SumOfSqs"	109.96185	0	0	0	0	0	0	0	0	0	0	0	0	0	0	0
"S(4,-4)InvDfMom"	0.05590081	0	0	0	0	0	0	0	0	0	0	0	0	0	0	0
"S(4,-4)SumAverg"	60.609375	0	0	0	0	0	0	0	0	0	0	0	0	0	0	0
"S(4,-4)SumVarnc"	202.9672	0	0	0	0	0	0	0	0	0	0	0	0	0	0	0
"S(4,-4)SumEntrp"	1.6213141	0	0	0	0	0	0	0	0	0	0	0	0	0	0	0
"S(4,-4)Entropy"	2.3472092	0	0	0	0	0	0	0	0	0	0	0	0	0	0	0
"S(4,-4)DifVarnc"	72.052056	0	0	0	0	0	0	0	0	0	0	0	0	0	0	0
"S(4,-4)DifEntrp"	1.4330037	0	0	0	0	0	0	0	0	0	0	0	0	0	0	0
"_Area_S(5,0)"	404	0	0	0	0	0	0	0	0	0	0	0	0	0	0	0
"S(5,0)AngScMom"	0.005060778	0	0	0	0	0	0	0	0	0	0	0	0	0	0	0
"S(5,0)Contrast"	226.61386	0	0	0	0	0	0	0	0	0	0	0	0	0	0	0
"S(5,0)Correlat"	-0.1237041	0	0	0	0	0	0	0	0	0	0	0	0	0	0	0
"S(5,0)SumOfSqs"	100.83342	0	0	0	0	0	0	0	0	0	0	0	0	0	0	0
"S(5,0)InvDfMom"	0.1094833	0	0	0	0	0	0	0	0	0	0	0	0	0	0	0
"S(5,0)SumAverg"	60.623762	0	0	0	0	0	0	0	0	0	0	0	0	0	0	0
"S(5,0)SumVarnc"	176.71983	0	0	0	0	0	0	0	0	0	0	0	0	0	0	0
"S(5,0)SumEntrp"	1.652488	0	0	0	0	0	0	0	0	0	0	0	0	0	0	0
"S(5,0)Entropy"	2.3602252	0	0	0	0	0	0	0	0	0	0	0	0	0	0	0
"S(5,0)DifVarnc"	88.260367	0	0	0	0	0	0	0	0	0	0	0	0	0	0	0
"S(5,0)DifEntrp"	1.4052071	0	0	0	0	0	0	0	0	0	0	0	0	0	0	0
"_Area_S(0,5)"	404	0	0	0	0	0	0	0	0	0	0	0	0	0	0	0
"S(0,5)AngScMom"	0.00509754	0	0	0	0	0	0	0	0	0	0	0	0	0	0	0
"S(0,5)Contrast"	217.30693	0	0	0	0	0	0	0	0	0	0	0	0	0	0	0
"S(0,5)Correlat"	-0.00335985	0	0	0	0	0	0	0	0	0	0	0	0	0	0	0
"S(0,5)SumOfSqs"	108.28963	0	0	0	0	0	0	0	0	0	0	0	0	0	0	0
"S(0,5)InvDfMom"	0.082756138	0	0	0	0	0	0	0	0	0	0	0	0	0	0	0
"S(0,5)SumAverg"	62.09901	0	0	0	0	0	0	0	0	0	0	0	0	0	0	0
"S(0,5)SumVarnc"	215.85158	0	0	0	0	0	0	0	0	0	0	0	0	0	0	0
"S(0,5)SumEntrp"	1.6693219	0	0	0	0	0	0	0	0	0	0	0	0	0	0	0
"S(0,5)Entropy"	2.3521922	0	0	0	0	0	0	0	0	0	0	0	0	0	0	0
"S(0,5)DifVarnc"	86.759337	0	0	0	0	0	0	0	0	0	0	0	0	0	0	0
"S(0,5)DifEntrp"	1.4113809	0	0	0	0	0	0	0	0	0	0	0	0	0	0	0
"_Area_S(5,5)"	330	0	0	0	0	0	0	0	0	0	0	0	0	0	0	0
"S(5,5)AngScMom"	0.005142332	0	0	0	0	0	0	0	0	0	0	0	0	0	0	0
"S(5,5)Contrast"	168.81818	0	0	0	0	0	0	0	0	0	0	0	0	0	0	0
"S(5,5)Correlat"	0.23533897	0	0	0	0	0	0	0	0	0	0	0	0	0	0	0
"S(5,5)SumOfSqs"	110.38759	0	0	0	0	0	0	0	0	0	0	0	0	0	0	0
"S(5,5)InvDfMom"	0.074114596	0	0	0	0	0	0	0	0	0	0	0	0	0	0	0
"S(5,5)SumAverg"	62.115152	0	0	0	0	0	0	0	0	0	0	0	0	0	0	0
"S(5,5)SumVarnc"	272.73219	0	0	0	0	0	0	0	0	0	0	0	0	0	0	0
"S(5,5)SumEntrp"	1.6816907	0	0	0	0	0	0	0	0	0	0	0	0	0	0	0
"S(5,5)Entropy"	2.3327985	0	0	0	0	0	0	0	0	0	0	0	0	0	0	0
"S(5,5)DifVarnc"	60.784206	0	0	0	0	0	0	0	0	0	0	0	0	0	0	0
"S(5,5)DifEntrp"	1.3700991	0	0	0	0	0	0	0	0	0	0	0	0	0	0	0
"_Area_S(5,-5)"	330	0	0	0	0	0	0	0	0	0	0	0	0	0	0	0
"S(5,-5)AngScMom"	0.005674931	0	0	0	0	0	0	0	0	0	0	0	0	0	0	0
"S(5,-5)Contrast"	251.81818	0	0	0	0	0	0	0	0	0	0	0	0	0	0	0
"S(5,-5)Correlat"	-0.20369697	0	0	0	0	0	0	0	0	0	0	0	0	0	0	0
"S(5,-5)SumOfSqs"	104.60198	0	0	0	0	0	0	0	0	0	0	0	0	0	0	0
"S(5,-5)InvDfMom"	0.081789881	0	0	0	0	0	0	0	0	0	0	0	0	0	0	0
"S(5,-5)SumAverg"	61.345455	0	0	0	0	0	0	0	0	0	0	0	0	0	0	0
"S(5,-5)SumVarnc"	166.58975	0	0	0	0	0	0	0	0	0	0	0	0	0	0	0
"S(5,-5)SumEntrp"	1.5756576	0	0	0	0	0	0	0	0	0	0	0	0	0	0	0
"S(5,-5)Entropy"	2.2956807	0	0	0	0	0	0	0	0	0	0	0	0	0	0	0
"S(5,-5)DifVarnc"	77.258035	0	0	0	0	0	0	0	0	0	0	0	0	0	0	0
"S(5,-5)DifEntrp"	1.4223041	0	0	0	0	0	0	0	0	0	0	0	0	0	0	0
Horzl_RLNonUni	226.11029	0	0	0	0	0	0	0	0	0	0	0	0	0	0	0
Horzl_GLevNonU	12.911765	0	0	0	0	0	0	0	0	0	0	0	0	0	0	0
Horzl_LngREmph	1.3308824	0	0	0	0	0	0	0	0	0	0	0	0	0	0	0
Horzl_ShrtREmp	0.92953431	0	0	0	0	0	0	0	0	0	0	0	0	0	0	0
Horzl_Fraction	0.90666667	0	0	0	0	0	0	0	0	0	0	0	0	0	0	0
Vertl_RLNonUni	213.13483	0	0	0	0	0	0	0	0	0	0	0	0	0	0	0
Vertl_GLevNonU	12.962547	0	0	0	0	0	0	0	0	0	0	0	0	0	0	0
Vertl_LngREmph	1.3932584	0	0	0	0	0	0	0	0	0	0	0	0	0	0	0
Vertl_ShrtREmp	0.91416979	0	0	0	0	0	0	0	0	0	0	0	0	0	0	0
Vertl_Fraction	0.89	0	0	0	0	0	0	0	0	0	0	0	0	0	0	0
45dgr_RLNonUni	239.02878	0	0	0	0	0	0	0	0	0	0	0	0	0	0	0
45dgr_GLevNonU	13.42446	0	0	0	0	0	0	0	0	0	0	0	0	0	0	0
45dgr_LngREmph	1.2446043	0	0	0	0	0	0	0	0	0	0	0	0	0	0	0
45dgr_ShrtREmp	0.94284572	0	0	0	0	0	0	0	0	0	0	0	0	0	0	0
45dgr_Fraction	0.92666667	0	0	0	0	0	0	0	0	0	0	0	0	0	0	0
135dr_RLNonUni	240.16129	0	0	0	0	0	0	0	0	0	0	0	0	0	0	0
135dr_GLevNonU	13.408602	0	0	0	0	0	0	0	0	0	0	0	0	0	0	0
135dr_LngREmph	1.2258065	0	0	0	0	0	0	0	0	0	0	0	0	0	0	0
135dr_ShrtREmp	0.94354839	0	0	0	0	0	0	0	0	0	0	0	0	0	0	0
135dr_Fraction	0.93	0	0	0	0	0	0	0	0	0	0	0	0	0	0	0
_AreaGr	248	0	0	0	0	0	0	0	0	0	0	0	0	0	0	0
GrMean	3.5734992	0	0	0	0	0	0	0	0	0	0	0	0	0	0	0
GrVariance	4.3107483	0	0	0	0	0	0	0	0	0	0	0	0	0	0	0
GrSkewness	0.76913771	0	0	0	0	0	0	0	0	0	0	0	0	0	0	0
GrKurtosis	0.37567311	0	0	0	0	0	0	0	0	0	0	0	0	0	0	0
GrNonZeros	0.98387097	0	0	0	0	0	0	0	0	0	0	0	0	0	0	0
_AreaARM	248	0	0	0	0	0	0	0	0	0	0	0	0	0	0	0
Teta1	0.77144441	0	0	0	0	0	0	0	0	0	0	0	0	0	0	0
Teta2	-0.6357331	0	0	0	0	0	0	0	0	0	0	0	0	0	0	0
Teta3	0.72861176	0	0	0	0	0	0	0	0	0	0	0	0	0	0	0
Teta4	0.079874126	0	0	0	0	0	0	0	0	0	0	0	0	0	0	0
Sigma	0.31805056	0	0	0	0	0	0	0	0	0	0	0	0	0	0	0
WavEnLL_s-1	17435.514	0	0	0	0	0	0	0	0	0	0	0	0	0	0	0
WavEnLH_s-1	127.69055	0	0	0	0	0	0	0	0	0	0	0	0	0	0	0
WavEnHL_s-1	197.73323	0	0	0	0	0	0	0	0	0	0	0	0	0	0	0
WavEnHH_s-1	15.300305	0	0	0	0	0	0	0	0	0	0	0	0	0	0	0
WavEnLL_s-2	16185.21	0	0	0	0	0	0	0	0	0	0	0	0	0	0	0
WavEnLH_s-2	284.57799	0	0	0	0	0	0	0	0	0	0	0	0	0	0	0
WavEnHL_s-2	349.09473	0	0	0	0	0	0	0	0	0	0	0	0	0	0	0
WavEnHH_s-2	147.60589	0	0	0	0	0	0	0	0	0	0	0	0	0	0	0
WavEnLL_s-3	16433.561	0	0	0	0	0	0	0	0	0	0	0	0	0	0	0
WavEnLH_s-3	94.068335	0	0	0	0	0	0	0	0	0	0	0	0	0	0	0
WavEnHL_s-3	452.31765	0	0	0	0	0	0	0	0	0	0	0	0	0	0	0
WavEnHH_s-3	65.26814	0	0	0	0	0	0	0	0	0	0	0	0	0	0	0
WavEnLL_s-4	15052.564	0	0	0	0	0	0	0	0	0	0	0	0	0	0	0
WavEnLH_s-4	166.46007	0	0	0	0	0	0	0	0	0	0	0	0	0	0	0
WavEnHL_s-4	43.451706	0	0	0	0	0	0	0	0	0	0	0	0	0	0	0
WavEnHH_s-4	159.46892	0	0	0	0	0	0	0	0	0	0	0	0	0	0	0
