# Supplementary material for: Hepatitis C Related Chronic Liver Cirrhosis: Feasibility of Texture Analysis of MR Images for Classification of Fibrosis Stage and Necroinflammatory Activity Grade
Source: PLoS One. 2015 Mar 5;10(3):e0118297. doi: 10.1371/journal.pone.0118297 (PMC4351185; doi:10.1371/journal.pone.0118297)
Supplement: S3 Dataset — (ZIP) [file pone.0118297.s003.zip › necroinflammatory activity grade/EOB-HP/74-A1.par]

Image File: 74-F3A1-12-39.bmp 
ROI File: newdraw.roi 
Image size: 512 x 512
Min. lum.: 1
Max. lum.: 256
Bits/pixel: 8

Normalisation =  3 sigma
Histogram analysis = Yes
"CO matrix analysis = Yes, Dimensions = 6 x 6, Distances = 1 2 3 4 5"
"RL matrix analysis = Yes, Dimension = 6"
"Gradient analysis = Yes, Max pixel value = 16"
AR model analysis = Yes
Wavelet analysis = Yes

--------------- CLASS NAMES ----------------

----------------- FEATURES -----------------																
_Area	300	0	0	0	0	0	0	0	0	0	0	0	0	0	0	0
_MinNorm	145	0	0	0	0	0	0	0	0	0	0	0	0	0	0	0
_MaxNorm	191	0	0	0	0	0	0	0	0	0	0	0	0	0	0	0
Mean	168.19	0	0	0	0	0	0	0	0	0	0	0	0	0	0	0
Variance	59.0139	0	0	0	0	0	0	0	0	0	0	0	0	0	0	0
Skewness	-0.48385544	0	0	0	0	0	0	0	0	0	0	0	0	0	0	0
Kurtosis	0.84480004	0	0	0	0	0	0	0	0	0	0	0	0	0	0	0
Perc.01%	145	0	0	0	0	0	0	0	0	0	0	0	0	0	0	0
Perc.10%	159	0	0	0	0	0	0	0	0	0	0	0	0	0	0	0
Perc.50%	169	0	0	0	0	0	0	0	0	0	0	0	0	0	0	0
Perc.90%	177	0	0	0	0	0	0	0	0	0	0	0	0	0	0	0
Perc.99%	184	0	0	0	0	0	0	0	0	0	0	0	0	0	0	0
"_Area_S(1,0)"	560	0	0	0	0	0	0	0	0	0	0	0	0	0	0	0
"S(1,0)AngScMom"	0.005165816	0	0	0	0	0	0	0	0	0	0	0	0	0	0	0
"S(1,0)Contrast"	35.903571	0	0	0	0	0	0	0	0	0	0	0	0	0	0	0
"S(1,0)Correlat"	0.82754526	0	0	0	0	0	0	0	0	0	0	0	0	0	0	0
"S(1,0)SumOfSqs"	104.09563	0	0	0	0	0	0	0	0	0	0	0	0	0	0	0
"S(1,0)InvDfMom"	0.18920772	0	0	0	0	0	0	0	0	0	0	0	0	0	0	0
"S(1,0)SumAverg"	63.382143	0	0	0	0	0	0	0	0	0	0	0	0	0	0	0
"S(1,0)SumVarnc"	380.47897	0	0	0	0	0	0	0	0	0	0	0	0	0	0	0
"S(1,0)SumEntrp"	1.8014459	0	0	0	0	0	0	0	0	0	0	0	0	0	0	0
"S(1,0)Entropy"	2.3880302	0	0	0	0	0	0	0	0	0	0	0	0	0	0	0
"S(1,0)DifVarnc"	13.239171	0	0	0	0	0	0	0	0	0	0	0	0	0	0	0
"S(1,0)DifEntrp"	1.1007981	0	0	0	0	0	0	0	0	0	0	0	0	0	0	0
"_Area_S(0,1)"	560	0	0	0	0	0	0	0	0	0	0	0	0	0	0	0
"S(0,1)AngScMom"	0.0053125	0	0	0	0	0	0	0	0	0	0	0	0	0	0	0
"S(0,1)Contrast"	26.542857	0	0	0	0	0	0	0	0	0	0	0	0	0	0	0
"S(0,1)Correlat"	0.87892943	0	0	0	0	0	0	0	0	0	0	0	0	0	0	0
"S(0,1)SumOfSqs"	109.6173	0	0	0	0	0	0	0	0	0	0	0	0	0	0	0
"S(0,1)InvDfMom"	0.23092498	0	0	0	0	0	0	0	0	0	0	0	0	0	0	0
"S(0,1)SumAverg"	62.728571	0	0	0	0	0	0	0	0	0	0	0	0	0	0	0
"S(0,1)SumVarnc"	411.92633	0	0	0	0	0	0	0	0	0	0	0	0	0	0	0
"S(0,1)SumEntrp"	1.795774	0	0	0	0	0	0	0	0	0	0	0	0	0	0	0
"S(0,1)Entropy"	2.3668741	0	0	0	0	0	0	0	0	0	0	0	0	0	0	0
"S(0,1)DifVarnc"	9.2015816	0	0	0	0	0	0	0	0	0	0	0	0	0	0	0
"S(0,1)DifEntrp"	1.0411651	0	0	0	0	0	0	0	0	0	0	0	0	0	0	0
"_Area_S(1,1)"	546	0	0	0	0	0	0	0	0	0	0	0	0	0	0	0
"S(1,1)AngScMom"	0.005199318	0	0	0	0	0	0	0	0	0	0	0	0	0	0	0
"S(1,1)Contrast"	43.948718	0	0	0	0	0	0	0	0	0	0	0	0	0	0	0
"S(1,1)Correlat"	0.78860573	0	0	0	0	0	0	0	0	0	0	0	0	0	0	0
"S(1,1)SumOfSqs"	103.94964	0	0	0	0	0	0	0	0	0	0	0	0	0	0	0
"S(1,1)InvDfMom"	0.1840626	0	0	0	0	0	0	0	0	0	0	0	0	0	0	0
"S(1,1)SumAverg"	63.120879	0	0	0	0	0	0	0	0	0	0	0	0	0	0	0
"S(1,1)SumVarnc"	371.84986	0	0	0	0	0	0	0	0	0	0	0	0	0	0	0
"S(1,1)SumEntrp"	1.7817853	0	0	0	0	0	0	0	0	0	0	0	0	0	0	0
"S(1,1)Entropy"	2.3845103	0	0	0	0	0	0	0	0	0	0	0	0	0	0	0
"S(1,1)DifVarnc"	15.815991	0	0	0	0	0	0	0	0	0	0	0	0	0	0	0
"S(1,1)DifEntrp"	1.1448704	0	0	0	0	0	0	0	0	0	0	0	0	0	0	0
"_Area_S(1,-1)"	546	0	0	0	0	0	0	0	0	0	0	0	0	0	0	0
"S(1,-1)AngScMom"	0.004568691	0	0	0	0	0	0	0	0	0	0	0	0	0	0	0
"S(1,-1)Contrast"	70.282051	0	0	0	0	0	0	0	0	0	0	0	0	0	0	0
"S(1,-1)Correlat"	0.67235098	0	0	0	0	0	0	0	0	0	0	0	0	0	0	0
"S(1,-1)SumOfSqs"	107.25204	0	0	0	0	0	0	0	0	0	0	0	0	0	0	0
"S(1,-1)InvDfMom"	0.14115944	0	0	0	0	0	0	0	0	0	0	0	0	0	0	0
"S(1,-1)SumAverg"	63.490842	0	0	0	0	0	0	0	0	0	0	0	0	0	0	0
"S(1,-1)SumVarnc"	358.72611	0	0	0	0	0	0	0	0	0	0	0	0	0	0	0
"S(1,-1)SumEntrp"	1.7493686	0	0	0	0	0	0	0	0	0	0	0	0	0	0	0
"S(1,-1)Entropy"	2.4286142	0	0	0	0	0	0	0	0	0	0	0	0	0	0	0
"S(1,-1)DifVarnc"	26.17883	0	0	0	0	0	0	0	0	0	0	0	0	0	0	0
"S(1,-1)DifEntrp"	1.2414809	0	0	0	0	0	0	0	0	0	0	0	0	0	0	0
"_Area_S(2,0)"	520	0	0	0	0	0	0	0	0	0	0	0	0	0	0	0
"S(2,0)AngScMom"	0.004252959	0	0	0	0	0	0	0	0	0	0	0	0	0	0	0
"S(2,0)Contrast"	104.78462	0	0	0	0	0	0	0	0	0	0	0	0	0	0	0
"S(2,0)Correlat"	0.48128396	0	0	0	0	0	0	0	0	0	0	0	0	0	0	0
"S(2,0)SumOfSqs"	101.00383	0	0	0	0	0	0	0	0	0	0	0	0	0	0	0
"S(2,0)InvDfMom"	0.15432152	0	0	0	0	0	0	0	0	0	0	0	0	0	0	0
"S(2,0)SumAverg"	63.992308	0	0	0	0	0	0	0	0	0	0	0	0	0	0	0
"S(2,0)SumVarnc"	299.23071	0	0	0	0	0	0	0	0	0	0	0	0	0	0	0
"S(2,0)SumEntrp"	1.756266	0	0	0	0	0	0	0	0	0	0	0	0	0	0	0
"S(2,0)Entropy"	2.4526684	0	0	0	0	0	0	0	0	0	0	0	0	0	0	0
"S(2,0)DifVarnc"	39.67213	0	0	0	0	0	0	0	0	0	0	0	0	0	0	0
"S(2,0)DifEntrp"	1.3185092	0	0	0	0	0	0	0	0	0	0	0	0	0	0	0
"_Area_S(0,2)"	520	0	0	0	0	0	0	0	0	0	0	0	0	0	0	0
"S(0,2)AngScMom"	0.004134615	0	0	0	0	0	0	0	0	0	0	0	0	0	0	0
"S(0,2)Contrast"	88.046154	0	0	0	0	0	0	0	0	0	0	0	0	0	0	0
"S(0,2)Correlat"	0.6024356	0	0	0	0	0	0	0	0	0	0	0	0	0	0	0
"S(0,2)SumOfSqs"	110.73194	0	0	0	0	0	0	0	0	0	0	0	0	0	0	0
"S(0,2)InvDfMom"	0.13500433	0	0	0	0	0	0	0	0	0	0	0	0	0	0	0
"S(0,2)SumAverg"	62.761538	0	0	0	0	0	0	0	0	0	0	0	0	0	0	0
"S(0,2)SumVarnc"	354.8816	0	0	0	0	0	0	0	0	0	0	0	0	0	0	0
"S(0,2)SumEntrp"	1.7688265	0	0	0	0	0	0	0	0	0	0	0	0	0	0	0
"S(0,2)Entropy"	2.4661101	0	0	0	0	0	0	0	0	0	0	0	0	0	0	0
"S(0,2)DifVarnc"	29.346982	0	0	0	0	0	0	0	0	0	0	0	0	0	0	0
"S(0,2)DifEntrp"	1.2803343	0	0	0	0	0	0	0	0	0	0	0	0	0	0	0
"_Area_S(2,2)"	492	0	0	0	0	0	0	0	0	0	0	0	0	0	0	0
"S(2,2)AngScMom"	0.004321171	0	0	0	0	0	0	0	0	0	0	0	0	0	0	0
"S(2,2)Contrast"	112.69919	0	0	0	0	0	0	0	0	0	0	0	0	0	0	0
"S(2,2)Correlat"	0.43749836	0	0	0	0	0	0	0	0	0	0	0	0	0	0	0
"S(2,2)SumOfSqs"	100.17676	0	0	0	0	0	0	0	0	0	0	0	0	0	0	0
"S(2,2)InvDfMom"	0.11329022	0	0	0	0	0	0	0	0	0	0	0	0	0	0	0
"S(2,2)SumAverg"	63.650407	0	0	0	0	0	0	0	0	0	0	0	0	0	0	0
"S(2,2)SumVarnc"	288.00787	0	0	0	0	0	0	0	0	0	0	0	0	0	0	0
"S(2,2)SumEntrp"	1.7395086	0	0	0	0	0	0	0	0	0	0	0	0	0	0	0
"S(2,2)Entropy"	2.4384731	0	0	0	0	0	0	0	0	0	0	0	0	0	0	0
"S(2,2)DifVarnc"	39.54802	0	0	0	0	0	0	0	0	0	0	0	0	0	0	0
"S(2,2)DifEntrp"	1.3127514	0	0	0	0	0	0	0	0	0	0	0	0	0	0	0
"_Area_S(2,-2)"	492	0	0	0	0	0	0	0	0	0	0	0	0	0	0	0
"S(2,-2)AngScMom"	0.003775861	0	0	0	0	0	0	0	0	0	0	0	0	0	0	0
"S(2,-2)Contrast"	177.47967	0	0	0	0	0	0	0	0	0	0	0	0	0	0	0
"S(2,-2)Correlat"	0.16199917	0	0	0	0	0	0	0	0	0	0	0	0	0	0	0
"S(2,-2)SumOfSqs"	105.89469	0	0	0	0	0	0	0	0	0	0	0	0	0	0	0
"S(2,-2)InvDfMom"	0.11074819	0	0	0	0	0	0	0	0	0	0	0	0	0	0	0
"S(2,-2)SumAverg"	64.252033	0	0	0	0	0	0	0	0	0	0	0	0	0	0	0
"S(2,-2)SumVarnc"	246.09908	0	0	0	0	0	0	0	0	0	0	0	0	0	0	0
"S(2,-2)SumEntrp"	1.711843	0	0	0	0	0	0	0	0	0	0	0	0	0	0	0
"S(2,-2)Entropy"	2.4841883	0	0	0	0	0	0	0	0	0	0	0	0	0	0	0
"S(2,-2)DifVarnc"	68.1667	0	0	0	0	0	0	0	0	0	0	0	0	0	0	0
"S(2,-2)DifEntrp"	1.4267301	0	0	0	0	0	0	0	0	0	0	0	0	0	0	0
"_Area_S(3,0)"	480	0	0	0	0	0	0	0	0	0	0	0	0	0	0	0
"S(3,0)AngScMom"	0.003949653	0	0	0	0	0	0	0	0	0	0	0	0	0	0	0
"S(3,0)Contrast"	148.96667	0	0	0	0	0	0	0	0	0	0	0	0	0	0	0
"S(3,0)Correlat"	0.26502704	0	0	0	0	0	0	0	0	0	0	0	0	0	0	0
"S(3,0)SumOfSqs"	101.3416	0	0	0	0	0	0	0	0	0	0	0	0	0	0	0
"S(3,0)InvDfMom"	0.12502659	0	0	0	0	0	0	0	0	0	0	0	0	0	0	0
"S(3,0)SumAverg"	64.516667	0	0	0	0	0	0	0	0	0	0	0	0	0	0	0
"S(3,0)SumVarnc"	256.39972	0	0	0	0	0	0	0	0	0	0	0	0	0	0	0
"S(3,0)SumEntrp"	1.7282681	0	0	0	0	0	0	0	0	0	0	0	0	0	0	0
"S(3,0)Entropy"	2.4657124	0	0	0	0	0	0	0	0	0	0	0	0	0	0	0
"S(3,0)DifVarnc"	58.241042	0	0	0	0	0	0	0	0	0	0	0	0	0	0	0
"S(3,0)DifEntrp"	1.3780672	0	0	0	0	0	0	0	0	0	0	0	0	0	0	0
"_Area_S(0,3)"	480	0	0	0	0	0	0	0	0	0	0	0	0	0	0	0
"S(0,3)AngScMom"	0.004322917	0	0	0	0	0	0	0	0	0	0	0	0	0	0	0
"S(0,3)Contrast"	146.15833	0	0	0	0	0	0	0	0	0	0	0	0	0	0	0
"S(0,3)Correlat"	0.33721888	0	0	0	0	0	0	0	0	0	0	0	0	0	0	0
"S(0,3)SumOfSqs"	110.26139	0	0	0	0	0	0	0	0	0	0	0	0	0	0	0
"S(0,3)InvDfMom"	0.11176954	0	0	0	0	0	0	0	0	0	0	0	0	0	0	0
"S(0,3)SumAverg"	63.066667	0	0	0	0	0	0	0	0	0	0	0	0	0	0	0
"S(0,3)SumVarnc"	294.88722	0	0	0	0	0	0	0	0	0	0	0	0	0	0	0
"S(0,3)SumEntrp"	1.7097268	0	0	0	0	0	0	0	0	0	0	0	0	0	0	0
"S(0,3)Entropy"	2.4457007	0	0	0	0	0	0	0	0	0	0	0	0	0	0	0
"S(0,3)DifVarnc"	48.971597	0	0	0	0	0	0	0	0	0	0	0	0	0	0	0
"S(0,3)DifEntrp"	1.3783785	0	0	0	0	0	0	0	0	0	0	0	0	0	0	0
"_Area_S(3,3)"	438	0	0	0	0	0	0	0	0	0	0	0	0	0	0	0
"S(3,3)AngScMom"	0.003951127	0	0	0	0	0	0	0	0	0	0	0	0	0	0	0
"S(3,3)Contrast"	145.69863	0	0	0	0	0	0	0	0	0	0	0	0	0	0	0
"S(3,3)Correlat"	0.30056138	0	0	0	0	0	0	0	0	0	0	0	0	0	0	0
"S(3,3)SumOfSqs"	104.15398	0	0	0	0	0	0	0	0	0	0	0	0	0	0	0
"S(3,3)InvDfMom"	0.11505746	0	0	0	0	0	0	0	0	0	0	0	0	0	0	0
"S(3,3)SumAverg"	63.689498	0	0	0	0	0	0	0	0	0	0	0	0	0	0	0
"S(3,3)SumVarnc"	270.91729	0	0	0	0	0	0	0	0	0	0	0	0	0	0	0
"S(3,3)SumEntrp"	1.7137676	0	0	0	0	0	0	0	0	0	0	0	0	0	0	0
"S(3,3)Entropy"	2.4613253	0	0	0	0	0	0	0	0	0	0	0	0	0	0	0
"S(3,3)DifVarnc"	51.812264	0	0	0	0	0	0	0	0	0	0	0	0	0	0	0
"S(3,3)DifEntrp"	1.3700251	0	0	0	0	0	0	0	0	0	0	0	0	0	0	0
"_Area_S(3,-3)"	438	0	0	0	0	0	0	0	0	0	0	0	0	0	0	0
"S(3,-3)AngScMom"	0.004274306	0	0	0	0	0	0	0	0	0	0	0	0	0	0	0
"S(3,-3)Contrast"	202.83562	0	0	0	0	0	0	0	0	0	0	0	0	0	0	0
"S(3,-3)Correlat"	0.003252631	0	0	0	0	0	0	0	0	0	0	0	0	0	0	0
"S(3,-3)SumOfSqs"	101.74876	0	0	0	0	0	0	0	0	0	0	0	0	0	0	0
"S(3,-3)InvDfMom"	0.09378639	0	0	0	0	0	0	0	0	0	0	0	0	0	0	0
"S(3,-3)SumAverg"	64.881279	0	0	0	0	0	0	0	0	0	0	0	0	0	0	0
"S(3,-3)SumVarnc"	204.15942	0	0	0	0	0	0	0	0	0	0	0	0	0	0	0
"S(3,-3)SumEntrp"	1.6575384	0	0	0	0	0	0	0	0	0	0	0	0	0	0	0
"S(3,-3)Entropy"	2.4235382	0	0	0	0	0	0	0	0	0	0	0	0	0	0	0
"S(3,-3)DifVarnc"	76.76066	0	0	0	0	0	0	0	0	0	0	0	0	0	0	0
"S(3,-3)DifEntrp"	1.4368893	0	0	0	0	0	0	0	0	0	0	0	0	0	0	0
"_Area_S(4,0)"	440	0	0	0	0	0	0	0	0	0	0	0	0	0	0	0
"S(4,0)AngScMom"	0.004235537	0	0	0	0	0	0	0	0	0	0	0	0	0	0	0
"S(4,0)Contrast"	161.61818	0	0	0	0	0	0	0	0	0	0	0	0	0	0	0
"S(4,0)Correlat"	0.20230403	0	0	0	0	0	0	0	0	0	0	0	0	0	0	0
"S(4,0)SumOfSqs"	101.30312	0	0	0	0	0	0	0	0	0	0	0	0	0	0	0
"S(4,0)InvDfMom"	0.10794497	0	0	0	0	0	0	0	0	0	0	0	0	0	0	0
"S(4,0)SumAverg"	64.754545	0	0	0	0	0	0	0	0	0	0	0	0	0	0	0
"S(4,0)SumVarnc"	243.5943	0	0	0	0	0	0	0	0	0	0	0	0	0	0	0
"S(4,0)SumEntrp"	1.7067203	0	0	0	0	0	0	0	0	0	0	0	0	0	0	0
"S(4,0)Entropy"	2.4357235	0	0	0	0	0	0	0	0	0	0	0	0	0	0	0
"S(4,0)DifVarnc"	59.240579	0	0	0	0	0	0	0	0	0	0	0	0	0	0	0
"S(4,0)DifEntrp"	1.3916758	0	0	0	0	0	0	0	0	0	0	0	0	0	0	0
"_Area_S(0,4)"	440	0	0	0	0	0	0	0	0	0	0	0	0	0	0	0
"S(0,4)AngScMom"	0.004338843	0	0	0	0	0	0	0	0	0	0	0	0	0	0	0
"S(0,4)Contrast"	173.48182	0	0	0	0	0	0	0	0	0	0	0	0	0	0	0
"S(0,4)Correlat"	0.18692246	0	0	0	0	0	0	0	0	0	0	0	0	0	0	0
"S(0,4)SumOfSqs"	106.68221	0	0	0	0	0	0	0	0	0	0	0	0	0	0	0
"S(0,4)InvDfMom"	0.074293161	0	0	0	0	0	0	0	0	0	0	0	0	0	0	0
"S(0,4)SumAverg"	63.554545	0	0	0	0	0	0	0	0	0	0	0	0	0	0	0
"S(0,4)SumVarnc"	253.24702	0	0	0	0	0	0	0	0	0	0	0	0	0	0	0
"S(0,4)SumEntrp"	1.6901316	0	0	0	0	0	0	0	0	0	0	0	0	0	0	0
"S(0,4)Entropy"	2.4246403	0	0	0	0	0	0	0	0	0	0	0	0	0	0	0
"S(0,4)DifVarnc"	55.463223	0	0	0	0	0	0	0	0	0	0	0	0	0	0	0
"S(0,4)DifEntrp"	1.4049896	0	0	0	0	0	0	0	0	0	0	0	0	0	0	0
"_Area_S(4,4)"	384	0	0	0	0	0	0	0	0	0	0	0	0	0	0	0
"S(4,4)AngScMom"	0.004652235	0	0	0	0	0	0	0	0	0	0	0	0	0	0	0
"S(4,4)Contrast"	162.15625	0	0	0	0	0	0	0	0	0	0	0	0	0	0	0
"S(4,4)Correlat"	0.26043535	0	0	0	0	0	0	0	0	0	0	0	0	0	0	0
"S(4,4)SumOfSqs"	109.62953	0	0	0	0	0	0	0	0	0	0	0	0	0	0	0
"S(4,4)InvDfMom"	0.10278883	0	0	0	0	0	0	0	0	0	0	0	0	0	0	0
"S(4,4)SumAverg"	63.385417	0	0	0	0	0	0	0	0	0	0	0	0	0	0	0
"S(4,4)SumVarnc"	276.36187	0	0	0	0	0	0	0	0	0	0	0	0	0	0	0
"S(4,4)SumEntrp"	1.6651627	0	0	0	0	0	0	0	0	0	0	0	0	0	0	0
"S(4,4)Entropy"	2.3955853	0	0	0	0	0	0	0	0	0	0	0	0	0	0	0
"S(4,4)DifVarnc"	54.947483	0	0	0	0	0	0	0	0	0	0	0	0	0	0	0
"S(4,4)DifEntrp"	1.3855018	0	0	0	0	0	0	0	0	0	0	0	0	0	0	0
"_Area_S(4,-4)"	384	0	0	0	0	0	0	0	0	0	0	0	0	0	0	0
"S(4,-4)AngScMom"	0.004421658	0	0	0	0	0	0	0	0	0	0	0	0	0	0	0
"S(4,-4)Contrast"	216.13542	0	0	0	0	0	0	0	0	0	0	0	0	0	0	0
"S(4,-4)Correlat"	-0.052341732	0	0	0	0	0	0	0	0	0	0	0	0	0	0	0
"S(4,-4)SumOfSqs"	102.6926	0	0	0	0	0	0	0	0	0	0	0	0	0	0	0
"S(4,-4)InvDfMom"	0.086326262	0	0	0	0	0	0	0	0	0	0	0	0	0	0	0
"S(4,-4)SumAverg"	64.520833	0	0	0	0	0	0	0	0	0	0	0	0	0	0	0
"S(4,-4)SumVarnc"	194.63498	0	0	0	0	0	0	0	0	0	0	0	0	0	0	0
"S(4,-4)SumEntrp"	1.6538282	0	0	0	0	0	0	0	0	0	0	0	0	0	0	0
"S(4,-4)Entropy"	2.4074855	0	0	0	0	0	0	0	0	0	0	0	0	0	0	0
"S(4,-4)DifVarnc"	77.828016	0	0	0	0	0	0	0	0	0	0	0	0	0	0	0
"S(4,-4)DifEntrp"	1.4346551	0	0	0	0	0	0	0	0	0	0	0	0	0	0	0
"_Area_S(5,0)"	404	0	0	0	0	0	0	0	0	0	0	0	0	0	0	0
"S(5,0)AngScMom"	0.004533869	0	0	0	0	0	0	0	0	0	0	0	0	0	0	0
"S(5,0)Contrast"	179.96535	0	0	0	0	0	0	0	0	0	0	0	0	0	0	0
"S(5,0)Correlat"	0.11070143	0	0	0	0	0	0	0	0	0	0	0	0	0	0	0
"S(5,0)SumOfSqs"	101.18387	0	0	0	0	0	0	0	0	0	0	0	0	0	0	0
"S(5,0)InvDfMom"	0.079428492	0	0	0	0	0	0	0	0	0	0	0	0	0	0	0
"S(5,0)SumAverg"	64.915842	0	0	0	0	0	0	0	0	0	0	0	0	0	0	0
"S(5,0)SumVarnc"	224.77015	0	0	0	0	0	0	0	0	0	0	0	0	0	0	0
"S(5,0)SumEntrp"	1.6688713	0	0	0	0	0	0	0	0	0	0	0	0	0	0	0
"S(5,0)Entropy"	2.4148409	0	0	0	0	0	0	0	0	0	0	0	0	0	0	0
"S(5,0)DifVarnc"	60.593496	0	0	0	0	0	0	0	0	0	0	0	0	0	0	0
"S(5,0)DifEntrp"	1.4089977	0	0	0	0	0	0	0	0	0	0	0	0	0	0	0
"_Area_S(0,5)"	404	0	0	0	0	0	0	0	0	0	0	0	0	0	0	0
"S(0,5)AngScMom"	0.004141751	0	0	0	0	0	0	0	0	0	0	0	0	0	0	0
"S(0,5)Contrast"	168.32178	0	0	0	0	0	0	0	0	0	0	0	0	0	0	0
"S(0,5)Correlat"	0.16549042	0	0	0	0	0	0	0	0	0	0	0	0	0	0	0
"S(0,5)SumOfSqs"	100.85072	0	0	0	0	0	0	0	0	0	0	0	0	0	0	0
"S(0,5)InvDfMom"	0.086553245	0	0	0	0	0	0	0	0	0	0	0	0	0	0	0
"S(0,5)SumAverg"	63.886139	0	0	0	0	0	0	0	0	0	0	0	0	0	0	0
"S(0,5)SumVarnc"	235.08109	0	0	0	0	0	0	0	0	0	0	0	0	0	0	0
"S(0,5)SumEntrp"	1.6920127	0	0	0	0	0	0	0	0	0	0	0	0	0	0	0
"S(0,5)Entropy"	2.4334544	0	0	0	0	0	0	0	0	0	0	0	0	0	0	0
"S(0,5)DifVarnc"	55.772792	0	0	0	0	0	0	0	0	0	0	0	0	0	0	0
"S(0,5)DifEntrp"	1.3995348	0	0	0	0	0	0	0	0	0	0	0	0	0	0	0
"_Area_S(5,5)"	330	0	0	0	0	0	0	0	0	0	0	0	0	0	0	0
"S(5,5)AngScMom"	0.00486685	0	0	0	0	0	0	0	0	0	0	0	0	0	0	0
"S(5,5)Contrast"	197.89091	0	0	0	0	0	0	0	0	0	0	0	0	0	0	0
"S(5,5)Correlat"	0.094324665	0	0	0	0	0	0	0	0	0	0	0	0	0	0	0
"S(5,5)SumOfSqs"	109.25047	0	0	0	0	0	0	0	0	0	0	0	0	0	0	0
"S(5,5)InvDfMom"	0.066216756	0	0	0	0	0	0	0	0	0	0	0	0	0	0	0
"S(5,5)SumAverg"	63.345455	0	0	0	0	0	0	0	0	0	0	0	0	0	0	0
"S(5,5)SumVarnc"	239.11096	0	0	0	0	0	0	0	0	0	0	0	0	0	0	0
"S(5,5)SumEntrp"	1.6709392	0	0	0	0	0	0	0	0	0	0	0	0	0	0	0
"S(5,5)Entropy"	2.3642966	0	0	0	0	0	0	0	0	0	0	0	0	0	0	0
"S(5,5)DifVarnc"	67.239082	0	0	0	0	0	0	0	0	0	0	0	0	0	0	0
"S(5,5)DifEntrp"	1.4027574	0	0	0	0	0	0	0	0	0	0	0	0	0	0	0
"_Area_S(5,-5)"	330	0	0	0	0	0	0	0	0	0	0	0	0	0	0	0
"S(5,-5)AngScMom"	0.00503214	0	0	0	0	0	0	0	0	0	0	0	0	0	0	0
"S(5,-5)Contrast"	277.91515	0	0	0	0	0	0	0	0	0	0	0	0	0	0	0
"S(5,-5)Correlat"	-0.33790439	0	0	0	0	0	0	0	0	0	0	0	0	0	0	0
"S(5,-5)SumOfSqs"	103.86211	0	0	0	0	0	0	0	0	0	0	0	0	0	0	0
"S(5,-5)InvDfMom"	0.083830247	0	0	0	0	0	0	0	0	0	0	0	0	0	0	0
"S(5,-5)SumAverg"	62.993939	0	0	0	0	0	0	0	0	0	0	0	0	0	0	0
"S(5,-5)SumVarnc"	137.5333	0	0	0	0	0	0	0	0	0	0	0	0	0	0	0
"S(5,-5)SumEntrp"	1.5836941	0	0	0	0	0	0	0	0	0	0	0	0	0	0	0
"S(5,-5)Entropy"	2.3501484	0	0	0	0	0	0	0	0	0	0	0	0	0	0	0
"S(5,-5)DifVarnc"	104.63383	0	0	0	0	0	0	0	0	0	0	0	0	0	0	0
"S(5,-5)DifEntrp"	1.4718716	0	0	0	0	0	0	0	0	0	0	0	0	0	0	0
Horzl_RLNonUni	247.84286	0	0	0	0	0	0	0	0	0	0	0	0	0	0	0
Horzl_GLevNonU	12.057143	0	0	0	0	0	0	0	0	0	0	0	0	0	0	0
Horzl_LngREmph	1.2428571	0	0	0	0	0	0	0	0	0	0	0	0	0	0	0
Horzl_ShrtREmp	0.95329861	0	0	0	0	0	0	0	0	0	0	0	0	0	0	0
Horzl_Fraction	0.93333333	0	0	0	0	0	0	0	0	0	0	0	0	0	0	0
Vertl_RLNonUni	213.43346	0	0	0	0	0	0	0	0	0	0	0	0	0	0	0
Vertl_GLevNonU	11.007605	0	0	0	0	0	0	0	0	0	0	0	0	0	0	0
Vertl_LngREmph	1.5437262	0	0	0	0	0	0	0	0	0	0	0	0	0	0	0
Vertl_ShrtREmp	0.91899028	0	0	0	0	0	0	0	0	0	0	0	0	0	0	0
Vertl_Fraction	0.87666667	0	0	0	0	0	0	0	0	0	0	0	0	0	0	0
45dgr_RLNonUni	233.10219	0	0	0	0	0	0	0	0	0	0	0	0	0	0	0
45dgr_GLevNonU	11.70073	0	0	0	0	0	0	0	0	0	0	0	0	0	0	0
45dgr_LngREmph	1.3211679	0	0	0	0	0	0	0	0	0	0	0	0	0	0	0
45dgr_ShrtREmp	0.93808293	0	0	0	0	0	0	0	0	0	0	0	0	0	0	0
45dgr_Fraction	0.91333333	0	0	0	0	0	0	0	0	0	0	0	0	0	0	0
135dr_RLNonUni	259.37063	0	0	0	0	0	0	0	0	0	0	0	0	0	0	0
135dr_GLevNonU	12.300699	0	0	0	0	0	0	0	0	0	0	0	0	0	0	0
135dr_LngREmph	1.1468531	0	0	0	0	0	0	0	0	0	0	0	0	0	0	0
135dr_ShrtREmp	0.96328671	0	0	0	0	0	0	0	0	0	0	0	0	0	0	0
135dr_Fraction	0.95333333	0	0	0	0	0	0	0	0	0	0	0	0	0	0	0
_AreaGr	248	0	0	0	0	0	0	0	0	0	0	0	0	0	0	0
GrMean	2.8146308	0	0	0	0	0	0	0	0	0	0	0	0	0	0	0
GrVariance	2.2028532	0	0	0	0	0	0	0	0	0	0	0	0	0	0	0
GrSkewness	0.396783	0	0	0	0	0	0	0	0	0	0	0	0	0	0	0
GrKurtosis	-0.44007005	0	0	0	0	0	0	0	0	0	0	0	0	0	0	0
GrNonZeros	0.96774194	0	0	0	0	0	0	0	0	0	0	0	0	0	0	0
_AreaARM	248	0	0	0	0	0	0	0	0	0	0	0	0	0	0	0
Teta1	0.75671229	0	0	0	0	0	0	0	0	0	0	0	0	0	0	0
Teta2	-0.75129039	0	0	0	0	0	0	0	0	0	0	0	0	0	0	0
Teta3	0.86532308	0	0	0	0	0	0	0	0	0	0	0	0	0	0	0
Teta4	0.043048817	0	0	0	0	0	0	0	0	0	0	0	0	0	0	0
Sigma	0.27492155	0	0	0	0	0	0	0	0	0	0	0	0	0	0	0
WavEnLL_s-1	16967.673	0	0	0	0	0	0	0	0	0	0	0	0	0	0	0
WavEnLH_s-1	90.939607	0	0	0	0	0	0	0	0	0	0	0	0	0	0	0
WavEnHL_s-1	158.80197	0	0	0	0	0	0	0	0	0	0	0	0	0	0	0
WavEnHH_s-1	12.422753	0	0	0	0	0	0	0	0	0	0	0	0	0	0	0
WavEnLL_s-2	16875.277	0	0	0	0	0	0	0	0	0	0	0	0	0	0	0
WavEnLH_s-2	167.37542	0	0	0	0	0	0	0	0	0	0	0	0	0	0	0
WavEnHL_s-2	209.09752	0	0	0	0	0	0	0	0	0	0	0	0	0	0	0
WavEnHH_s-2	28.297852	0	0	0	0	0	0	0	0	0	0	0	0	0	0	0
WavEnLL_s-3	17034.087	0	0	0	0	0	0	0	0	0	0	0	0	0	0	0
WavEnLH_s-3	163.90563	0	0	0	0	0	0	0	0	0	0	0	0	0	0	0
WavEnHL_s-3	243.29538	0	0	0	0	0	0	0	0	0	0	0	0	0	0	0
WavEnHH_s-3	113.17678	0	0	0	0	0	0	0	0	0	0	0	0	0	0	0
WavEnLL_s-4	15272.532	0	0	0	0	0	0	0	0	0	0	0	0	0	0	0
WavEnLH_s-4	123.82314	0	0	0	0	0	0	0	0	0	0	0	0	0	0	0
WavEnHL_s-4	151.25232	0	0	0	0	0	0	0	0	0	0	0	0	0	0	0
WavEnHH_s-4	105.12423	0	0	0	0	0	0	0	0	0	0	0	0	0	0	0
