# Supplementary material for: Hepatitis C Related Chronic Liver Cirrhosis: Feasibility of Texture Analysis of MR Images for Classification of Fibrosis Stage and Necroinflammatory Activity Grade
Source: PLoS One. 2015 Mar 5;10(3):e0118297. doi: 10.1371/journal.pone.0118297 (PMC4351185; doi:10.1371/journal.pone.0118297)
Supplement: S3 Dataset — (ZIP) [file pone.0118297.s003.zip › necroinflammatory activity grade/EOB-HP/84-A1.par]

Image File: 84-F3A1-14-66.bmp 
ROI File: newdraw.roi 
Image size: 512 x 512
Min. lum.: 1
Max. lum.: 256
Bits/pixel: 8

Normalisation =  3 sigma
Histogram analysis = Yes
"CO matrix analysis = Yes, Dimensions = 6 x 6, Distances = 1 2 3 4 5"
"RL matrix analysis = Yes, Dimension = 6"
"Gradient analysis = Yes, Max pixel value = 16"
AR model analysis = Yes
Wavelet analysis = Yes

--------------- CLASS NAMES ----------------

----------------- FEATURES -----------------																
_Area	300	0	0	0	0	0	0	0	0	0	0	0	0	0	0	0
_MinNorm	86	0	0	0	0	0	0	0	0	0	0	0	0	0	0	0
_MaxNorm	111	0	0	0	0	0	0	0	0	0	0	0	0	0	0	0
Mean	99.366667	0	0	0	0	0	0	0	0	0	0	0	0	0	0	0
Variance	17.038889	0	0	0	0	0	0	0	0	0	0	0	0	0	0	0
Skewness	0.2683587	0	0	0	0	0	0	0	0	0	0	0	0	0	0	0
Kurtosis	-0.38413458	0	0	0	0	0	0	0	0	0	0	0	0	0	0	0
Perc.01%	91	0	0	0	0	0	0	0	0	0	0	0	0	0	0	0
Perc.10%	95	0	0	0	0	0	0	0	0	0	0	0	0	0	0	0
Perc.50%	99	0	0	0	0	0	0	0	0	0	0	0	0	0	0	0
Perc.90%	105	0	0	0	0	0	0	0	0	0	0	0	0	0	0	0
Perc.99%	109	0	0	0	0	0	0	0	0	0	0	0	0	0	0	0
"_Area_S(1,0)"	560	0	0	0	0	0	0	0	0	0	0	0	0	0	0	0
"S(1,0)AngScMom"	0.010191327	0	0	0	0	0	0	0	0	0	0	0	0	0	0	0
"S(1,0)Contrast"	50.632143	0	0	0	0	0	0	0	0	0	0	0	0	0	0	0
"S(1,0)Correlat"	0.76115528	0	0	0	0	0	0	0	0	0	0	0	0	0	0	0
"S(1,0)SumOfSqs"	105.99385	0	0	0	0	0	0	0	0	0	0	0	0	0	0	0
"S(1,0)InvDfMom"	0.21395937	0	0	0	0	0	0	0	0	0	0	0	0	0	0	0
"S(1,0)SumAverg"	64.382143	0	0	0	0	0	0	0	0	0	0	0	0	0	0	0
"S(1,0)SumVarnc"	373.34325	0	0	0	0	0	0	0	0	0	0	0	0	0	0	0
"S(1,0)SumEntrp"	1.6046371	0	0	0	0	0	0	0	0	0	0	0	0	0	0	0
"S(1,0)Entropy"	2.1166318	0	0	0	0	0	0	0	0	0	0	0	0	0	0	0
"S(1,0)DifVarnc"	20.027538	0	0	0	0	0	0	0	0	0	0	0	0	0	0	0
"S(1,0)DifEntrp"	0.94976505	0	0	0	0	0	0	0	0	0	0	0	0	0	0	0
"_Area_S(0,1)"	560	0	0	0	0	0	0	0	0	0	0	0	0	0	0	0
"S(0,1)AngScMom"	0.012155612	0	0	0	0	0	0	0	0	0	0	0	0	0	0	0
"S(0,1)Contrast"	33.592857	0	0	0	0	0	0	0	0	0	0	0	0	0	0	0
"S(0,1)Correlat"	0.84095703	0	0	0	0	0	0	0	0	0	0	0	0	0	0	0
"S(0,1)SumOfSqs"	105.60938	0	0	0	0	0	0	0	0	0	0	0	0	0	0	0
"S(0,1)InvDfMom"	0.26271085	0	0	0	0	0	0	0	0	0	0	0	0	0	0	0
"S(0,1)SumAverg"	64.25	0	0	0	0	0	0	0	0	0	0	0	0	0	0	0
"S(0,1)SumVarnc"	388.84464	0	0	0	0	0	0	0	0	0	0	0	0	0	0	0
"S(0,1)SumEntrp"	1.5803243	0	0	0	0	0	0	0	0	0	0	0	0	0	0	0
"S(0,1)Entropy"	2.0306295	0	0	0	0	0	0	0	0	0	0	0	0	0	0	0
"S(0,1)DifVarnc"	14.608163	0	0	0	0	0	0	0	0	0	0	0	0	0	0	0
"S(0,1)DifEntrp"	0.88491384	0	0	0	0	0	0	0	0	0	0	0	0	0	0	0
"_Area_S(1,1)"	546	0	0	0	0	0	0	0	0	0	0	0	0	0	0	0
"S(1,1)AngScMom"	0.00943257	0	0	0	0	0	0	0	0	0	0	0	0	0	0	0
"S(1,1)Contrast"	77.120879	0	0	0	0	0	0	0	0	0	0	0	0	0	0	0
"S(1,1)Correlat"	0.62387407	0	0	0	0	0	0	0	0	0	0	0	0	0	0	0
"S(1,1)SumOfSqs"	102.52003	0	0	0	0	0	0	0	0	0	0	0	0	0	0	0
"S(1,1)InvDfMom"	0.19115367	0	0	0	0	0	0	0	0	0	0	0	0	0	0	0
"S(1,1)SumAverg"	64.593407	0	0	0	0	0	0	0	0	0	0	0	0	0	0	0
"S(1,1)SumVarnc"	332.95922	0	0	0	0	0	0	0	0	0	0	0	0	0	0	0
"S(1,1)SumEntrp"	1.5858676	0	0	0	0	0	0	0	0	0	0	0	0	0	0	0
"S(1,1)Entropy"	2.1540877	0	0	0	0	0	0	0	0	0	0	0	0	0	0	0
"S(1,1)DifVarnc"	32.088422	0	0	0	0	0	0	0	0	0	0	0	0	0	0	0
"S(1,1)DifEntrp"	1.0196675	0	0	0	0	0	0	0	0	0	0	0	0	0	0	0
"_Area_S(1,-1)"	546	0	0	0	0	0	0	0	0	0	0	0	0	0	0	0
"S(1,-1)AngScMom"	0.008969663	0	0	0	0	0	0	0	0	0	0	0	0	0	0	0
"S(1,-1)Contrast"	77.919414	0	0	0	0	0	0	0	0	0	0	0	0	0	0	0
"S(1,-1)Correlat"	0.64175187	0	0	0	0	0	0	0	0	0	0	0	0	0	0	0
"S(1,-1)SumOfSqs"	108.75062	0	0	0	0	0	0	0	0	0	0	0	0	0	0	0
"S(1,-1)InvDfMom"	0.14721871	0	0	0	0	0	0	0	0	0	0	0	0	0	0	0
"S(1,-1)SumAverg"	63.787546	0	0	0	0	0	0	0	0	0	0	0	0	0	0	0
"S(1,-1)SumVarnc"	357.08307	0	0	0	0	0	0	0	0	0	0	0	0	0	0	0
"S(1,-1)SumEntrp"	1.5475283	0	0	0	0	0	0	0	0	0	0	0	0	0	0	0
"S(1,-1)Entropy"	2.1590039	0	0	0	0	0	0	0	0	0	0	0	0	0	0	0
"S(1,-1)DifVarnc"	31.099733	0	0	0	0	0	0	0	0	0	0	0	0	0	0	0
"S(1,-1)DifEntrp"	1.0440867	0	0	0	0	0	0	0	0	0	0	0	0	0	0	0
"_Area_S(2,0)"	520	0	0	0	0	0	0	0	0	0	0	0	0	0	0	0
"S(2,0)AngScMom"	0.007943787	0	0	0	0	0	0	0	0	0	0	0	0	0	0	0
"S(2,0)Contrast"	138.70769	0	0	0	0	0	0	0	0	0	0	0	0	0	0	0
"S(2,0)Correlat"	0.33258777	0	0	0	0	0	0	0	0	0	0	0	0	0	0	0
"S(2,0)SumOfSqs"	103.91456	0	0	0	0	0	0	0	0	0	0	0	0	0	0	0
"S(2,0)InvDfMom"	0.15971064	0	0	0	0	0	0	0	0	0	0	0	0	0	0	0
"S(2,0)SumAverg"	64.415385	0	0	0	0	0	0	0	0	0	0	0	0	0	0	0
"S(2,0)SumVarnc"	276.95053	0	0	0	0	0	0	0	0	0	0	0	0	0	0	0
"S(2,0)SumEntrp"	1.520136	0	0	0	0	0	0	0	0	0	0	0	0	0	0	0
"S(2,0)Entropy"	2.2200202	0	0	0	0	0	0	0	0	0	0	0	0	0	0	0
"S(2,0)DifVarnc"	54.773905	0	0	0	0	0	0	0	0	0	0	0	0	0	0	0
"S(2,0)DifEntrp"	1.1592536	0	0	0	0	0	0	0	0	0	0	0	0	0	0	0
"_Area_S(0,2)"	520	0	0	0	0	0	0	0	0	0	0	0	0	0	0	0
"S(0,2)AngScMom"	0.009393491	0	0	0	0	0	0	0	0	0	0	0	0	0	0	0
"S(0,2)Contrast"	112.38077	0	0	0	0	0	0	0	0	0	0	0	0	0	0	0
"S(0,2)Correlat"	0.45658728	0	0	0	0	0	0	0	0	0	0	0	0	0	0	0
"S(0,2)SumOfSqs"	103.40278	0	0	0	0	0	0	0	0	0	0	0	0	0	0	0
"S(0,2)InvDfMom"	0.18219951	0	0	0	0	0	0	0	0	0	0	0	0	0	0	0
"S(0,2)SumAverg"	64.165385	0	0	0	0	0	0	0	0	0	0	0	0	0	0	0
"S(0,2)SumVarnc"	301.23034	0	0	0	0	0	0	0	0	0	0	0	0	0	0	0
"S(0,2)SumEntrp"	1.5430623	0	0	0	0	0	0	0	0	0	0	0	0	0	0	0
"S(0,2)Entropy"	2.1601352	0	0	0	0	0	0	0	0	0	0	0	0	0	0	0
"S(0,2)DifVarnc"	47.825725	0	0	0	0	0	0	0	0	0	0	0	0	0	0	0
"S(0,2)DifEntrp"	1.0927701	0	0	0	0	0	0	0	0	0	0	0	0	0	0	0
"_Area_S(2,2)"	492	0	0	0	0	0	0	0	0	0	0	0	0	0	0	0
"S(2,2)AngScMom"	0.007766541	0	0	0	0	0	0	0	0	0	0	0	0	0	0	0
"S(2,2)Contrast"	190.16667	0	0	0	0	0	0	0	0	0	0	0	0	0	0	0
"S(2,2)Correlat"	0.042819111	0	0	0	0	0	0	0	0	0	0	0	0	0	0	0
"S(2,2)SumOfSqs"	99.336849	0	0	0	0	0	0	0	0	0	0	0	0	0	0	0
"S(2,2)InvDfMom"	0.10541286	0	0	0	0	0	0	0	0	0	0	0	0	0	0	0
"S(2,2)SumAverg"	64.565041	0	0	0	0	0	0	0	0	0	0	0	0	0	0	0
"S(2,2)SumVarnc"	207.18073	0	0	0	0	0	0	0	0	0	0	0	0	0	0	0
"S(2,2)SumEntrp"	1.4574376	0	0	0	0	0	0	0	0	0	0	0	0	0	0	0
"S(2,2)Entropy"	2.2101346	0	0	0	0	0	0	0	0	0	0	0	0	0	0	0
"S(2,2)DifVarnc"	75.43296	0	0	0	0	0	0	0	0	0	0	0	0	0	0	0
"S(2,2)DifEntrp"	1.2141142	0	0	0	0	0	0	0	0	0	0	0	0	0	0	0
"_Area_S(2,-2)"	492	0	0	0	0	0	0	0	0	0	0	0	0	0	0	0
"S(2,-2)AngScMom"	0.007931787	0	0	0	0	0	0	0	0	0	0	0	0	0	0	0
"S(2,-2)Contrast"	174.26829	0	0	0	0	0	0	0	0	0	0	0	0	0	0	0
"S(2,-2)Correlat"	0.17220946	0	0	0	0	0	0	0	0	0	0	0	0	0	0	0
"S(2,-2)SumOfSqs"	105.2611	0	0	0	0	0	0	0	0	0	0	0	0	0	0	0
"S(2,-2)InvDfMom"	0.097136749	0	0	0	0	0	0	0	0	0	0	0	0	0	0	0
"S(2,-2)SumAverg"	63.292683	0	0	0	0	0	0	0	0	0	0	0	0	0	0	0
"S(2,-2)SumVarnc"	246.77613	0	0	0	0	0	0	0	0	0	0	0	0	0	0	0
"S(2,-2)SumEntrp"	1.5042299	0	0	0	0	0	0	0	0	0	0	0	0	0	0	0
"S(2,-2)Entropy"	2.1987383	0	0	0	0	0	0	0	0	0	0	0	0	0	0	0
"S(2,-2)DifVarnc"	64.785247	0	0	0	0	0	0	0	0	0	0	0	0	0	0	0
"S(2,-2)DifEntrp"	1.1546084	0	0	0	0	0	0	0	0	0	0	0	0	0	0	0
"_Area_S(3,0)"	480	0	0	0	0	0	0	0	0	0	0	0	0	0	0	0
"S(3,0)AngScMom"	0.007569444	0	0	0	0	0	0	0	0	0	0	0	0	0	0	0
"S(3,0)Contrast"	179.9875	0	0	0	0	0	0	0	0	0	0	0	0	0	0	0
"S(3,0)Correlat"	0.11000079	0	0	0	0	0	0	0	0	0	0	0	0	0	0	0
"S(3,0)SumOfSqs"	101.11666	0	0	0	0	0	0	0	0	0	0	0	0	0	0	0
"S(3,0)InvDfMom"	0.090643011	0	0	0	0	0	0	0	0	0	0	0	0	0	0	0
"S(3,0)SumAverg"	64.329167	0	0	0	0	0	0	0	0	0	0	0	0	0	0	0
"S(3,0)SumVarnc"	224.47915	0	0	0	0	0	0	0	0	0	0	0	0	0	0	0
"S(3,0)SumEntrp"	1.5022273	0	0	0	0	0	0	0	0	0	0	0	0	0	0	0
"S(3,0)Entropy"	2.222048	0	0	0	0	0	0	0	0	0	0	0	0	0	0	0
"S(3,0)DifVarnc"	63.797066	0	0	0	0	0	0	0	0	0	0	0	0	0	0	0
"S(3,0)DifEntrp"	1.1866406	0	0	0	0	0	0	0	0	0	0	0	0	0	0	0
"_Area_S(0,3)"	480	0	0	0	0	0	0	0	0	0	0	0	0	0	0	0
"S(0,3)AngScMom"	0.008272569	0	0	0	0	0	0	0	0	0	0	0	0	0	0	0
"S(0,3)Contrast"	198.0875	0	0	0	0	0	0	0	0	0	0	0	0	0	0	0
"S(0,3)Correlat"	0.025273825	0	0	0	0	0	0	0	0	0	0	0	0	0	0	0
"S(0,3)SumOfSqs"	101.61187	0	0	0	0	0	0	0	0	0	0	0	0	0	0	0
"S(0,3)InvDfMom"	0.1221262	0	0	0	0	0	0	0	0	0	0	0	0	0	0	0
"S(0,3)SumAverg"	64.104167	0	0	0	0	0	0	0	0	0	0	0	0	0	0	0
"S(0,3)SumVarnc"	208.35998	0	0	0	0	0	0	0	0	0	0	0	0	0	0	0
"S(0,3)SumEntrp"	1.4557783	0	0	0	0	0	0	0	0	0	0	0	0	0	0	0
"S(0,3)Entropy"	2.18502	0	0	0	0	0	0	0	0	0	0	0	0	0	0	0
"S(0,3)DifVarnc"	82.793594	0	0	0	0	0	0	0	0	0	0	0	0	0	0	0
"S(0,3)DifEntrp"	1.2126841	0	0	0	0	0	0	0	0	0	0	0	0	0	0	0
"_Area_S(3,3)"	438	0	0	0	0	0	0	0	0	0	0	0	0	0	0	0
"S(3,3)AngScMom"	0.007526949	0	0	0	0	0	0	0	0	0	0	0	0	0	0	0
"S(3,3)Contrast"	223.09132	0	0	0	0	0	0	0	0	0	0	0	0	0	0	0
"S(3,3)Correlat"	-0.11765267	0	0	0	0	0	0	0	0	0	0	0	0	0	0	0
"S(3,3)SumOfSqs"	99.803512	0	0	0	0	0	0	0	0	0	0	0	0	0	0	0
"S(3,3)InvDfMom"	0.11568568	0	0	0	0	0	0	0	0	0	0	0	0	0	0	0
"S(3,3)SumAverg"	63.712329	0	0	0	0	0	0	0	0	0	0	0	0	0	0	0
"S(3,3)SumVarnc"	176.12272	0	0	0	0	0	0	0	0	0	0	0	0	0	0	0
"S(3,3)SumEntrp"	1.4696787	0	0	0	0	0	0	0	0	0	0	0	0	0	0	0
"S(3,3)Entropy"	2.2127371	0	0	0	0	0	0	0	0	0	0	0	0	0	0	0
"S(3,3)DifVarnc"	84.411126	0	0	0	0	0	0	0	0	0	0	0	0	0	0	0
"S(3,3)DifEntrp"	1.2186706	0	0	0	0	0	0	0	0	0	0	0	0	0	0	0
"_Area_S(3,-3)"	438	0	0	0	0	0	0	0	0	0	0	0	0	0	0	0
"S(3,-3)AngScMom"	0.007943955	0	0	0	0	0	0	0	0	0	0	0	0	0	0	0
"S(3,-3)Contrast"	183.06849	0	0	0	0	0	0	0	0	0	0	0	0	0	0	0
"S(3,-3)Correlat"	0.085482223	0	0	0	0	0	0	0	0	0	0	0	0	0	0	0
"S(3,-3)SumOfSqs"	100.09018	0	0	0	0	0	0	0	0	0	0	0	0	0	0	0
"S(3,-3)InvDfMom"	0.092546997	0	0	0	0	0	0	0	0	0	0	0	0	0	0	0
"S(3,-3)SumAverg"	63.6621	0	0	0	0	0	0	0	0	0	0	0	0	0	0	0
"S(3,-3)SumVarnc"	217.29222	0	0	0	0	0	0	0	0	0	0	0	0	0	0	0
"S(3,-3)SumEntrp"	1.4731954	0	0	0	0	0	0	0	0	0	0	0	0	0	0	0
"S(3,-3)Entropy"	2.1874816	0	0	0	0	0	0	0	0	0	0	0	0	0	0	0
"S(3,-3)DifVarnc"	68.314506	0	0	0	0	0	0	0	0	0	0	0	0	0	0	0
"S(3,-3)DifEntrp"	1.1906768	0	0	0	0	0	0	0	0	0	0	0	0	0	0	0
"_Area_S(4,0)"	440	0	0	0	0	0	0	0	0	0	0	0	0	0	0	0
"S(4,0)AngScMom"	0.007272727	0	0	0	0	0	0	0	0	0	0	0	0	0	0	0
"S(4,0)Contrast"	191.54091	0	0	0	0	0	0	0	0	0	0	0	0	0	0	0
"S(4,0)Correlat"	0.058139676	0	0	0	0	0	0	0	0	0	0	0	0	0	0	0
"S(4,0)SumOfSqs"	101.68223	0	0	0	0	0	0	0	0	0	0	0	0	0	0	0
"S(4,0)InvDfMom"	0.084490918	0	0	0	0	0	0	0	0	0	0	0	0	0	0	0
"S(4,0)SumAverg"	63.913636	0	0	0	0	0	0	0	0	0	0	0	0	0	0	0
"S(4,0)SumVarnc"	215.188	0	0	0	0	0	0	0	0	0	0	0	0	0	0	0
"S(4,0)SumEntrp"	1.4654615	0	0	0	0	0	0	0	0	0	0	0	0	0	0	0
"S(4,0)Entropy"	2.2137904	0	0	0	0	0	0	0	0	0	0	0	0	0	0	0
"S(4,0)DifVarnc"	65.387169	0	0	0	0	0	0	0	0	0	0	0	0	0	0	0
"S(4,0)DifEntrp"	1.2090274	0	0	0	0	0	0	0	0	0	0	0	0	0	0	0
"_Area_S(0,4)"	440	0	0	0	0	0	0	0	0	0	0	0	0	0	0	0
"S(0,4)AngScMom"	0.007768595	0	0	0	0	0	0	0	0	0	0	0	0	0	0	0
"S(0,4)Contrast"	255.56818	0	0	0	0	0	0	0	0	0	0	0	0	0	0	0
"S(0,4)Correlat"	-0.2648196	0	0	0	0	0	0	0	0	0	0	0	0	0	0	0
"S(0,4)SumOfSqs"	101.0295	0	0	0	0	0	0	0	0	0	0	0	0	0	0	0
"S(0,4)InvDfMom"	0.10052355	0	0	0	0	0	0	0	0	0	0	0	0	0	0	0
"S(0,4)SumAverg"	64.013636	0	0	0	0	0	0	0	0	0	0	0	0	0	0	0
"S(0,4)SumVarnc"	148.54981	0	0	0	0	0	0	0	0	0	0	0	0	0	0	0
"S(0,4)SumEntrp"	1.4257787	0	0	0	0	0	0	0	0	0	0	0	0	0	0	0
"S(0,4)Entropy"	2.1919421	0	0	0	0	0	0	0	0	0	0	0	0	0	0	0
"S(0,4)DifVarnc"	101.24403	0	0	0	0	0	0	0	0	0	0	0	0	0	0	0
"S(0,4)DifEntrp"	1.2468892	0	0	0	0	0	0	0	0	0	0	0	0	0	0	0
"_Area_S(4,4)"	384	0	0	0	0	0	0	0	0	0	0	0	0	0	0	0
"S(4,4)AngScMom"	0.008260091	0	0	0	0	0	0	0	0	0	0	0	0	0	0	0
"S(4,4)Contrast"	213.23958	0	0	0	0	0	0	0	0	0	0	0	0	0	0	0
"S(4,4)Correlat"	-0.08962467	0	0	0	0	0	0	0	0	0	0	0	0	0	0	0
"S(4,4)SumOfSqs"	97.850016	0	0	0	0	0	0	0	0	0	0	0	0	0	0	0
"S(4,4)InvDfMom"	0.066293198	0	0	0	0	0	0	0	0	0	0	0	0	0	0	0
"S(4,4)SumAverg"	62.71875	0	0	0	0	0	0	0	0	0	0	0	0	0	0	0
"S(4,4)SumVarnc"	178.16048	0	0	0	0	0	0	0	0	0	0	0	0	0	0	0
"S(4,4)SumEntrp"	1.4348819	0	0	0	0	0	0	0	0	0	0	0	0	0	0	0
"S(4,4)Entropy"	2.1674403	0	0	0	0	0	0	0	0	0	0	0	0	0	0	0
"S(4,4)DifVarnc"	67.986871	0	0	0	0	0	0	0	0	0	0	0	0	0	0	0
"S(4,4)DifEntrp"	1.2295989	0	0	0	0	0	0	0	0	0	0	0	0	0	0	0
"_Area_S(4,-4)"	384	0	0	0	0	0	0	0	0	0	0	0	0	0	0	0
"S(4,-4)AngScMom"	0.008273655	0	0	0	0	0	0	0	0	0	0	0	0	0	0	0
"S(4,-4)Contrast"	163.54688	0	0	0	0	0	0	0	0	0	0	0	0	0	0	0
"S(4,-4)Correlat"	0.14257915	0	0	0	0	0	0	0	0	0	0	0	0	0	0	0
"S(4,-4)SumOfSqs"	95.371412	0	0	0	0	0	0	0	0	0	0	0	0	0	0	0
"S(4,-4)InvDfMom"	0.12906556	0	0	0	0	0	0	0	0	0	0	0	0	0	0	0
"S(4,-4)SumAverg"	65.119792	0	0	0	0	0	0	0	0	0	0	0	0	0	0	0
"S(4,-4)SumVarnc"	217.93877	0	0	0	0	0	0	0	0	0	0	0	0	0	0	0
"S(4,-4)SumEntrp"	1.4571956	0	0	0	0	0	0	0	0	0	0	0	0	0	0	0
"S(4,-4)Entropy"	2.1640363	0	0	0	0	0	0	0	0	0	0	0	0	0	0	0
"S(4,-4)DifVarnc"	63.442681	0	0	0	0	0	0	0	0	0	0	0	0	0	0	0
"S(4,-4)DifEntrp"	1.1711993	0	0	0	0	0	0	0	0	0	0	0	0	0	0	0
"_Area_S(5,0)"	404	0	0	0	0	0	0	0	0	0	0	0	0	0	0	0
"S(5,0)AngScMom"	0.00787913	0	0	0	0	0	0	0	0	0	0	0	0	0	0	0
"S(5,0)Contrast"	201.14356	0	0	0	0	0	0	0	0	0	0	0	0	0	0	0
"S(5,0)Correlat"	0.000167076	0	0	0	0	0	0	0	0	0	0	0	0	0	0	0
"S(5,0)SumOfSqs"	100.58859	0	0	0	0	0	0	0	0	0	0	0	0	0	0	0
"S(5,0)InvDfMom"	0.10441422	0	0	0	0	0	0	0	0	0	0	0	0	0	0	0
"S(5,0)SumAverg"	63.30198	0	0	0	0	0	0	0	0	0	0	0	0	0	0	0
"S(5,0)SumVarnc"	201.21079	0	0	0	0	0	0	0	0	0	0	0	0	0	0	0
"S(5,0)SumEntrp"	1.4508631	0	0	0	0	0	0	0	0	0	0	0	0	0	0	0
"S(5,0)Entropy"	2.1848859	0	0	0	0	0	0	0	0	0	0	0	0	0	0	0
"S(5,0)DifVarnc"	70.029727	0	0	0	0	0	0	0	0	0	0	0	0	0	0	0
"S(5,0)DifEntrp"	1.2299356	0	0	0	0	0	0	0	0	0	0	0	0	0	0	0
"_Area_S(0,5)"	404	0	0	0	0	0	0	0	0	0	0	0	0	0	0	0
"S(0,5)AngScMom"	0.007670817	0	0	0	0	0	0	0	0	0	0	0	0	0	0	0
"S(0,5)Contrast"	274.5099	0	0	0	0	0	0	0	0	0	0	0	0	0	0	0
"S(0,5)Correlat"	-0.3450645	0	0	0	0	0	0	0	0	0	0	0	0	0	0	0
"S(0,5)SumOfSqs"	102.0434	0	0	0	0	0	0	0	0	0	0	0	0	0	0	0
"S(0,5)InvDfMom"	0.061689129	0	0	0	0	0	0	0	0	0	0	0	0	0	0	0
"S(0,5)SumAverg"	63.767327	0	0	0	0	0	0	0	0	0	0	0	0	0	0	0
"S(0,5)SumVarnc"	133.66368	0	0	0	0	0	0	0	0	0	0	0	0	0	0	0
"S(0,5)SumEntrp"	1.3978256	0	0	0	0	0	0	0	0	0	0	0	0	0	0	0
"S(0,5)Entropy"	2.1881734	0	0	0	0	0	0	0	0	0	0	0	0	0	0	0
"S(0,5)DifVarnc"	104.3495	0	0	0	0	0	0	0	0	0	0	0	0	0	0	0
"S(0,5)DifEntrp"	1.2536535	0	0	0	0	0	0	0	0	0	0	0	0	0	0	0
"_Area_S(5,5)"	330	0	0	0	0	0	0	0	0	0	0	0	0	0	0	0
"S(5,5)AngScMom"	0.007970615	0	0	0	0	0	0	0	0	0	0	0	0	0	0	0
"S(5,5)Contrast"	221.75758	0	0	0	0	0	0	0	0	0	0	0	0	0	0	0
"S(5,5)Correlat"	-0.086737388	0	0	0	0	0	0	0	0	0	0	0	0	0	0	0
"S(5,5)SumOfSqs"	102.02905	0	0	0	0	0	0	0	0	0	0	0	0	0	0	0
"S(5,5)InvDfMom"	0.081411766	0	0	0	0	0	0	0	0	0	0	0	0	0	0	0
"S(5,5)SumAverg"	62.387879	0	0	0	0	0	0	0	0	0	0	0	0	0	0	0
"S(5,5)SumVarnc"	186.35864	0	0	0	0	0	0	0	0	0	0	0	0	0	0	0
"S(5,5)SumEntrp"	1.411461	0	0	0	0	0	0	0	0	0	0	0	0	0	0	0
"S(5,5)Entropy"	2.1553109	0	0	0	0	0	0	0	0	0	0	0	0	0	0	0
"S(5,5)DifVarnc"	74.539798	0	0	0	0	0	0	0	0	0	0	0	0	0	0	0
"S(5,5)DifEntrp"	1.2403348	0	0	0	0	0	0	0	0	0	0	0	0	0	0	0
"_Area_S(5,-5)"	330	0	0	0	0	0	0	0	0	0	0	0	0	0	0	0
"S(5,-5)AngScMom"	0.009219467	0	0	0	0	0	0	0	0	0	0	0	0	0	0	0
"S(5,-5)Contrast"	137.68485	0	0	0	0	0	0	0	0	0	0	0	0	0	0	0
"S(5,-5)Correlat"	0.27464879	0	0	0	0	0	0	0	0	0	0	0	0	0	0	0
"S(5,-5)SumOfSqs"	94.909091	0	0	0	0	0	0	0	0	0	0	0	0	0	0	0
"S(5,-5)InvDfMom"	0.14471345	0	0	0	0	0	0	0	0	0	0	0	0	0	0	0
"S(5,-5)SumAverg"	66	0	0	0	0	0	0	0	0	0	0	0	0	0	0	0
"S(5,-5)SumVarnc"	241.95152	0	0	0	0	0	0	0	0	0	0	0	0	0	0	0
"S(5,-5)SumEntrp"	1.5063876	0	0	0	0	0	0	0	0	0	0	0	0	0	0	0
"S(5,-5)Entropy"	2.1215948	0	0	0	0	0	0	0	0	0	0	0	0	0	0	0
"S(5,-5)DifVarnc"	51.926024	0	0	0	0	0	0	0	0	0	0	0	0	0	0	0
"S(5,-5)DifEntrp"	1.1275826	0	0	0	0	0	0	0	0	0	0	0	0	0	0	0
Horzl_RLNonUni	200.91339	0	0	0	0	0	0	0	0	0	0	0	0	0	0	0
Horzl_GLevNonU	17.503937	0	0	0	0	0	0	0	0	0	0	0	0	0	0	0
Horzl_LngREmph	1.7795276	0	0	0	0	0	0	0	0	0	0	0	0	0	0	0
Horzl_ShrtREmp	0.90797077	0	0	0	0	0	0	0	0	0	0	0	0	0	0	0
Horzl_Fraction	0.84666667	0	0	0	0	0	0	0	0	0	0	0	0	0	0	0
Vertl_RLNonUni	175.52459	0	0	0	0	0	0	0	0	0	0	0	0	0	0	0
Vertl_GLevNonU	16.672131	0	0	0	0	0	0	0	0	0	0	0	0	0	0	0
Vertl_LngREmph	1.8770492	0	0	0	0	0	0	0	0	0	0	0	0	0	0	0
Vertl_ShrtREmp	0.87240323	0	0	0	0	0	0	0	0	0	0	0	0	0	0	0
Vertl_Fraction	0.81333333	0	0	0	0	0	0	0	0	0	0	0	0	0	0	0
45dgr_RLNonUni	197.27027	0	0	0	0	0	0	0	0	0	0	0	0	0	0	0
45dgr_GLevNonU	17.525097	0	0	0	0	0	0	0	0	0	0	0	0	0	0	0
45dgr_LngREmph	1.5289575	0	0	0	0	0	0	0	0	0	0	0	0	0	0	0
45dgr_ShrtREmp	0.89577971	0	0	0	0	0	0	0	0	0	0	0	0	0	0	0
45dgr_Fraction	0.86333333	0	0	0	0	0	0	0	0	0	0	0	0	0	0	0
135dr_RLNonUni	226.93431	0	0	0	0	0	0	0	0	0	0	0	0	0	0	0
135dr_GLevNonU	19.467153	0	0	0	0	0	0	0	0	0	0	0	0	0	0	0
135dr_LngREmph	1.2846715	0	0	0	0	0	0	0	0	0	0	0	0	0	0	0
135dr_ShrtREmp	0.92883212	0	0	0	0	0	0	0	0	0	0	0	0	0	0	0
135dr_Fraction	0.91333333	0	0	0	0	0	0	0	0	0	0	0	0	0	0	0
_AreaGr	248	0	0	0	0	0	0	0	0	0	0	0	0	0	0	0
GrMean	3.3130864	0	0	0	0	0	0	0	0	0	0	0	0	0	0	0
GrVariance	3.7936196	0	0	0	0	0	0	0	0	0	0	0	0	0	0	0
GrSkewness	0.55755899	0	0	0	0	0	0	0	0	0	0	0	0	0	0	0
GrKurtosis	-0.016228386	0	0	0	0	0	0	0	0	0	0	0	0	0	0	0
GrNonZeros	0.9516129	0	0	0	0	0	0	0	0	0	0	0	0	0	0	0
_AreaARM	248	0	0	0	0	0	0	0	0	0	0	0	0	0	0	0
Teta1	0.79234919	0	0	0	0	0	0	0	0	0	0	0	0	0	0	0
Teta2	-0.60742737	0	0	0	0	0	0	0	0	0	0	0	0	0	0	0
Teta3	0.75576508	0	0	0	0	0	0	0	0	0	0	0	0	0	0	0
Teta4	0.061072655	0	0	0	0	0	0	0	0	0	0	0	0	0	0	0
Sigma	0.34317532	0	0	0	0	0	0	0	0	0	0	0	0	0	0	0
WavEnLL_s-1	16982.562	0	0	0	0	0	0	0	0	0	0	0	0	0	0	0
WavEnLH_s-1	122.97472	0	0	0	0	0	0	0	0	0	0	0	0	0	0	0
WavEnHL_s-1	247.41011	0	0	0	0	0	0	0	0	0	0	0	0	0	0	0
WavEnHH_s-1	19.727528	0	0	0	0	0	0	0	0	0	0	0	0	0	0	0
WavEnLL_s-2	15758.803	0	0	0	0	0	0	0	0	0	0	0	0	0	0	0
WavEnLH_s-2	172.67759	0	0	0	0	0	0	0	0	0	0	0	0	0	0	0
WavEnHL_s-2	202.92592	0	0	0	0	0	0	0	0	0	0	0	0	0	0	0
WavEnHH_s-2	62.677037	0	0	0	0	0	0	0	0	0	0	0	0	0	0	0
WavEnLL_s-3	17204.404	0	0	0	0	0	0	0	0	0	0	0	0	0	0	0
WavEnLH_s-3	296.07642	0	0	0	0	0	0	0	0	0	0	0	0	0	0	0
WavEnHL_s-3	191.33423	0	0	0	0	0	0	0	0	0	0	0	0	0	0	0
WavEnHH_s-3	206.08208	0	0	0	0	0	0	0	0	0	0	0	0	0	0	0
WavEnLL_s-4	12715.099	0	0	0	0	0	0	0	0	0	0	0	0	0	0	0
WavEnLH_s-4	197.76258	0	0	0	0	0	0	0	0	0	0	0	0	0	0	0
WavEnHL_s-4	162.12362	0	0	0	0	0	0	0	0	0	0	0	0	0	0	0
WavEnHH_s-4	29.055565	0	0	0	0	0	0	0	0	0	0	0	0	0	0	0
