# Supplementary material for: Hepatitis C Related Chronic Liver Cirrhosis: Feasibility of Texture Analysis of MR Images for Classification of Fibrosis Stage and Necroinflammatory Activity Grade
Source: PLoS One. 2015 Mar 5;10(3):e0118297. doi: 10.1371/journal.pone.0118297 (PMC4351185; doi:10.1371/journal.pone.0118297)
Supplement: S3 Dataset — (ZIP) [file pone.0118297.s003.zip › necroinflammatory activity grade/EOB-HP/85-A1.par]

Image File: 85-F3A1-13-53.bmp 
ROI File: newdraw.roi 
Image size: 512 x 512
Min. lum.: 1
Max. lum.: 256
Bits/pixel: 8

Normalisation =  3 sigma
Histogram analysis = Yes
"CO matrix analysis = Yes, Dimensions = 6 x 6, Distances = 1 2 3 4 5"
"RL matrix analysis = Yes, Dimension = 6"
"Gradient analysis = Yes, Max pixel value = 16"
AR model analysis = Yes
Wavelet analysis = Yes

--------------- CLASS NAMES ----------------

----------------- FEATURES -----------------																
_Area	300	0	0	0	0	0	0	0	0	0	0	0	0	0	0	0
_MinNorm	77	0	0	0	0	0	0	0	0	0	0	0	0	0	0	0
_MaxNorm	137	0	0	0	0	0	0	0	0	0	0	0	0	0	0	0
Mean	107.33333	0	0	0	0	0	0	0	0	0	0	0	0	0	0	0
Variance	101.16222	0	0	0	0	0	0	0	0	0	0	0	0	0	0	0
Skewness	0.22201243	0	0	0	0	0	0	0	0	0	0	0	0	0	0	0
Kurtosis	-0.62201344	0	0	0	0	0	0	0	0	0	0	0	0	0	0	0
Perc.01%	86	0	0	0	0	0	0	0	0	0	0	0	0	0	0	0
Perc.10%	95	0	0	0	0	0	0	0	0	0	0	0	0	0	0	0
Perc.50%	107	0	0	0	0	0	0	0	0	0	0	0	0	0	0	0
Perc.90%	121	0	0	0	0	0	0	0	0	0	0	0	0	0	0	0
Perc.99%	130	0	0	0	0	0	0	0	0	0	0	0	0	0	0	0
"_Area_S(1,0)"	560	0	0	0	0	0	0	0	0	0	0	0	0	0	0	0
"S(1,0)AngScMom"	0.00408801	0	0	0	0	0	0	0	0	0	0	0	0	0	0	0
"S(1,0)Contrast"	25.057143	0	0	0	0	0	0	0	0	0	0	0	0	0	0	0
"S(1,0)Correlat"	0.88158027	0	0	0	0	0	0	0	0	0	0	0	0	0	0	0
"S(1,0)SumOfSqs"	105.79801	0	0	0	0	0	0	0	0	0	0	0	0	0	0	0
"S(1,0)InvDfMom"	0.25077096	0	0	0	0	0	0	0	0	0	0	0	0	0	0	0
"S(1,0)SumAverg"	63.528571	0	0	0	0	0	0	0	0	0	0	0	0	0	0	0
"S(1,0)SumVarnc"	398.1349	0	0	0	0	0	0	0	0	0	0	0	0	0	0	0
"S(1,0)SumEntrp"	1.8244511	0	0	0	0	0	0	0	0	0	0	0	0	0	0	0
"S(1,0)Entropy"	2.4664326	0	0	0	0	0	0	0	0	0	0	0	0	0	0	0
"S(1,0)DifVarnc"	10.508367	0	0	0	0	0	0	0	0	0	0	0	0	0	0	0
"S(1,0)DifEntrp"	1.0297876	0	0	0	0	0	0	0	0	0	0	0	0	0	0	0
"_Area_S(0,1)"	560	0	0	0	0	0	0	0	0	0	0	0	0	0	0	0
"S(0,1)AngScMom"	0.004521684	0	0	0	0	0	0	0	0	0	0	0	0	0	0	0
"S(0,1)Contrast"	14.817857	0	0	0	0	0	0	0	0	0	0	0	0	0	0	0
"S(0,1)Correlat"	0.93201492	0	0	0	0	0	0	0	0	0	0	0	0	0	0	0
"S(0,1)SumOfSqs"	108.97875	0	0	0	0	0	0	0	0	0	0	0	0	0	0	0
"S(0,1)InvDfMom"	0.27170715	0	0	0	0	0	0	0	0	0	0	0	0	0	0	0
"S(0,1)SumAverg"	63.446429	0	0	0	0	0	0	0	0	0	0	0	0	0	0	0
"S(0,1)SumVarnc"	421.09713	0	0	0	0	0	0	0	0	0	0	0	0	0	0	0
"S(0,1)SumEntrp"	1.8255347	0	0	0	0	0	0	0	0	0	0	0	0	0	0	0
"S(0,1)Entropy"	2.4327334	0	0	0	0	0	0	0	0	0	0	0	0	0	0	0
"S(0,1)DifVarnc"	5.4935587	0	0	0	0	0	0	0	0	0	0	0	0	0	0	0
"S(0,1)DifEntrp"	0.92615166	0	0	0	0	0	0	0	0	0	0	0	0	0	0	0
"_Area_S(1,1)"	546	0	0	0	0	0	0	0	0	0	0	0	0	0	0	0
"S(1,1)AngScMom"	0.00346174	0	0	0	0	0	0	0	0	0	0	0	0	0	0	0
"S(1,1)Contrast"	45.340659	0	0	0	0	0	0	0	0	0	0	0	0	0	0	0
"S(1,1)Correlat"	0.78016301	0	0	0	0	0	0	0	0	0	0	0	0	0	0	0
"S(1,1)SumOfSqs"	103.12336	0	0	0	0	0	0	0	0	0	0	0	0	0	0	0
"S(1,1)InvDfMom"	0.15171425	0	0	0	0	0	0	0	0	0	0	0	0	0	0	0
"S(1,1)SumAverg"	63.194139	0	0	0	0	0	0	0	0	0	0	0	0	0	0	0
"S(1,1)SumVarnc"	367.15279	0	0	0	0	0	0	0	0	0	0	0	0	0	0	0
"S(1,1)SumEntrp"	1.8006848	0	0	0	0	0	0	0	0	0	0	0	0	0	0	0
"S(1,1)Entropy"	2.5237498	0	0	0	0	0	0	0	0	0	0	0	0	0	0	0
"S(1,1)DifVarnc"	16.030136	0	0	0	0	0	0	0	0	0	0	0	0	0	0	0
"S(1,1)DifEntrp"	1.1392658	0	0	0	0	0	0	0	0	0	0	0	0	0	0	0
"_Area_S(1,-1)"	546	0	0	0	0	0	0	0	0	0	0	0	0	0	0	0
"S(1,-1)AngScMom"	0.003891103	0	0	0	0	0	0	0	0	0	0	0	0	0	0	0
"S(1,-1)Contrast"	27.399267	0	0	0	0	0	0	0	0	0	0	0	0	0	0	0
"S(1,-1)Correlat"	0.87435712	0	0	0	0	0	0	0	0	0	0	0	0	0	0	0
"S(1,-1)SumOfSqs"	109.03629	0	0	0	0	0	0	0	0	0	0	0	0	0	0	0
"S(1,-1)InvDfMom"	0.22978242	0	0	0	0	0	0	0	0	0	0	0	0	0	0	0
"S(1,-1)SumAverg"	63.677656	0	0	0	0	0	0	0	0	0	0	0	0	0	0	0
"S(1,-1)SumVarnc"	408.74591	0	0	0	0	0	0	0	0	0	0	0	0	0	0	0
"S(1,-1)SumEntrp"	1.8154414	0	0	0	0	0	0	0	0	0	0	0	0	0	0	0
"S(1,-1)Entropy"	2.4962045	0	0	0	0	0	0	0	0	0	0	0	0	0	0	0
"S(1,-1)DifVarnc"	11.104885	0	0	0	0	0	0	0	0	0	0	0	0	0	0	0
"S(1,-1)DifEntrp"	1.0492773	0	0	0	0	0	0	0	0	0	0	0	0	0	0	0
"_Area_S(2,0)"	520	0	0	0	0	0	0	0	0	0	0	0	0	0	0	0
"S(2,0)AngScMom"	0.003269231	0	0	0	0	0	0	0	0	0	0	0	0	0	0	0
"S(2,0)Contrast"	63.888462	0	0	0	0	0	0	0	0	0	0	0	0	0	0	0
"S(2,0)Correlat"	0.68472086	0	0	0	0	0	0	0	0	0	0	0	0	0	0	0
"S(2,0)SumOfSqs"	101.32047	0	0	0	0	0	0	0	0	0	0	0	0	0	0	0
"S(2,0)InvDfMom"	0.15761744	0	0	0	0	0	0	0	0	0	0	0	0	0	0	0
"S(2,0)SumAverg"	63.365385	0	0	0	0	0	0	0	0	0	0	0	0	0	0	0
"S(2,0)SumVarnc"	341.39342	0	0	0	0	0	0	0	0	0	0	0	0	0	0	0
"S(2,0)SumEntrp"	1.7838893	0	0	0	0	0	0	0	0	0	0	0	0	0	0	0
"S(2,0)Entropy"	2.554739	0	0	0	0	0	0	0	0	0	0	0	0	0	0	0
"S(2,0)DifVarnc"	25.305251	0	0	0	0	0	0	0	0	0	0	0	0	0	0	0
"S(2,0)DifEntrp"	1.214361	0	0	0	0	0	0	0	0	0	0	0	0	0	0	0
"_Area_S(0,2)"	520	0	0	0	0	0	0	0	0	0	0	0	0	0	0	0
"S(0,2)AngScMom"	0.003535503	0	0	0	0	0	0	0	0	0	0	0	0	0	0	0
"S(0,2)Contrast"	46.553846	0	0	0	0	0	0	0	0	0	0	0	0	0	0	0
"S(0,2)Correlat"	0.78389808	0	0	0	0	0	0	0	0	0	0	0	0	0	0	0
"S(0,2)SumOfSqs"	107.71271	0	0	0	0	0	0	0	0	0	0	0	0	0	0	0
"S(0,2)InvDfMom"	0.15508085	0	0	0	0	0	0	0	0	0	0	0	0	0	0	0
"S(0,2)SumAverg"	63.238462	0	0	0	0	0	0	0	0	0	0	0	0	0	0	0
"S(0,2)SumVarnc"	384.29698	0	0	0	0	0	0	0	0	0	0	0	0	0	0	0
"S(0,2)SumEntrp"	1.8139654	0	0	0	0	0	0	0	0	0	0	0	0	0	0	0
"S(0,2)Entropy"	2.5191607	0	0	0	0	0	0	0	0	0	0	0	0	0	0	0
"S(0,2)DifVarnc"	16.303846	0	0	0	0	0	0	0	0	0	0	0	0	0	0	0
"S(0,2)DifEntrp"	1.1454099	0	0	0	0	0	0	0	0	0	0	0	0	0	0	0
"_Area_S(2,2)"	492	0	0	0	0	0	0	0	0	0	0	0	0	0	0	0
"S(2,2)AngScMom"	0.003561042	0	0	0	0	0	0	0	0	0	0	0	0	0	0	0
"S(2,2)Contrast"	93.573171	0	0	0	0	0	0	0	0	0	0	0	0	0	0	0
"S(2,2)Correlat"	0.53007828	0	0	0	0	0	0	0	0	0	0	0	0	0	0	0
"S(2,2)SumOfSqs"	99.562508	0	0	0	0	0	0	0	0	0	0	0	0	0	0	0
"S(2,2)InvDfMom"	0.12983991	0	0	0	0	0	0	0	0	0	0	0	0	0	0	0
"S(2,2)SumAverg"	62.955285	0	0	0	0	0	0	0	0	0	0	0	0	0	0	0
"S(2,2)SumVarnc"	304.67686	0	0	0	0	0	0	0	0	0	0	0	0	0	0	0
"S(2,2)SumEntrp"	1.7246169	0	0	0	0	0	0	0	0	0	0	0	0	0	0	0
"S(2,2)Entropy"	2.5143587	0	0	0	0	0	0	0	0	0	0	0	0	0	0	0
"S(2,2)DifVarnc"	34.107757	0	0	0	0	0	0	0	0	0	0	0	0	0	0	0
"S(2,2)DifEntrp"	1.2852807	0	0	0	0	0	0	0	0	0	0	0	0	0	0	0
"_Area_S(2,-2)"	492	0	0	0	0	0	0	0	0	0	0	0	0	0	0	0
"S(2,-2)AngScMom"	0.003354485	0	0	0	0	0	0	0	0	0	0	0	0	0	0	0
"S(2,-2)Contrast"	68.735772	0	0	0	0	0	0	0	0	0	0	0	0	0	0	0
"S(2,-2)Correlat"	0.68086243	0	0	0	0	0	0	0	0	0	0	0	0	0	0	0
"S(2,-2)SumOfSqs"	107.68988	0	0	0	0	0	0	0	0	0	0	0	0	0	0	0
"S(2,-2)InvDfMom"	0.14894139	0	0	0	0	0	0	0	0	0	0	0	0	0	0	0
"S(2,-2)SumAverg"	63.621951	0	0	0	0	0	0	0	0	0	0	0	0	0	0	0
"S(2,-2)SumVarnc"	362.02375	0	0	0	0	0	0	0	0	0	0	0	0	0	0	0
"S(2,-2)SumEntrp"	1.7737029	0	0	0	0	0	0	0	0	0	0	0	0	0	0	0
"S(2,-2)Entropy"	2.5242944	0	0	0	0	0	0	0	0	0	0	0	0	0	0	0
"S(2,-2)DifVarnc"	25.849246	0	0	0	0	0	0	0	0	0	0	0	0	0	0	0
"S(2,-2)DifEntrp"	1.2251235	0	0	0	0	0	0	0	0	0	0	0	0	0	0	0
"_Area_S(3,0)"	480	0	0	0	0	0	0	0	0	0	0	0	0	0	0	0
"S(3,0)AngScMom"	0.003506944	0	0	0	0	0	0	0	0	0	0	0	0	0	0	0
"S(3,0)Contrast"	82.316667	0	0	0	0	0	0	0	0	0	0	0	0	0	0	0
"S(3,0)Correlat"	0.58146129	0	0	0	0	0	0	0	0	0	0	0	0	0	0	0
"S(3,0)SumOfSqs"	98.338177	0	0	0	0	0	0	0	0	0	0	0	0	0	0	0
"S(3,0)InvDfMom"	0.13177525	0	0	0	0	0	0	0	0	0	0	0	0	0	0	0
"S(3,0)SumAverg"	63.175	0	0	0	0	0	0	0	0	0	0	0	0	0	0	0
"S(3,0)SumVarnc"	311.03604	0	0	0	0	0	0	0	0	0	0	0	0	0	0	0
"S(3,0)SumEntrp"	1.7622293	0	0	0	0	0	0	0	0	0	0	0	0	0	0	0
"S(3,0)Entropy"	2.5260244	0	0	0	0	0	0	0	0	0	0	0	0	0	0	0
"S(3,0)DifVarnc"	29.633264	0	0	0	0	0	0	0	0	0	0	0	0	0	0	0
"S(3,0)DifEntrp"	1.2614439	0	0	0	0	0	0	0	0	0	0	0	0	0	0	0
"_Area_S(0,3)"	480	0	0	0	0	0	0	0	0	0	0	0	0	0	0	0
"S(0,3)AngScMom"	0.003255208	0	0	0	0	0	0	0	0	0	0	0	0	0	0	0
"S(0,3)Contrast"	70.575	0	0	0	0	0	0	0	0	0	0	0	0	0	0	0
"S(0,3)Correlat"	0.66767905	0	0	0	0	0	0	0	0	0	0	0	0	0	0	0
"S(0,3)SumOfSqs"	106.185	0	0	0	0	0	0	0	0	0	0	0	0	0	0	0
"S(0,3)InvDfMom"	0.11057199	0	0	0	0	0	0	0	0	0	0	0	0	0	0	0
"S(0,3)SumAverg"	63.1	0	0	0	0	0	0	0	0	0	0	0	0	0	0	0
"S(0,3)SumVarnc"	354.165	0	0	0	0	0	0	0	0	0	0	0	0	0	0	0
"S(0,3)SumEntrp"	1.7747215	0	0	0	0	0	0	0	0	0	0	0	0	0	0	0
"S(0,3)Entropy"	2.5388424	0	0	0	0	0	0	0	0	0	0	0	0	0	0	0
"S(0,3)DifVarnc"	23.538264	0	0	0	0	0	0	0	0	0	0	0	0	0	0	0
"S(0,3)DifEntrp"	1.2252667	0	0	0	0	0	0	0	0	0	0	0	0	0	0	0
"_Area_S(3,3)"	438	0	0	0	0	0	0	0	0	0	0	0	0	0	0	0
"S(3,3)AngScMom"	0.00342987	0	0	0	0	0	0	0	0	0	0	0	0	0	0	0
"S(3,3)Contrast"	108.71689	0	0	0	0	0	0	0	0	0	0	0	0	0	0	0
"S(3,3)Correlat"	0.44557277	0	0	0	0	0	0	0	0	0	0	0	0	0	0	0
"S(3,3)SumOfSqs"	98.044333	0	0	0	0	0	0	0	0	0	0	0	0	0	0	0
"S(3,3)InvDfMom"	0.10353576	0	0	0	0	0	0	0	0	0	0	0	0	0	0	0
"S(3,3)SumAverg"	63.027397	0	0	0	0	0	0	0	0	0	0	0	0	0	0	0
"S(3,3)SumVarnc"	283.46044	0	0	0	0	0	0	0	0	0	0	0	0	0	0	0
"S(3,3)SumEntrp"	1.727091	0	0	0	0	0	0	0	0	0	0	0	0	0	0	0
"S(3,3)Entropy"	2.506039	0	0	0	0	0	0	0	0	0	0	0	0	0	0	0
"S(3,3)DifVarnc"	36.19495	0	0	0	0	0	0	0	0	0	0	0	0	0	0	0
"S(3,3)DifEntrp"	1.298152	0	0	0	0	0	0	0	0	0	0	0	0	0	0	0
"_Area_S(3,-3)"	438	0	0	0	0	0	0	0	0	0	0	0	0	0	0	0
"S(3,-3)AngScMom"	0.00338817	0	0	0	0	0	0	0	0	0	0	0	0	0	0	0
"S(3,-3)Contrast"	83.570776	0	0	0	0	0	0	0	0	0	0	0	0	0	0	0
"S(3,-3)Correlat"	0.60094198	0	0	0	0	0	0	0	0	0	0	0	0	0	0	0
"S(3,-3)SumOfSqs"	104.71006	0	0	0	0	0	0	0	0	0	0	0	0	0	0	0
"S(3,-3)InvDfMom"	0.13995288	0	0	0	0	0	0	0	0	0	0	0	0	0	0	0
"S(3,-3)SumAverg"	63.278539	0	0	0	0	0	0	0	0	0	0	0	0	0	0	0
"S(3,-3)SumVarnc"	335.26945	0	0	0	0	0	0	0	0	0	0	0	0	0	0	0
"S(3,-3)SumEntrp"	1.7550902	0	0	0	0	0	0	0	0	0	0	0	0	0	0	0
"S(3,-3)Entropy"	2.5104997	0	0	0	0	0	0	0	0	0	0	0	0	0	0	0
"S(3,-3)DifVarnc"	32.569004	0	0	0	0	0	0	0	0	0	0	0	0	0	0	0
"S(3,-3)DifEntrp"	1.2672872	0	0	0	0	0	0	0	0	0	0	0	0	0	0	0
"_Area_S(4,0)"	440	0	0	0	0	0	0	0	0	0	0	0	0	0	0	0
"S(4,0)AngScMom"	0.003326446	0	0	0	0	0	0	0	0	0	0	0	0	0	0	0
"S(4,0)Contrast"	104.9	0	0	0	0	0	0	0	0	0	0	0	0	0	0	0
"S(4,0)Correlat"	0.45892153	0	0	0	0	0	0	0	0	0	0	0	0	0	0	0
"S(4,0)SumOfSqs"	96.936033	0	0	0	0	0	0	0	0	0	0	0	0	0	0	0
"S(4,0)InvDfMom"	0.091417675	0	0	0	0	0	0	0	0	0	0	0	0	0	0	0
"S(4,0)SumAverg"	62.963636	0	0	0	0	0	0	0	0	0	0	0	0	0	0	0
"S(4,0)SumVarnc"	282.84413	0	0	0	0	0	0	0	0	0	0	0	0	0	0	0
"S(4,0)SumEntrp"	1.7596942	0	0	0	0	0	0	0	0	0	0	0	0	0	0	0
"S(4,0)Entropy"	2.5141065	0	0	0	0	0	0	0	0	0	0	0	0	0	0	0
"S(4,0)DifVarnc"	30.470165	0	0	0	0	0	0	0	0	0	0	0	0	0	0	0
"S(4,0)DifEntrp"	1.2782137	0	0	0	0	0	0	0	0	0	0	0	0	0	0	0
"_Area_S(0,4)"	440	0	0	0	0	0	0	0	0	0	0	0	0	0	0	0
"S(0,4)AngScMom"	0.003522727	0	0	0	0	0	0	0	0	0	0	0	0	0	0	0
"S(0,4)Contrast"	76.581818	0	0	0	0	0	0	0	0	0	0	0	0	0	0	0
"S(0,4)Correlat"	0.63084829	0	0	0	0	0	0	0	0	0	0	0	0	0	0	0
"S(0,4)SumOfSqs"	103.72676	0	0	0	0	0	0	0	0	0	0	0	0	0	0	0
"S(0,4)InvDfMom"	0.11218146	0	0	0	0	0	0	0	0	0	0	0	0	0	0	0
"S(0,4)SumAverg"	63.045455	0	0	0	0	0	0	0	0	0	0	0	0	0	0	0
"S(0,4)SumVarnc"	338.32521	0	0	0	0	0	0	0	0	0	0	0	0	0	0	0
"S(0,4)SumEntrp"	1.7573197	0	0	0	0	0	0	0	0	0	0	0	0	0	0	0
"S(0,4)Entropy"	2.4986928	0	0	0	0	0	0	0	0	0	0	0	0	0	0	0
"S(0,4)DifVarnc"	25.133802	0	0	0	0	0	0	0	0	0	0	0	0	0	0	0
"S(0,4)DifEntrp"	1.2309773	0	0	0	0	0	0	0	0	0	0	0	0	0	0	0
"_Area_S(4,4)"	384	0	0	0	0	0	0	0	0	0	0	0	0	0	0	0
"S(4,4)AngScMom"	0.003689236	0	0	0	0	0	0	0	0	0	0	0	0	0	0	0
"S(4,4)Contrast"	148.03646	0	0	0	0	0	0	0	0	0	0	0	0	0	0	0
"S(4,4)Correlat"	0.26215345	0	0	0	0	0	0	0	0	0	0	0	0	0	0	0
"S(4,4)SumOfSqs"	100.31656	0	0	0	0	0	0	0	0	0	0	0	0	0	0	0
"S(4,4)InvDfMom"	0.091537866	0	0	0	0	0	0	0	0	0	0	0	0	0	0	0
"S(4,4)SumAverg"	63.067708	0	0	0	0	0	0	0	0	0	0	0	0	0	0	0
"S(4,4)SumVarnc"	253.22979	0	0	0	0	0	0	0	0	0	0	0	0	0	0	0
"S(4,4)SumEntrp"	1.7158033	0	0	0	0	0	0	0	0	0	0	0	0	0	0	0
"S(4,4)Entropy"	2.4753493	0	0	0	0	0	0	0	0	0	0	0	0	0	0	0
"S(4,4)DifVarnc"	46.677707	0	0	0	0	0	0	0	0	0	0	0	0	0	0	0
"S(4,4)DifEntrp"	1.3815691	0	0	0	0	0	0	0	0	0	0	0	0	0	0	0
"_Area_S(4,-4)"	384	0	0	0	0	0	0	0	0	0	0	0	0	0	0	0
"S(4,-4)AngScMom"	0.003729926	0	0	0	0	0	0	0	0	0	0	0	0	0	0	0
"S(4,-4)Contrast"	82.015625	0	0	0	0	0	0	0	0	0	0	0	0	0	0	0
"S(4,-4)Correlat"	0.60384903	0	0	0	0	0	0	0	0	0	0	0	0	0	0	0
"S(4,-4)SumOfSqs"	103.51562	0	0	0	0	0	0	0	0	0	0	0	0	0	0	0
"S(4,-4)InvDfMom"	0.13220638	0	0	0	0	0	0	0	0	0	0	0	0	0	0	0
"S(4,-4)SumAverg"	63.005208	0	0	0	0	0	0	0	0	0	0	0	0	0	0	0
"S(4,-4)SumVarnc"	332.04685	0	0	0	0	0	0	0	0	0	0	0	0	0	0	0
"S(4,-4)SumEntrp"	1.7368131	0	0	0	0	0	0	0	0	0	0	0	0	0	0	0
"S(4,-4)Entropy"	2.4702308	0	0	0	0	0	0	0	0	0	0	0	0	0	0	0
"S(4,-4)DifVarnc"	30.878228	0	0	0	0	0	0	0	0	0	0	0	0	0	0	0
"S(4,-4)DifEntrp"	1.2481389	0	0	0	0	0	0	0	0	0	0	0	0	0	0	0
"_Area_S(5,0)"	404	0	0	0	0	0	0	0	0	0	0	0	0	0	0	0
"S(5,0)AngScMom"	0.003455544	0	0	0	0	0	0	0	0	0	0	0	0	0	0	0
"S(5,0)Contrast"	144.81683	0	0	0	0	0	0	0	0	0	0	0	0	0	0	0
"S(5,0)Correlat"	0.24649601	0	0	0	0	0	0	0	0	0	0	0	0	0	0	0
"S(5,0)SumOfSqs"	96.095597	0	0	0	0	0	0	0	0	0	0	0	0	0	0	0
"S(5,0)InvDfMom"	0.092743628	0	0	0	0	0	0	0	0	0	0	0	0	0	0	0
"S(5,0)SumAverg"	62.846535	0	0	0	0	0	0	0	0	0	0	0	0	0	0	0
"S(5,0)SumVarnc"	239.56556	0	0	0	0	0	0	0	0	0	0	0	0	0	0	0
"S(5,0)SumEntrp"	1.7217417	0	0	0	0	0	0	0	0	0	0	0	0	0	0	0
"S(5,0)Entropy"	2.496103	0	0	0	0	0	0	0	0	0	0	0	0	0	0	0
"S(5,0)DifVarnc"	44.321169	0	0	0	0	0	0	0	0	0	0	0	0	0	0	0
"S(5,0)DifEntrp"	1.3619585	0	0	0	0	0	0	0	0	0	0	0	0	0	0	0
"_Area_S(0,5)"	404	0	0	0	0	0	0	0	0	0	0	0	0	0	0	0
"S(0,5)AngScMom"	0.003712871	0	0	0	0	0	0	0	0	0	0	0	0	0	0	0
"S(0,5)Contrast"	71.930693	0	0	0	0	0	0	0	0	0	0	0	0	0	0	0
"S(0,5)Correlat"	0.64884553	0	0	0	0	0	0	0	0	0	0	0	0	0	0	0
"S(0,5)SumOfSqs"	102.4203	0	0	0	0	0	0	0	0	0	0	0	0	0	0	0
"S(0,5)InvDfMom"	0.11910285	0	0	0	0	0	0	0	0	0	0	0	0	0	0	0
"S(0,5)SumAverg"	63.108911	0	0	0	0	0	0	0	0	0	0	0	0	0	0	0
"S(0,5)SumVarnc"	337.75051	0	0	0	0	0	0	0	0	0	0	0	0	0	0	0
"S(0,5)SumEntrp"	1.758795	0	0	0	0	0	0	0	0	0	0	0	0	0	0	0
"S(0,5)Entropy"	2.475941	0	0	0	0	0	0	0	0	0	0	0	0	0	0	0
"S(0,5)DifVarnc"	23.48358	0	0	0	0	0	0	0	0	0	0	0	0	0	0	0
"S(0,5)DifEntrp"	1.2252222	0	0	0	0	0	0	0	0	0	0	0	0	0	0	0
"_Area_S(5,5)"	330	0	0	0	0	0	0	0	0	0	0	0	0	0	0	0
"S(5,5)AngScMom"	0.003838384	0	0	0	0	0	0	0	0	0	0	0	0	0	0	0
"S(5,5)Contrast"	196.75152	0	0	0	0	0	0	0	0	0	0	0	0	0	0	0
"S(5,5)Correlat"	0.051993667	0	0	0	0	0	0	0	0	0	0	0	0	0	0	0
"S(5,5)SumOfSqs"	103.7712	0	0	0	0	0	0	0	0	0	0	0	0	0	0	0
"S(5,5)InvDfMom"	0.050724404	0	0	0	0	0	0	0	0	0	0	0	0	0	0	0
"S(5,5)SumAverg"	62.993939	0	0	0	0	0	0	0	0	0	0	0	0	0	0	0
"S(5,5)SumVarnc"	218.3333	0	0	0	0	0	0	0	0	0	0	0	0	0	0	0
"S(5,5)SumEntrp"	1.689442	0	0	0	0	0	0	0	0	0	0	0	0	0	0	0
"S(5,5)Entropy"	2.4450541	0	0	0	0	0	0	0	0	0	0	0	0	0	0	0
"S(5,5)DifVarnc"	52.460459	0	0	0	0	0	0	0	0	0	0	0	0	0	0	0
"S(5,5)DifEntrp"	1.4095802	0	0	0	0	0	0	0	0	0	0	0	0	0	0	0
"_Area_S(5,-5)"	330	0	0	0	0	0	0	0	0	0	0	0	0	0	0	0
"S(5,-5)AngScMom"	0.004499541	0	0	0	0	0	0	0	0	0	0	0	0	0	0	0
"S(5,-5)Contrast"	83.272727	0	0	0	0	0	0	0	0	0	0	0	0	0	0	0
"S(5,-5)Correlat"	0.59055238	0	0	0	0	0	0	0	0	0	0	0	0	0	0	0
"S(5,-5)SumOfSqs"	101.68911	0	0	0	0	0	0	0	0	0	0	0	0	0	0	0
"S(5,-5)InvDfMom"	0.13553145	0	0	0	0	0	0	0	0	0	0	0	0	0	0	0
"S(5,-5)SumAverg"	63.115152	0	0	0	0	0	0	0	0	0	0	0	0	0	0	0
"S(5,-5)SumVarnc"	323.48371	0	0	0	0	0	0	0	0	0	0	0	0	0	0	0
"S(5,-5)SumEntrp"	1.6750658	0	0	0	0	0	0	0	0	0	0	0	0	0	0	0
"S(5,-5)Entropy"	2.3889442	0	0	0	0	0	0	0	0	0	0	0	0	0	0	0
"S(5,-5)DifVarnc"	30.026961	0	0	0	0	0	0	0	0	0	0	0	0	0	0	0
"S(5,-5)DifEntrp"	1.2569392	0	0	0	0	0	0	0	0	0	0	0	0	0	0	0
Horzl_RLNonUni	216.13109	0	0	0	0	0	0	0	0	0	0	0	0	0	0	0
Horzl_GLevNonU	7.9363296	0	0	0	0	0	0	0	0	0	0	0	0	0	0	0
Horzl_LngREmph	1.4157303	0	0	0	0	0	0	0	0	0	0	0	0	0	0	0
Horzl_ShrtREmp	0.91908552	0	0	0	0	0	0	0	0	0	0	0	0	0	0	0
Horzl_Fraction	0.89	0	0	0	0	0	0	0	0	0	0	0	0	0	0	0
Vertl_RLNonUni	222.01107	0	0	0	0	0	0	0	0	0	0	0	0	0	0	0
Vertl_GLevNonU	7.8487085	0	0	0	0	0	0	0	0	0	0	0	0	0	0	0
Vertl_LngREmph	1.3357934	0	0	0	0	0	0	0	0	0	0	0	0	0	0	0
Vertl_ShrtREmp	0.92425174	0	0	0	0	0	0	0	0	0	0	0	0	0	0	0
Vertl_Fraction	0.90333333	0	0	0	0	0	0	0	0	0	0	0	0	0	0	0
45dgr_RLNonUni	258.28421	0	0	0	0	0	0	0	0	0	0	0	0	0	0	0
45dgr_GLevNonU	8.6280702	0	0	0	0	0	0	0	0	0	0	0	0	0	0	0
45dgr_LngREmph	1.1649123	0	0	0	0	0	0	0	0	0	0	0	0	0	0	0
45dgr_ShrtREmp	0.96267057	0	0	0	0	0	0	0	0	0	0	0	0	0	0	0
45dgr_Fraction	0.95	0	0	0	0	0	0	0	0	0	0	0	0	0	0	0
135dr_RLNonUni	228.75824	0	0	0	0	0	0	0	0	0	0	0	0	0	0	0
135dr_GLevNonU	8.040293	0	0	0	0	0	0	0	0	0	0	0	0	0	0	0
135dr_LngREmph	1.3186813	0	0	0	0	0	0	0	0	0	0	0	0	0	0	0
135dr_ShrtREmp	0.93253968	0	0	0	0	0	0	0	0	0	0	0	0	0	0	0
135dr_Fraction	0.91	0	0	0	0	0	0	0	0	0	0	0	0	0	0	0
_AreaGr	248	0	0	0	0	0	0	0	0	0	0	0	0	0	0	0
GrMean	2.2292006	0	0	0	0	0	0	0	0	0	0	0	0	0	0	0
GrVariance	1.6516326	0	0	0	0	0	0	0	0	0	0	0	0	0	0	0
GrSkewness	0.75399271	0	0	0	0	0	0	0	0	0	0	0	0	0	0	0
GrKurtosis	1.2273725	0	0	0	0	0	0	0	0	0	0	0	0	0	0	0
GrNonZeros	0.93548387	0	0	0	0	0	0	0	0	0	0	0	0	0	0	0
_AreaARM	248	0	0	0	0	0	0	0	0	0	0	0	0	0	0	0
Teta1	0.75073012	0	0	0	0	0	0	0	0	0	0	0	0	0	0	0
Teta2	-0.63999844	0	0	0	0	0	0	0	0	0	0	0	0	0	0	0
Teta3	1.0552474	0	0	0	0	0	0	0	0	0	0	0	0	0	0	0
Teta4	-0.15879641	0	0	0	0	0	0	0	0	0	0	0	0	0	0	0
Sigma	0.21954211	0	0	0	0	0	0	0	0	0	0	0	0	0	0	0
WavEnLL_s-1	17524.211	0	0	0	0	0	0	0	0	0	0	0	0	0	0	0
WavEnLH_s-1	51.574574	0	0	0	0	0	0	0	0	0	0	0	0	0	0	0
WavEnHL_s-1	87.347301	0	0	0	0	0	0	0	0	0	0	0	0	0	0	0
WavEnHH_s-1	6.506392	0	0	0	0	0	0	0	0	0	0	0	0	0	0	0
WavEnLL_s-2	17371.03	0	0	0	0	0	0	0	0	0	0	0	0	0	0	0
WavEnLH_s-2	101.89016	0	0	0	0	0	0	0	0	0	0	0	0	0	0	0
WavEnHL_s-2	162.59766	0	0	0	0	0	0	0	0	0	0	0	0	0	0	0
WavEnHH_s-2	79.353906	0	0	0	0	0	0	0	0	0	0	0	0	0	0	0
WavEnLL_s-3	18109.036	0	0	0	0	0	0	0	0	0	0	0	0	0	0	0
WavEnLH_s-3	121.49669	0	0	0	0	0	0	0	0	0	0	0	0	0	0	0
WavEnHL_s-3	159.16596	0	0	0	0	0	0	0	0	0	0	0	0	0	0	0
WavEnHH_s-3	36.148817	0	0	0	0	0	0	0	0	0	0	0	0	0	0	0
WavEnLL_s-4	16833.433	0	0	0	0	0	0	0	0	0	0	0	0	0	0	0
WavEnLH_s-4	925.53717	0	0	0	0	0	0	0	0	0	0	0	0	0	0	0
WavEnHL_s-4	342.80197	0	0	0	0	0	0	0	0	0	0	0	0	0	0	0
WavEnHH_s-4	3.1329613	0	0	0	0	0	0	0	0	0	0	0	0	0	0	0
WavEnLL_s-5	19203.45	0	0	0	0	0	0	0	0	0	0	0	0	0	0	0
WavEnLH_s-5	488.71868	0	0	0	0	0	0	0	0	0	0	0	0	0	0	0
WavEnHL_s-5	582.98945	0	0	0	0	0	0	0	0	0	0	0	0	0	0	0
WavEnHH_s-5	26.070432	0	0	0	0	0	0	0	0	0	0	0	0	0	0	0
