# Supplementary material for: Hepatitis C Related Chronic Liver Cirrhosis: Feasibility of Texture Analysis of MR Images for Classification of Fibrosis Stage and Necroinflammatory Activity Grade
Source: PLoS One. 2015 Mar 5;10(3):e0118297. doi: 10.1371/journal.pone.0118297 (PMC4351185; doi:10.1371/journal.pone.0118297)
Supplement: S3 Dataset — (ZIP) [file pone.0118297.s003.zip › necroinflammatory activity grade/T1W/106-A1.par]

Image File: 106-F4A1-7-1-39.bmp 
ROI File: newdraw.roi 
Image size: 512 x 512
Min. lum.: 1
Max. lum.: 256
Bits/pixel: 8

Normalisation =  3 sigma
Histogram analysis = Yes
"CO matrix analysis = Yes, Dimensions = 6 x 6, Distances = 1 2 3 4 5"
"RL matrix analysis = Yes, Dimension = 6"
"Gradient analysis = Yes, Max pixel value = 16"
AR model analysis = Yes
Wavelet analysis = Yes

--------------- CLASS NAMES ----------------

----------------- FEATURES -----------------																
_Area	300	0	0	0	0	0	0	0	0	0	0	0	0	0	0	0
_MinNorm	130	0	0	0	0	0	0	0	0	0	0	0	0	0	0	0
_MaxNorm	171	0	0	0	0	0	0	0	0	0	0	0	0	0	0	0
Mean	151.09	0	0	0	0	0	0	0	0	0	0	0	0	0	0	0
Variance	47.1819	0	0	0	0	0	0	0	0	0	0	0	0	0	0	0
Skewness	0.40245273	0	0	0	0	0	0	0	0	0	0	0	0	0	0	0
Kurtosis	0.17067588	0	0	0	0	0	0	0	0	0	0	0	0	0	0	0
Perc.01%	136	0	0	0	0	0	0	0	0	0	0	0	0	0	0	0
Perc.10%	143	0	0	0	0	0	0	0	0	0	0	0	0	0	0	0
Perc.50%	150	0	0	0	0	0	0	0	0	0	0	0	0	0	0	0
Perc.90%	160	0	0	0	0	0	0	0	0	0	0	0	0	0	0	0
Perc.99%	170	0	0	0	0	0	0	0	0	0	0	0	0	0	0	0
"_Area_S(1,0)"	560	0	0	0	0	0	0	0	0	0	0	0	0	0	0	0
"S(1,0)AngScMom"	0.005248725	0	0	0	0	0	0	0	0	0	0	0	0	0	0	0
"S(1,0)Contrast"	40.478571	0	0	0	0	0	0	0	0	0	0	0	0	0	0	0
"S(1,0)Correlat"	0.81817523	0	0	0	0	0	0	0	0	0	0	0	0	0	0	0
"S(1,0)SumOfSqs"	111.31204	0	0	0	0	0	0	0	0	0	0	0	0	0	0	0
"S(1,0)InvDfMom"	0.17337604	0	0	0	0	0	0	0	0	0	0	0	0	0	0	0
"S(1,0)SumAverg"	63.742857	0	0	0	0	0	0	0	0	0	0	0	0	0	0	0
"S(1,0)SumVarnc"	404.76959	0	0	0	0	0	0	0	0	0	0	0	0	0	0	0
"S(1,0)SumEntrp"	1.7896437	0	0	0	0	0	0	0	0	0	0	0	0	0	0	0
"S(1,0)Entropy"	2.3748204	0	0	0	0	0	0	0	0	0	0	0	0	0	0	0
"S(1,0)DifVarnc"	12.765867	0	0	0	0	0	0	0	0	0	0	0	0	0	0	0
"S(1,0)DifEntrp"	1.0959056	0	0	0	0	0	0	0	0	0	0	0	0	0	0	0
"_Area_S(0,1)"	560	0	0	0	0	0	0	0	0	0	0	0	0	0	0	0
"S(0,1)AngScMom"	0.006320153	0	0	0	0	0	0	0	0	0	0	0	0	0	0	0
"S(0,1)Contrast"	22.975	0	0	0	0	0	0	0	0	0	0	0	0	0	0	0
"S(0,1)Correlat"	0.89492903	0	0	0	0	0	0	0	0	0	0	0	0	0	0	0
"S(0,1)SumOfSqs"	109.33086	0	0	0	0	0	0	0	0	0	0	0	0	0	0	0
"S(0,1)InvDfMom"	0.23061495	0	0	0	0	0	0	0	0	0	0	0	0	0	0	0
"S(0,1)SumAverg"	63.539286	0	0	0	0	0	0	0	0	0	0	0	0	0	0	0
"S(0,1)SumVarnc"	414.34846	0	0	0	0	0	0	0	0	0	0	0	0	0	0	0
"S(0,1)SumEntrp"	1.7942437	0	0	0	0	0	0	0	0	0	0	0	0	0	0	0
"S(0,1)Entropy"	2.3083191	0	0	0	0	0	0	0	0	0	0	0	0	0	0	0
"S(0,1)DifVarnc"	8.1249872	0	0	0	0	0	0	0	0	0	0	0	0	0	0	0
"S(0,1)DifEntrp"	1.006502	0	0	0	0	0	0	0	0	0	0	0	0	0	0	0
"_Area_S(1,1)"	546	0	0	0	0	0	0	0	0	0	0	0	0	0	0	0
"S(1,1)AngScMom"	0.004930967	0	0	0	0	0	0	0	0	0	0	0	0	0	0	0
"S(1,1)Contrast"	71.435897	0	0	0	0	0	0	0	0	0	0	0	0	0	0	0
"S(1,1)Correlat"	0.6684862	0	0	0	0	0	0	0	0	0	0	0	0	0	0	0
"S(1,1)SumOfSqs"	107.74197	0	0	0	0	0	0	0	0	0	0	0	0	0	0	0
"S(1,1)InvDfMom"	0.14690747	0	0	0	0	0	0	0	0	0	0	0	0	0	0	0
"S(1,1)SumAverg"	63.157509	0	0	0	0	0	0	0	0	0	0	0	0	0	0	0
"S(1,1)SumVarnc"	359.53197	0	0	0	0	0	0	0	0	0	0	0	0	0	0	0
"S(1,1)SumEntrp"	1.7530035	0	0	0	0	0	0	0	0	0	0	0	0	0	0	0
"S(1,1)Entropy"	2.4037894	0	0	0	0	0	0	0	0	0	0	0	0	0	0	0
"S(1,1)DifVarnc"	24.415489	0	0	0	0	0	0	0	0	0	0	0	0	0	0	0
"S(1,1)DifEntrp"	1.2394501	0	0	0	0	0	0	0	0	0	0	0	0	0	0	0
"_Area_S(1,-1)"	546	0	0	0	0	0	0	0	0	0	0	0	0	0	0	0
"S(1,-1)AngScMom"	0.005279824	0	0	0	0	0	0	0	0	0	0	0	0	0	0	0
"S(1,-1)Contrast"	47.641026	0	0	0	0	0	0	0	0	0	0	0	0	0	0	0
"S(1,-1)Correlat"	0.79015772	0	0	0	0	0	0	0	0	0	0	0	0	0	0	0
"S(1,-1)SumOfSqs"	113.51627	0	0	0	0	0	0	0	0	0	0	0	0	0	0	0
"S(1,-1)InvDfMom"	0.18005638	0	0	0	0	0	0	0	0	0	0	0	0	0	0	0
"S(1,-1)SumAverg"	63.875458	0	0	0	0	0	0	0	0	0	0	0	0	0	0	0
"S(1,-1)SumVarnc"	406.42405	0	0	0	0	0	0	0	0	0	0	0	0	0	0	0
"S(1,-1)SumEntrp"	1.7843078	0	0	0	0	0	0	0	0	0	0	0	0	0	0	0
"S(1,-1)Entropy"	2.3765213	0	0	0	0	0	0	0	0	0	0	0	0	0	0	0
"S(1,-1)DifVarnc"	16.395792	0	0	0	0	0	0	0	0	0	0	0	0	0	0	0
"S(1,-1)DifEntrp"	1.1581809	0	0	0	0	0	0	0	0	0	0	0	0	0	0	0
"_Area_S(2,0)"	520	0	0	0	0	0	0	0	0	0	0	0	0	0	0	0
"S(2,0)AngScMom"	0.004201183	0	0	0	0	0	0	0	0	0	0	0	0	0	0	0
"S(2,0)Contrast"	118.41154	0	0	0	0	0	0	0	0	0	0	0	0	0	0	0
"S(2,0)Correlat"	0.46842329	0	0	0	0	0	0	0	0	0	0	0	0	0	0	0
"S(2,0)SumOfSqs"	111.37766	0	0	0	0	0	0	0	0	0	0	0	0	0	0	0
"S(2,0)InvDfMom"	0.11040622	0	0	0	0	0	0	0	0	0	0	0	0	0	0	0
"S(2,0)SumAverg"	63.688462	0	0	0	0	0	0	0	0	0	0	0	0	0	0	0
"S(2,0)SumVarnc"	327.0991	0	0	0	0	0	0	0	0	0	0	0	0	0	0	0
"S(2,0)SumEntrp"	1.7592395	0	0	0	0	0	0	0	0	0	0	0	0	0	0	0
"S(2,0)Entropy"	2.4440713	0	0	0	0	0	0	0	0	0	0	0	0	0	0	0
"S(2,0)DifVarnc"	36.509038	0	0	0	0	0	0	0	0	0	0	0	0	0	0	0
"S(2,0)DifEntrp"	1.3198477	0	0	0	0	0	0	0	0	0	0	0	0	0	0	0
"_Area_S(0,2)"	520	0	0	0	0	0	0	0	0	0	0	0	0	0	0	0
"S(0,2)AngScMom"	0.005036982	0	0	0	0	0	0	0	0	0	0	0	0	0	0	0
"S(0,2)Contrast"	79.096154	0	0	0	0	0	0	0	0	0	0	0	0	0	0	0
"S(0,2)Correlat"	0.63001573	0	0	0	0	0	0	0	0	0	0	0	0	0	0	0
"S(0,2)SumOfSqs"	106.89124	0	0	0	0	0	0	0	0	0	0	0	0	0	0	0
"S(0,2)InvDfMom"	0.12512242	0	0	0	0	0	0	0	0	0	0	0	0	0	0	0
"S(0,2)SumAverg"	63.065385	0	0	0	0	0	0	0	0	0	0	0	0	0	0	0
"S(0,2)SumVarnc"	348.4688	0	0	0	0	0	0	0	0	0	0	0	0	0	0	0
"S(0,2)SumEntrp"	1.7463386	0	0	0	0	0	0	0	0	0	0	0	0	0	0	0
"S(0,2)Entropy"	2.3876113	0	0	0	0	0	0	0	0	0	0	0	0	0	0	0
"S(0,2)DifVarnc"	26.867737	0	0	0	0	0	0	0	0	0	0	0	0	0	0	0
"S(0,2)DifEntrp"	1.2347766	0	0	0	0	0	0	0	0	0	0	0	0	0	0	0
"_Area_S(2,2)"	492	0	0	0	0	0	0	0	0	0	0	0	0	0	0	0
"S(2,2)AngScMom"	0.004420319	0	0	0	0	0	0	0	0	0	0	0	0	0	0	0
"S(2,2)Contrast"	169.23577	0	0	0	0	0	0	0	0	0	0	0	0	0	0	0
"S(2,2)Correlat"	0.21771821	0	0	0	0	0	0	0	0	0	0	0	0	0	0	0
"S(2,2)SumOfSqs"	108.16804	0	0	0	0	0	0	0	0	0	0	0	0	0	0	0
"S(2,2)InvDfMom"	0.075571758	0	0	0	0	0	0	0	0	0	0	0	0	0	0	0
"S(2,2)SumAverg"	62.593496	0	0	0	0	0	0	0	0	0	0	0	0	0	0	0
"S(2,2)SumVarnc"	263.43638	0	0	0	0	0	0	0	0	0	0	0	0	0	0	0
"S(2,2)SumEntrp"	1.696402	0	0	0	0	0	0	0	0	0	0	0	0	0	0	0
"S(2,2)Entropy"	2.4268044	0	0	0	0	0	0	0	0	0	0	0	0	0	0	0
"S(2,2)DifVarnc"	57.013616	0	0	0	0	0	0	0	0	0	0	0	0	0	0	0
"S(2,2)DifEntrp"	1.3903817	0	0	0	0	0	0	0	0	0	0	0	0	0	0	0
"_Area_S(2,-2)"	492	0	0	0	0	0	0	0	0	0	0	0	0	0	0	0
"S(2,-2)AngScMom"	0.004676449	0	0	0	0	0	0	0	0	0	0	0	0	0	0	0
"S(2,-2)Contrast"	132.79268	0	0	0	0	0	0	0	0	0	0	0	0	0	0	0
"S(2,-2)Correlat"	0.41020281	0	0	0	0	0	0	0	0	0	0	0	0	0	0	0
"S(2,-2)SumOfSqs"	112.57487	0	0	0	0	0	0	0	0	0	0	0	0	0	0	0
"S(2,-2)InvDfMom"	0.082300677	0	0	0	0	0	0	0	0	0	0	0	0	0	0	0
"S(2,-2)SumAverg"	63.963415	0	0	0	0	0	0	0	0	0	0	0	0	0	0	0
"S(2,-2)SumVarnc"	317.50679	0	0	0	0	0	0	0	0	0	0	0	0	0	0	0
"S(2,-2)SumEntrp"	1.7469703	0	0	0	0	0	0	0	0	0	0	0	0	0	0	0
"S(2,-2)Entropy"	2.4167148	0	0	0	0	0	0	0	0	0	0	0	0	0	0	0
"S(2,-2)DifVarnc"	42.697088	0	0	0	0	0	0	0	0	0	0	0	0	0	0	0
"S(2,-2)DifEntrp"	1.3363632	0	0	0	0	0	0	0	0	0	0	0	0	0	0	0
"_Area_S(3,0)"	480	0	0	0	0	0	0	0	0	0	0	0	0	0	0	0
"S(3,0)AngScMom"	0.004600694	0	0	0	0	0	0	0	0	0	0	0	0	0	0	0
"S(3,0)Contrast"	164.225	0	0	0	0	0	0	0	0	0	0	0	0	0	0	0
"S(3,0)Correlat"	0.26438787	0	0	0	0	0	0	0	0	0	0	0	0	0	0	0
"S(3,0)SumOfSqs"	111.62472	0	0	0	0	0	0	0	0	0	0	0	0	0	0	0
"S(3,0)InvDfMom"	0.082498497	0	0	0	0	0	0	0	0	0	0	0	0	0	0	0
"S(3,0)SumAverg"	63.633333	0	0	0	0	0	0	0	0	0	0	0	0	0	0	0
"S(3,0)SumVarnc"	282.27389	0	0	0	0	0	0	0	0	0	0	0	0	0	0	0
"S(3,0)SumEntrp"	1.6976579	0	0	0	0	0	0	0	0	0	0	0	0	0	0	0
"S(3,0)Entropy"	2.4209267	0	0	0	0	0	0	0	0	0	0	0	0	0	0	0
"S(3,0)DifVarnc"	48.841597	0	0	0	0	0	0	0	0	0	0	0	0	0	0	0
"S(3,0)DifEntrp"	1.3850703	0	0	0	0	0	0	0	0	0	0	0	0	0	0	0
"_Area_S(0,3)"	480	0	0	0	0	0	0	0	0	0	0	0	0	0	0	0
"S(0,3)AngScMom"	0.004427083	0	0	0	0	0	0	0	0	0	0	0	0	0	0	0
"S(0,3)Contrast"	146.53333	0	0	0	0	0	0	0	0	0	0	0	0	0	0	0
"S(0,3)Correlat"	0.31094917	0	0	0	0	0	0	0	0	0	0	0	0	0	0	0
"S(0,3)SumOfSqs"	106.32984	0	0	0	0	0	0	0	0	0	0	0	0	0	0	0
"S(0,3)InvDfMom"	0.096488345	0	0	0	0	0	0	0	0	0	0	0	0	0	0	0
"S(0,3)SumAverg"	62.575	0	0	0	0	0	0	0	0	0	0	0	0	0	0	0
"S(0,3)SumVarnc"	278.78604	0	0	0	0	0	0	0	0	0	0	0	0	0	0	0
"S(0,3)SumEntrp"	1.7124791	0	0	0	0	0	0	0	0	0	0	0	0	0	0	0
"S(0,3)Entropy"	2.425964	0	0	0	0	0	0	0	0	0	0	0	0	0	0	0
"S(0,3)DifVarnc"	49.017708	0	0	0	0	0	0	0	0	0	0	0	0	0	0	0
"S(0,3)DifEntrp"	1.3605901	0	0	0	0	0	0	0	0	0	0	0	0	0	0	0
"_Area_S(3,3)"	438	0	0	0	0	0	0	0	0	0	0	0	0	0	0	0
"S(3,3)AngScMom"	0.005379371	0	0	0	0	0	0	0	0	0	0	0	0	0	0	0
"S(3,3)Contrast"	166.52968	0	0	0	0	0	0	0	0	0	0	0	0	0	0	0
"S(3,3)Correlat"	0.20319272	0	0	0	0	0	0	0	0	0	0	0	0	0	0	0
"S(3,3)SumOfSqs"	104.49809	0	0	0	0	0	0	0	0	0	0	0	0	0	0	0
"S(3,3)InvDfMom"	0.11260202	0	0	0	0	0	0	0	0	0	0	0	0	0	0	0
"S(3,3)SumAverg"	62.328767	0	0	0	0	0	0	0	0	0	0	0	0	0	0	0
"S(3,3)SumVarnc"	251.46269	0	0	0	0	0	0	0	0	0	0	0	0	0	0	0
"S(3,3)SumEntrp"	1.6848646	0	0	0	0	0	0	0	0	0	0	0	0	0	0	0
"S(3,3)Entropy"	2.3915642	0	0	0	0	0	0	0	0	0	0	0	0	0	0	0
"S(3,3)DifVarnc"	65.063155	0	0	0	0	0	0	0	0	0	0	0	0	0	0	0
"S(3,3)DifEntrp"	1.3654874	0	0	0	0	0	0	0	0	0	0	0	0	0	0	0
"_Area_S(3,-3)"	438	0	0	0	0	0	0	0	0	0	0	0	0	0	0	0
"S(3,-3)AngScMom"	0.004889389	0	0	0	0	0	0	0	0	0	0	0	0	0	0	0
"S(3,-3)Contrast"	185.3105	0	0	0	0	0	0	0	0	0	0	0	0	0	0	0
"S(3,-3)Correlat"	0.14505121	0	0	0	0	0	0	0	0	0	0	0	0	0	0	0
"S(3,-3)SumOfSqs"	108.37521	0	0	0	0	0	0	0	0	0	0	0	0	0	0	0
"S(3,-3)InvDfMom"	0.0826157	0	0	0	0	0	0	0	0	0	0	0	0	0	0	0
"S(3,-3)SumAverg"	64.077626	0	0	0	0	0	0	0	0	0	0	0	0	0	0	0
"S(3,-3)SumVarnc"	248.19032	0	0	0	0	0	0	0	0	0	0	0	0	0	0	0
"S(3,-3)SumEntrp"	1.6966392	0	0	0	0	0	0	0	0	0	0	0	0	0	0	0
"S(3,-3)Entropy"	2.39602	0	0	0	0	0	0	0	0	0	0	0	0	0	0	0
"S(3,-3)DifVarnc"	67.305436	0	0	0	0	0	0	0	0	0	0	0	0	0	0	0
"S(3,-3)DifEntrp"	1.4047456	0	0	0	0	0	0	0	0	0	0	0	0	0	0	0
"_Area_S(4,0)"	440	0	0	0	0	0	0	0	0	0	0	0	0	0	0	0
"S(4,0)AngScMom"	0.004969008	0	0	0	0	0	0	0	0	0	0	0	0	0	0	0
"S(4,0)Contrast"	165.36364	0	0	0	0	0	0	0	0	0	0	0	0	0	0	0
"S(4,0)Correlat"	0.24929409	0	0	0	0	0	0	0	0	0	0	0	0	0	0	0
"S(4,0)SumOfSqs"	110.13876	0	0	0	0	0	0	0	0	0	0	0	0	0	0	0
"S(4,0)InvDfMom"	0.060855004	0	0	0	0	0	0	0	0	0	0	0	0	0	0	0
"S(4,0)SumAverg"	63.436364	0	0	0	0	0	0	0	0	0	0	0	0	0	0	0
"S(4,0)SumVarnc"	275.1914	0	0	0	0	0	0	0	0	0	0	0	0	0	0	0
"S(4,0)SumEntrp"	1.7012541	0	0	0	0	0	0	0	0	0	0	0	0	0	0	0
"S(4,0)Entropy"	2.376387	0	0	0	0	0	0	0	0	0	0	0	0	0	0	0
"S(4,0)DifVarnc"	48.52719	0	0	0	0	0	0	0	0	0	0	0	0	0	0	0
"S(4,0)DifEntrp"	1.3662013	0	0	0	0	0	0	0	0	0	0	0	0	0	0	0
"_Area_S(0,4)"	440	0	0	0	0	0	0	0	0	0	0	0	0	0	0	0
"S(0,4)AngScMom"	0.004586777	0	0	0	0	0	0	0	0	0	0	0	0	0	0	0
"S(0,4)Contrast"	200.21364	0	0	0	0	0	0	0	0	0	0	0	0	0	0	0
"S(0,4)Correlat"	0.060661815	0	0	0	0	0	0	0	0	0	0	0	0	0	0	0
"S(0,4)SumOfSqs"	106.57165	0	0	0	0	0	0	0	0	0	0	0	0	0	0	0
"S(0,4)InvDfMom"	0.091476637	0	0	0	0	0	0	0	0	0	0	0	0	0	0	0
"S(0,4)SumAverg"	62.35	0	0	0	0	0	0	0	0	0	0	0	0	0	0	0
"S(0,4)SumVarnc"	226.07295	0	0	0	0	0	0	0	0	0	0	0	0	0	0	0
"S(0,4)SumEntrp"	1.6746261	0	0	0	0	0	0	0	0	0	0	0	0	0	0	0
"S(0,4)Entropy"	2.4062434	0	0	0	0	0	0	0	0	0	0	0	0	0	0	0
"S(0,4)DifVarnc"	65.969814	0	0	0	0	0	0	0	0	0	0	0	0	0	0	0
"S(0,4)DifEntrp"	1.4054392	0	0	0	0	0	0	0	0	0	0	0	0	0	0	0
"_Area_S(4,4)"	384	0	0	0	0	0	0	0	0	0	0	0	0	0	0	0
"S(4,4)AngScMom"	0.004896376	0	0	0	0	0	0	0	0	0	0	0	0	0	0	0
"S(4,4)Contrast"	165.33333	0	0	0	0	0	0	0	0	0	0	0	0	0	0	0
"S(4,4)Correlat"	0.22724957	0	0	0	0	0	0	0	0	0	0	0	0	0	0	0
"S(4,4)SumOfSqs"	106.97719	0	0	0	0	0	0	0	0	0	0	0	0	0	0	0
"S(4,4)InvDfMom"	0.10147524	0	0	0	0	0	0	0	0	0	0	0	0	0	0	0
"S(4,4)SumAverg"	62.302083	0	0	0	0	0	0	0	0	0	0	0	0	0	0	0
"S(4,4)SumVarnc"	262.57541	0	0	0	0	0	0	0	0	0	0	0	0	0	0	0
"S(4,4)SumEntrp"	1.7024621	0	0	0	0	0	0	0	0	0	0	0	0	0	0	0
"S(4,4)Entropy"	2.383811	0	0	0	0	0	0	0	0	0	0	0	0	0	0	0
"S(4,4)DifVarnc"	58.770725	0	0	0	0	0	0	0	0	0	0	0	0	0	0	0
"S(4,4)DifEntrp"	1.3875987	0	0	0	0	0	0	0	0	0	0	0	0	0	0	0
"_Area_S(4,-4)"	384	0	0	0	0	0	0	0	0	0	0	0	0	0	0	0
"S(4,-4)AngScMom"	0.005655925	0	0	0	0	0	0	0	0	0	0	0	0	0	0	0
"S(4,-4)Contrast"	204.19792	0	0	0	0	0	0	0	0	0	0	0	0	0	0	0
"S(4,-4)Correlat"	-0.019795617	0	0	0	0	0	0	0	0	0	0	0	0	0	0	0
"S(4,-4)SumOfSqs"	100.11708	0	0	0	0	0	0	0	0	0	0	0	0	0	0	0
"S(4,-4)InvDfMom"	0.14010039	0	0	0	0	0	0	0	0	0	0	0	0	0	0	0
"S(4,-4)SumAverg"	64.104167	0	0	0	0	0	0	0	0	0	0	0	0	0	0	0
"S(4,-4)SumVarnc"	196.2704	0	0	0	0	0	0	0	0	0	0	0	0	0	0	0
"S(4,-4)SumEntrp"	1.6195813	0	0	0	0	0	0	0	0	0	0	0	0	0	0	0
"S(4,-4)Entropy"	2.3442706	0	0	0	0	0	0	0	0	0	0	0	0	0	0	0
"S(4,-4)DifVarnc"	87.737847	0	0	0	0	0	0	0	0	0	0	0	0	0	0	0
"S(4,-4)DifEntrp"	1.4104486	0	0	0	0	0	0	0	0	0	0	0	0	0	0	0
"_Area_S(5,0)"	404	0	0	0	0	0	0	0	0	0	0	0	0	0	0	0
"S(5,0)AngScMom"	0.004448093	0	0	0	0	0	0	0	0	0	0	0	0	0	0	0
"S(5,0)Contrast"	160.38119	0	0	0	0	0	0	0	0	0	0	0	0	0	0	0
"S(5,0)Correlat"	0.25886058	0	0	0	0	0	0	0	0	0	0	0	0	0	0	0
"S(5,0)SumOfSqs"	108.19907	0	0	0	0	0	0	0	0	0	0	0	0	0	0	0
"S(5,0)InvDfMom"	0.098940446	0	0	0	0	0	0	0	0	0	0	0	0	0	0	0
"S(5,0)SumAverg"	63.212871	0	0	0	0	0	0	0	0	0	0	0	0	0	0	0
"S(5,0)SumVarnc"	272.41508	0	0	0	0	0	0	0	0	0	0	0	0	0	0	0
"S(5,0)SumEntrp"	1.6931199	0	0	0	0	0	0	0	0	0	0	0	0	0	0	0
"S(5,0)Entropy"	2.4115336	0	0	0	0	0	0	0	0	0	0	0	0	0	0	0
"S(5,0)DifVarnc"	54.250392	0	0	0	0	0	0	0	0	0	0	0	0	0	0	0
"S(5,0)DifEntrp"	1.3686244	0	0	0	0	0	0	0	0	0	0	0	0	0	0	0
"_Area_S(0,5)"	404	0	0	0	0	0	0	0	0	0	0	0	0	0	0	0
"S(0,5)AngScMom"	0.004558377	0	0	0	0	0	0	0	0	0	0	0	0	0	0	0
"S(0,5)Contrast"	227.11386	0	0	0	0	0	0	0	0	0	0	0	0	0	0	0
"S(0,5)Correlat"	-0.074626385	0	0	0	0	0	0	0	0	0	0	0	0	0	0	0
"S(0,5)SumOfSqs"	105.67108	0	0	0	0	0	0	0	0	0	0	0	0	0	0	0
"S(0,5)InvDfMom"	0.060917465	0	0	0	0	0	0	0	0	0	0	0	0	0	0	0
"S(0,5)SumAverg"	62.579208	0	0	0	0	0	0	0	0	0	0	0	0	0	0	0
"S(0,5)SumVarnc"	195.57046	0	0	0	0	0	0	0	0	0	0	0	0	0	0	0
"S(0,5)SumEntrp"	1.6619246	0	0	0	0	0	0	0	0	0	0	0	0	0	0	0
"S(0,5)Entropy"	2.3998801	0	0	0	0	0	0	0	0	0	0	0	0	0	0	0
"S(0,5)DifVarnc"	72.591731	0	0	0	0	0	0	0	0	0	0	0	0	0	0	0
"S(0,5)DifEntrp"	1.4320442	0	0	0	0	0	0	0	0	0	0	0	0	0	0	0
"_Area_S(5,5)"	330	0	0	0	0	0	0	0	0	0	0	0	0	0	0	0
"S(5,5)AngScMom"	0.005105602	0	0	0	0	0	0	0	0	0	0	0	0	0	0	0
"S(5,5)Contrast"	198.19394	0	0	0	0	0	0	0	0	0	0	0	0	0	0	0
"S(5,5)Correlat"	0.10932887	0	0	0	0	0	0	0	0	0	0	0	0	0	0	0
"S(5,5)SumOfSqs"	111.26101	0	0	0	0	0	0	0	0	0	0	0	0	0	0	0
"S(5,5)InvDfMom"	0.095438193	0	0	0	0	0	0	0	0	0	0	0	0	0	0	0
"S(5,5)SumAverg"	63.733333	0	0	0	0	0	0	0	0	0	0	0	0	0	0	0
"S(5,5)SumVarnc"	246.8501	0	0	0	0	0	0	0	0	0	0	0	0	0	0	0
"S(5,5)SumEntrp"	1.6858224	0	0	0	0	0	0	0	0	0	0	0	0	0	0	0
"S(5,5)Entropy"	2.3593062	0	0	0	0	0	0	0	0	0	0	0	0	0	0	0
"S(5,5)DifVarnc"	71.119559	0	0	0	0	0	0	0	0	0	0	0	0	0	0	0
"S(5,5)DifEntrp"	1.4186198	0	0	0	0	0	0	0	0	0	0	0	0	0	0	0
"_Area_S(5,-5)"	330	0	0	0	0	0	0	0	0	0	0	0	0	0	0	0
"S(5,-5)AngScMom"	0.005564738	0	0	0	0	0	0	0	0	0	0	0	0	0	0	0
"S(5,-5)Contrast"	225.72727	0	0	0	0	0	0	0	0	0	0	0	0	0	0	0
"S(5,-5)Correlat"	-0.16826945	0	0	0	0	0	0	0	0	0	0	0	0	0	0	0
"S(5,-5)SumOfSqs"	96.607539	0	0	0	0	0	0	0	0	0	0	0	0	0	0	0
"S(5,-5)InvDfMom"	0.11054296	0	0	0	0	0	0	0	0	0	0	0	0	0	0	0
"S(5,-5)SumAverg"	63.921212	0	0	0	0	0	0	0	0	0	0	0	0	0	0	0
"S(5,-5)SumVarnc"	160.70288	0	0	0	0	0	0	0	0	0	0	0	0	0	0	0
"S(5,-5)SumEntrp"	1.5779186	0	0	0	0	0	0	0	0	0	0	0	0	0	0	0
"S(5,-5)Entropy"	2.3136242	0	0	0	0	0	0	0	0	0	0	0	0	0	0	0
"S(5,-5)DifVarnc"	96.043489	0	0	0	0	0	0	0	0	0	0	0	0	0	0	0
"S(5,-5)DifEntrp"	1.4373689	0	0	0	0	0	0	0	0	0	0	0	0	0	0	0
Horzl_RLNonUni	227.24176	0	0	0	0	0	0	0	0	0	0	0	0	0	0	0
Horzl_GLevNonU	12.838828	0	0	0	0	0	0	0	0	0	0	0	0	0	0	0
Horzl_LngREmph	1.3113553	0	0	0	0	0	0	0	0	0	0	0	0	0	0	0
Horzl_ShrtREmp	0.93030118	0	0	0	0	0	0	0	0	0	0	0	0	0	0	0
Horzl_Fraction	0.91	0	0	0	0	0	0	0	0	0	0	0	0	0	0	0
Vertl_RLNonUni	220.58672	0	0	0	0	0	0	0	0	0	0	0	0	0	0	0
Vertl_GLevNonU	12.380074	0	0	0	0	0	0	0	0	0	0	0	0	0	0	0
Vertl_LngREmph	1.3284133	0	0	0	0	0	0	0	0	0	0	0	0	0	0	0
Vertl_ShrtREmp	0.92199672	0	0	0	0	0	0	0	0	0	0	0	0	0	0	0
Vertl_Fraction	0.90333333	0	0	0	0	0	0	0	0	0	0	0	0	0	0	0
45dgr_RLNonUni	240.61871	0	0	0	0	0	0	0	0	0	0	0	0	0	0	0
45dgr_GLevNonU	12.856115	0	0	0	0	0	0	0	0	0	0	0	0	0	0	0
45dgr_LngREmph	1.2517986	0	0	0	0	0	0	0	0	0	0	0	0	0	0	0
45dgr_ShrtREmp	0.94504396	0	0	0	0	0	0	0	0	0	0	0	0	0	0	0
45dgr_Fraction	0.92666667	0	0	0	0	0	0	0	0	0	0	0	0	0	0	0
135dr_RLNonUni	229.88321	0	0	0	0	0	0	0	0	0	0	0	0	0	0	0
135dr_GLevNonU	12.510949	0	0	0	0	0	0	0	0	0	0	0	0	0	0	0
135dr_LngREmph	1.2992701	0	0	0	0	0	0	0	0	0	0	0	0	0	0	0
135dr_ShrtREmp	0.93329278	0	0	0	0	0	0	0	0	0	0	0	0	0	0	0
135dr_Fraction	0.91333333	0	0	0	0	0	0	0	0	0	0	0	0	0	0	0
_AreaGr	248	0	0	0	0	0	0	0	0	0	0	0	0	0	0	0
GrMean	3.2179215	0	0	0	0	0	0	0	0	0	0	0	0	0	0	0
GrVariance	2.0522393	0	0	0	0	0	0	0	0	0	0	0	0	0	0	0
GrSkewness	0.22805623	0	0	0	0	0	0	0	0	0	0	0	0	0	0	0
GrKurtosis	-0.224395	0	0	0	0	0	0	0	0	0	0	0	0	0	0	0
GrNonZeros	0.98387097	0	0	0	0	0	0	0	0	0	0	0	0	0	0	0
_AreaARM	248	0	0	0	0	0	0	0	0	0	0	0	0	0	0	0
Teta1	0.79848465	0	0	0	0	0	0	0	0	0	0	0	0	0	0	0
Teta2	-0.73038962	0	0	0	0	0	0	0	0	0	0	0	0	0	0	0
Teta3	1.0441229	0	0	0	0	0	0	0	0	0	0	0	0	0	0	0
Teta4	-0.14033677	0	0	0	0	0	0	0	0	0	0	0	0	0	0	0
Sigma	0.25942245	0	0	0	0	0	0	0	0	0	0	0	0	0	0	0
WavEnLL_s-1	17220.459	0	0	0	0	0	0	0	0	0	0	0	0	0	0	0
WavEnLH_s-1	93.914326	0	0	0	0	0	0	0	0	0	0	0	0	0	0	0
WavEnHL_s-1	136.29916	0	0	0	0	0	0	0	0	0	0	0	0	0	0	0
WavEnHH_s-1	9.2542135	0	0	0	0	0	0	0	0	0	0	0	0	0	0	0
WavEnLL_s-2	15722.728	0	0	0	0	0	0	0	0	0	0	0	0	0	0	0
WavEnLH_s-2	322.40444	0	0	0	0	0	0	0	0	0	0	0	0	0	0	0
WavEnHL_s-2	263.97977	0	0	0	0	0	0	0	0	0	0	0	0	0	0	0
WavEnHH_s-2	46.984794	0	0	0	0	0	0	0	0	0	0	0	0	0	0	0
WavEnLL_s-3	13562.328	0	0	0	0	0	0	0	0	0	0	0	0	0	0	0
WavEnLH_s-3	121.05124	0	0	0	0	0	0	0	0	0	0	0	0	0	0	0
WavEnHL_s-3	315.20337	0	0	0	0	0	0	0	0	0	0	0	0	0	0	0
WavEnHH_s-3	110.91496	0	0	0	0	0	0	0	0	0	0	0	0	0	0	0
WavEnLL_s-4	10869.821	0	0	0	0	0	0	0	0	0	0	0	0	0	0	0
WavEnLH_s-4	123.77435	0	0	0	0	0	0	0	0	0	0	0	0	0	0	0
WavEnHL_s-4	119.9086	0	0	0	0	0	0	0	0	0	0	0	0	0	0	0
WavEnHH_s-4	84.407986	0	0	0	0	0	0	0	0	0	0	0	0	0	0	0
