# Supplementary material for: Hepatitis C Related Chronic Liver Cirrhosis: Feasibility of Texture Analysis of MR Images for Classification of Fibrosis Stage and Necroinflammatory Activity Grade
Source: PLoS One. 2015 Mar 5;10(3):e0118297. doi: 10.1371/journal.pone.0118297 (PMC4351185; doi:10.1371/journal.pone.0118297)
Supplement: S3 Dataset — (ZIP) [file pone.0118297.s003.zip › necroinflammatory activity grade/T1W/119-A3.par]

Image File: 119-F4A3-6-1-39.bmp 
ROI File: newdraw.roi 
Image size: 512 x 512
Min. lum.: 1
Max. lum.: 256
Bits/pixel: 8

Normalisation =  3 sigma
Histogram analysis = Yes
"CO matrix analysis = Yes, Dimensions = 6 x 6, Distances = 1 2 3 4 5"
"RL matrix analysis = Yes, Dimension = 6"
"Gradient analysis = Yes, Max pixel value = 16"
AR model analysis = Yes
Wavelet analysis = Yes

--------------- CLASS NAMES ----------------

----------------- FEATURES -----------------																
_Area	0	0	300	0	0	0	0	0	0	0	0	0	0	0	0	0
_MinNorm	0	0	145	0	0	0	0	0	0	0	0	0	0	0	0	0
_MaxNorm	0	0	197	0	0	0	0	0	0	0	0	0	0	0	0	0
Mean	0	0	171.25667	0	0	0	0	0	0	0	0	0	0	0	0	0
Variance	0	0	73.697456	0	0	0	0	0	0	0	0	0	0	0	0	0
Skewness	0	0	0.083096299	0	0	0	0	0	0	0	0	0	0	0	0	0
Kurtosis	0	0	-0.030315067	0	0	0	0	0	0	0	0	0	0	0	0	0
Perc.01%	0	0	149	0	0	0	0	0	0	0	0	0	0	0	0	0
Perc.10%	0	0	161	0	0	0	0	0	0	0	0	0	0	0	0	0
Perc.50%	0	0	171	0	0	0	0	0	0	0	0	0	0	0	0	0
Perc.90%	0	0	182	0	0	0	0	0	0	0	0	0	0	0	0	0
Perc.99%	0	0	194	0	0	0	0	0	0	0	0	0	0	0	0	0
"_Area_S(1,0)"	0	0	560	0	0	0	0	0	0	0	0	0	0	0	0	0
"S(1,0)AngScMom"	0	0	0.003743622	0	0	0	0	0	0	0	0	0	0	0	0	0
"S(1,0)Contrast"	0	0	83.496429	0	0	0	0	0	0	0	0	0	0	0	0	0
"S(1,0)Correlat"	0	0	0.62212616	0	0	0	0	0	0	0	0	0	0	0	0	0
"S(1,0)SumOfSqs"	0	0	110.48188	0	0	0	0	0	0	0	0	0	0	0	0	0
"S(1,0)InvDfMom"	0	0	0.11150089	0	0	0	0	0	0	0	0	0	0	0	0	0
"S(1,0)SumAverg"	0	0	63.032143	0	0	0	0	0	0	0	0	0	0	0	0	0
"S(1,0)SumVarnc"	0	0	358.43111	0	0	0	0	0	0	0	0	0	0	0	0	0
"S(1,0)SumEntrp"	0	0	1.7994116	0	0	0	0	0	0	0	0	0	0	0	0	0
"S(1,0)Entropy"	0	0	2.5011177	0	0	0	0	0	0	0	0	0	0	0	0	0
"S(1,0)DifVarnc"	0	0	26.007538	0	0	0	0	0	0	0	0	0	0	0	0	0
"S(1,0)DifEntrp"	0	0	1.2525317	0	0	0	0	0	0	0	0	0	0	0	0	0
"_Area_S(0,1)"	0	0	560	0	0	0	0	0	0	0	0	0	0	0	0	0
"S(0,1)AngScMom"	0	0	0.004119898	0	0	0	0	0	0	0	0	0	0	0	0	0
"S(0,1)Contrast"	0	0	46.625	0	0	0	0	0	0	0	0	0	0	0	0	0
"S(0,1)Correlat"	0	0	0.77847268	0	0	0	0	0	0	0	0	0	0	0	0	0
"S(0,1)SumOfSqs"	0	0	105.23533	0	0	0	0	0	0	0	0	0	0	0	0	0
"S(0,1)InvDfMom"	0	0	0.15736509	0	0	0	0	0	0	0	0	0	0	0	0	0
"S(0,1)SumAverg"	0	0	62.639286	0	0	0	0	0	0	0	0	0	0	0	0	0
"S(0,1)SumVarnc"	0	0	374.31631	0	0	0	0	0	0	0	0	0	0	0	0	0
"S(0,1)SumEntrp"	0	0	1.8136071	0	0	0	0	0	0	0	0	0	0	0	0	0
"S(0,1)Entropy"	0	0	2.4671856	0	0	0	0	0	0	0	0	0	0	0	0	0
"S(0,1)DifVarnc"	0	0	16.335702	0	0	0	0	0	0	0	0	0	0	0	0	0
"S(0,1)DifEntrp"	0	0	1.1561171	0	0	0	0	0	0	0	0	0	0	0	0	0
"_Area_S(1,1)"	0	0	546	0	0	0	0	0	0	0	0	0	0	0	0	0
"S(1,1)AngScMom"	0	0	0.00329402	0	0	0	0	0	0	0	0	0	0	0	0	0
"S(1,1)Contrast"	0	0	126.10989	0	0	0	0	0	0	0	0	0	0	0	0	0
"S(1,1)Correlat"	0	0	0.4227942	0	0	0	0	0	0	0	0	0	0	0	0	0
"S(1,1)SumOfSqs"	0	0	109.2417	0	0	0	0	0	0	0	0	0	0	0	0	0
"S(1,1)InvDfMom"	0	0	0.091523984	0	0	0	0	0	0	0	0	0	0	0	0	0
"S(1,1)SumAverg"	0	0	62.652015	0	0	0	0	0	0	0	0	0	0	0	0	0
"S(1,1)SumVarnc"	0	0	310.85693	0	0	0	0	0	0	0	0	0	0	0	0	0
"S(1,1)SumEntrp"	0	0	1.7752123	0	0	0	0	0	0	0	0	0	0	0	0	0
"S(1,1)Entropy"	0	0	2.5458248	0	0	0	0	0	0	0	0	0	0	0	0	0
"S(1,1)DifVarnc"	0	0	37.350025	0	0	0	0	0	0	0	0	0	0	0	0	0
"S(1,1)DifEntrp"	0	0	1.3471509	0	0	0	0	0	0	0	0	0	0	0	0	0
"_Area_S(1,-1)"	0	0	546	0	0	0	0	0	0	0	0	0	0	0	0	0
"S(1,-1)AngScMom"	0	0	0.003703257	0	0	0	0	0	0	0	0	0	0	0	0	0
"S(1,-1)Contrast"	0	0	103.25641	0	0	0	0	0	0	0	0	0	0	0	0	0
"S(1,-1)Correlat"	0	0	0.51053251	0	0	0	0	0	0	0	0	0	0	0	0	0
"S(1,-1)SumOfSqs"	0	0	105.47831	0	0	0	0	0	0	0	0	0	0	0	0	0
"S(1,-1)InvDfMom"	0	0	0.10150699	0	0	0	0	0	0	0	0	0	0	0	0	0
"S(1,-1)SumAverg"	0	0	62.340659	0	0	0	0	0	0	0	0	0	0	0	0	0
"S(1,-1)SumVarnc"	0	0	318.65684	0	0	0	0	0	0	0	0	0	0	0	0	0
"S(1,-1)SumEntrp"	0	0	1.7610445	0	0	0	0	0	0	0	0	0	0	0	0	0
"S(1,-1)Entropy"	0	0	2.5133352	0	0	0	0	0	0	0	0	0	0	0	0	0
"S(1,-1)DifVarnc"	0	0	35.631392	0	0	0	0	0	0	0	0	0	0	0	0	0
"S(1,-1)DifEntrp"	0	0	1.3038787	0	0	0	0	0	0	0	0	0	0	0	0	0
"_Area_S(2,0)"	0	0	520	0	0	0	0	0	0	0	0	0	0	0	0	0
"S(2,0)AngScMom"	0	0	0.003113905	0	0	0	0	0	0	0	0	0	0	0	0	0
"S(2,0)Contrast"	0	0	227.42692	0	0	0	0	0	0	0	0	0	0	0	0	0
"S(2,0)Correlat"	0	0	-0.006431112	0	0	0	0	0	0	0	0	0	0	0	0	0
"S(2,0)SumOfSqs"	0	0	112.98683	0	0	0	0	0	0	0	0	0	0	0	0	0
"S(2,0)InvDfMom"	0	0	0.091290512	0	0	0	0	0	0	0	0	0	0	0	0	0
"S(2,0)SumAverg"	0	0	62.580769	0	0	0	0	0	0	0	0	0	0	0	0	0
"S(2,0)SumVarnc"	0	0	224.5204	0	0	0	0	0	0	0	0	0	0	0	0	0
"S(2,0)SumEntrp"	0	0	1.7194805	0	0	0	0	0	0	0	0	0	0	0	0	0
"S(2,0)Entropy"	0	0	2.5582124	0	0	0	0	0	0	0	0	0	0	0	0	0
"S(2,0)DifVarnc"	0	0	76.987263	0	0	0	0	0	0	0	0	0	0	0	0	0
"S(2,0)DifEntrp"	0	0	1.4717757	0	0	0	0	0	0	0	0	0	0	0	0	0
"_Area_S(0,2)"	0	0	520	0	0	0	0	0	0	0	0	0	0	0	0	0
"S(0,2)AngScMom"	0	0	0.003357988	0	0	0	0	0	0	0	0	0	0	0	0	0
"S(0,2)Contrast"	0	0	153.06154	0	0	0	0	0	0	0	0	0	0	0	0	0
"S(0,2)Correlat"	0	0	0.25700374	0	0	0	0	0	0	0	0	0	0	0	0	0
"S(0,2)SumOfSqs"	0	0	103.0029	0	0	0	0	0	0	0	0	0	0	0	0	0
"S(0,2)InvDfMom"	0	0	0.098306312	0	0	0	0	0	0	0	0	0	0	0	0	0
"S(0,2)SumAverg"	0	0	61.861538	0	0	0	0	0	0	0	0	0	0	0	0	0
"S(0,2)SumVarnc"	0	0	258.95006	0	0	0	0	0	0	0	0	0	0	0	0	0
"S(0,2)SumEntrp"	0	0	1.7561206	0	0	0	0	0	0	0	0	0	0	0	0	0
"S(0,2)Entropy"	0	0	2.5468025	0	0	0	0	0	0	0	0	0	0	0	0	0
"S(0,2)DifVarnc"	0	0	54.288521	0	0	0	0	0	0	0	0	0	0	0	0	0
"S(0,2)DifEntrp"	0	0	1.3920705	0	0	0	0	0	0	0	0	0	0	0	0	0
"_Area_S(2,2)"	0	0	492	0	0	0	0	0	0	0	0	0	0	0	0	0
"S(2,2)AngScMom"	0	0	0.003371009	0	0	0	0	0	0	0	0	0	0	0	0	0
"S(2,2)Contrast"	0	0	243.71138	0	0	0	0	0	0	0	0	0	0	0	0	0
"S(2,2)Correlat"	0	0	-0.18255826	0	0	0	0	0	0	0	0	0	0	0	0	0
"S(2,2)SumOfSqs"	0	0	103.04413	0	0	0	0	0	0	0	0	0	0	0	0	0
"S(2,2)InvDfMom"	0	0	0.059709401	0	0	0	0	0	0	0	0	0	0	0	0	0
"S(2,2)SumAverg"	0	0	61.792683	0	0	0	0	0	0	0	0	0	0	0	0	0
"S(2,2)SumVarnc"	0	0	168.46515	0	0	0	0	0	0	0	0	0	0	0	0	0
"S(2,2)SumEntrp"	0	0	1.675099	0	0	0	0	0	0	0	0	0	0	0	0	0
"S(2,2)Entropy"	0	0	2.5239705	0	0	0	0	0	0	0	0	0	0	0	0	0
"S(2,2)DifVarnc"	0	0	76.923607	0	0	0	0	0	0	0	0	0	0	0	0	0
"S(2,2)DifEntrp"	0	0	1.4673429	0	0	0	0	0	0	0	0	0	0	0	0	0
"_Area_S(2,-2)"	0	0	492	0	0	0	0	0	0	0	0	0	0	0	0	0
"S(2,-2)AngScMom"	0	0	0.00373455	0	0	0	0	0	0	0	0	0	0	0	0	0
"S(2,-2)Contrast"	0	0	229.21138	0	0	0	0	0	0	0	0	0	0	0	0	0
"S(2,-2)Correlat"	0	0	-0.079735669	0	0	0	0	0	0	0	0	0	0	0	0	0
"S(2,-2)SumOfSqs"	0	0	106.14236	0	0	0	0	0	0	0	0	0	0	0	0	0
"S(2,-2)InvDfMom"	0	0	0.12095466	0	0	0	0	0	0	0	0	0	0	0	0	0
"S(2,-2)SumAverg"	0	0	61.715447	0	0	0	0	0	0	0	0	0	0	0	0	0
"S(2,-2)SumVarnc"	0	0	195.35805	0	0	0	0	0	0	0	0	0	0	0	0	0
"S(2,-2)SumEntrp"	0	0	1.6604407	0	0	0	0	0	0	0	0	0	0	0	0	0
"S(2,-2)Entropy"	0	0	2.5065149	0	0	0	0	0	0	0	0	0	0	0	0	0
"S(2,-2)DifVarnc"	0	0	89.279794	0	0	0	0	0	0	0	0	0	0	0	0	0
"S(2,-2)DifEntrp"	0	0	1.473058	0	0	0	0	0	0	0	0	0	0	0	0	0
"_Area_S(3,0)"	0	0	480	0	0	0	0	0	0	0	0	0	0	0	0	0
"S(3,0)AngScMom"	0	0	0.003628472	0	0	0	0	0	0	0	0	0	0	0	0	0
"S(3,0)Contrast"	0	0	278.27917	0	0	0	0	0	0	0	0	0	0	0	0	0
"S(3,0)Correlat"	0	0	-0.25323343	0	0	0	0	0	0	0	0	0	0	0	0	0
"S(3,0)SumOfSqs"	0	0	111.02447	0	0	0	0	0	0	0	0	0	0	0	0	0
"S(3,0)InvDfMom"	0	0	0.066624249	0	0	0	0	0	0	0	0	0	0	0	0	0
"S(3,0)SumAverg"	0	0	62.379167	0	0	0	0	0	0	0	0	0	0	0	0	0
"S(3,0)SumVarnc"	0	0	165.81873	0	0	0	0	0	0	0	0	0	0	0	0	0
"S(3,0)SumEntrp"	0	0	1.6413208	0	0	0	0	0	0	0	0	0	0	0	0	0
"S(3,0)Entropy"	0	0	2.4971188	0	0	0	0	0	0	0	0	0	0	0	0	0
"S(3,0)DifVarnc"	0	0	87.49401	0	0	0	0	0	0	0	0	0	0	0	0	0
"S(3,0)DifEntrp"	0	0	1.5045268	0	0	0	0	0	0	0	0	0	0	0	0	0
"_Area_S(0,3)"	0	0	480	0	0	0	0	0	0	0	0	0	0	0	0	0
"S(0,3)AngScMom"	0	0	0.00390625	0	0	0	0	0	0	0	0	0	0	0	0	0
"S(0,3)Contrast"	0	0	249.27917	0	0	0	0	0	0	0	0	0	0	0	0	0
"S(0,3)Correlat"	0	0	-0.20549932	0	0	0	0	0	0	0	0	0	0	0	0	0
"S(0,3)SumOfSqs"	0	0	103.3925	0	0	0	0	0	0	0	0	0	0	0	0	0
"S(0,3)InvDfMom"	0	0	0.068022373	0	0	0	0	0	0	0	0	0	0	0	0	0
"S(0,3)SumAverg"	0	0	61.404167	0	0	0	0	0	0	0	0	0	0	0	0	0
"S(0,3)SumVarnc"	0	0	164.29082	0	0	0	0	0	0	0	0	0	0	0	0	0
"S(0,3)SumEntrp"	0	0	1.6452218	0	0	0	0	0	0	0	0	0	0	0	0	0
"S(0,3)Entropy"	0	0	2.4887513	0	0	0	0	0	0	0	0	0	0	0	0	0
"S(0,3)DifVarnc"	0	0	85.972066	0	0	0	0	0	0	0	0	0	0	0	0	0
"S(0,3)DifEntrp"	0	0	1.4778014	0	0	0	0	0	0	0	0	0	0	0	0	0
"_Area_S(3,3)"	0	0	438	0	0	0	0	0	0	0	0	0	0	0	0	0
"S(3,3)AngScMom"	0	0	0.00379475	0	0	0	0	0	0	0	0	0	0	0	0	0
"S(3,3)Contrast"	0	0	180.72603	0	0	0	0	0	0	0	0	0	0	0	0	0
"S(3,3)Correlat"	0	0	0.073239645	0	0	0	0	0	0	0	0	0	0	0	0	0
"S(3,3)SumOfSqs"	0	0	97.504186	0	0	0	0	0	0	0	0	0	0	0	0	0
"S(3,3)InvDfMom"	0	0	0.081798177	0	0	0	0	0	0	0	0	0	0	0	0	0
"S(3,3)SumAverg"	0	0	62.333333	0	0	0	0	0	0	0	0	0	0	0	0	0
"S(3,3)SumVarnc"	0	0	209.29072	0	0	0	0	0	0	0	0	0	0	0	0	0
"S(3,3)SumEntrp"	0	0	1.7102672	0	0	0	0	0	0	0	0	0	0	0	0	0
"S(3,3)Entropy"	0	0	2.4658128	0	0	0	0	0	0	0	0	0	0	0	0	0
"S(3,3)DifVarnc"	0	0	66.655825	0	0	0	0	0	0	0	0	0	0	0	0	0
"S(3,3)DifEntrp"	0	0	1.4075459	0	0	0	0	0	0	0	0	0	0	0	0	0
"_Area_S(3,-3)"	0	0	438	0	0	0	0	0	0	0	0	0	0	0	0	0
"S(3,-3)AngScMom"	0	0	0.003648798	0	0	0	0	0	0	0	0	0	0	0	0	0
"S(3,-3)Contrast"	0	0	206.10502	0	0	0	0	0	0	0	0	0	0	0	0	0
"S(3,-3)Correlat"	0	0	0.026600676	0	0	0	0	0	0	0	0	0	0	0	0	0
"S(3,-3)SumOfSqs"	0	0	105.86869	0	0	0	0	0	0	0	0	0	0	0	0	0
"S(3,-3)InvDfMom"	0	0	0.082125388	0	0	0	0	0	0	0	0	0	0	0	0	0
"S(3,-3)SumAverg"	0	0	62.068493	0	0	0	0	0	0	0	0	0	0	0	0	0
"S(3,-3)SumVarnc"	0	0	217.36974	0	0	0	0	0	0	0	0	0	0	0	0	0
"S(3,-3)SumEntrp"	0	0	1.7023076	0	0	0	0	0	0	0	0	0	0	0	0	0
"S(3,-3)Entropy"	0	0	2.4898812	0	0	0	0	0	0	0	0	0	0	0	0	0
"S(3,-3)DifVarnc"	0	0	73.592335	0	0	0	0	0	0	0	0	0	0	0	0	0
"S(3,-3)DifEntrp"	0	0	1.4414699	0	0	0	0	0	0	0	0	0	0	0	0	0
"_Area_S(4,0)"	0	0	440	0	0	0	0	0	0	0	0	0	0	0	0	0
"S(4,0)AngScMom"	0	0	0.003584711	0	0	0	0	0	0	0	0	0	0	0	0	0
"S(4,0)Contrast"	0	0	218.66818	0	0	0	0	0	0	0	0	0	0	0	0	0
"S(4,0)Correlat"	0	0	-0.054265611	0	0	0	0	0	0	0	0	0	0	0	0	0
"S(4,0)SumOfSqs"	0	0	103.7064	0	0	0	0	0	0	0	0	0	0	0	0	0
"S(4,0)InvDfMom"	0	0	0.080059539	0	0	0	0	0	0	0	0	0	0	0	0	0
"S(4,0)SumAverg"	0	0	62.540909	0	0	0	0	0	0	0	0	0	0	0	0	0
"S(4,0)SumVarnc"	0	0	196.15742	0	0	0	0	0	0	0	0	0	0	0	0	0
"S(4,0)SumEntrp"	0	0	1.6482943	0	0	0	0	0	0	0	0	0	0	0	0	0
"S(4,0)Entropy"	0	0	2.4870755	0	0	0	0	0	0	0	0	0	0	0	0	0
"S(4,0)DifVarnc"	0	0	74.340723	0	0	0	0	0	0	0	0	0	0	0	0	0
"S(4,0)DifEntrp"	0	0	1.4613921	0	0	0	0	0	0	0	0	0	0	0	0	0
"_Area_S(0,4)"	0	0	440	0	0	0	0	0	0	0	0	0	0	0	0	0
"S(0,4)AngScMom"	0	0	0.003729339	0	0	0	0	0	0	0	0	0	0	0	0	0
"S(0,4)Contrast"	0	0	279.49091	0	0	0	0	0	0	0	0	0	0	0	0	0
"S(0,4)Correlat"	0	0	-0.35271679	0	0	0	0	0	0	0	0	0	0	0	0	0
"S(0,4)SumOfSqs"	0	0	103.30725	0	0	0	0	0	0	0	0	0	0	0	0	0
"S(0,4)InvDfMom"	0	0	0.07169284	0	0	0	0	0	0	0	0	0	0	0	0	0
"S(0,4)SumAverg"	0	0	61.609091	0	0	0	0	0	0	0	0	0	0	0	0	0
"S(0,4)SumVarnc"	0	0	133.7381	0	0	0	0	0	0	0	0	0	0	0	0	0
"S(0,4)SumEntrp"	0	0	1.6160649	0	0	0	0	0	0	0	0	0	0	0	0	0
"S(0,4)Entropy"	0	0	2.476129	0	0	0	0	0	0	0	0	0	0	0	0	0
"S(0,4)DifVarnc"	0	0	96.749669	0	0	0	0	0	0	0	0	0	0	0	0	0
"S(0,4)DifEntrp"	0	0	1.4954404	0	0	0	0	0	0	0	0	0	0	0	0	0
"_Area_S(4,4)"	0	0	384	0	0	0	0	0	0	0	0	0	0	0	0	0
"S(4,4)AngScMom"	0	0	0.004367405	0	0	0	0	0	0	0	0	0	0	0	0	0
"S(4,4)Contrast"	0	0	147.9375	0	0	0	0	0	0	0	0	0	0	0	0	0
"S(4,4)Correlat"	0	0	0.24266582	0	0	0	0	0	0	0	0	0	0	0	0	0
"S(4,4)SumOfSqs"	0	0	97.669895	0	0	0	0	0	0	0	0	0	0	0	0	0
"S(4,4)InvDfMom"	0	0	0.087026604	0	0	0	0	0	0	0	0	0	0	0	0	0
"S(4,4)SumAverg"	0	0	63.302083	0	0	0	0	0	0	0	0	0	0	0	0	0
"S(4,4)SumVarnc"	0	0	242.74208	0	0	0	0	0	0	0	0	0	0	0	0	0
"S(4,4)SumEntrp"	0	0	1.7043959	0	0	0	0	0	0	0	0	0	0	0	0	0
"S(4,4)Entropy"	0	0	2.4186883	0	0	0	0	0	0	0	0	0	0	0	0	0
"S(4,4)DifVarnc"	0	0	50.009983	0	0	0	0	0	0	0	0	0	0	0	0	0
"S(4,4)DifEntrp"	0	0	1.3552456	0	0	0	0	0	0	0	0	0	0	0	0	0
"_Area_S(4,-4)"	0	0	384	0	0	0	0	0	0	0	0	0	0	0	0	0
"S(4,-4)AngScMom"	0	0	0.003974067	0	0	0	0	0	0	0	0	0	0	0	0	0
"S(4,-4)Contrast"	0	0	196.85938	0	0	0	0	0	0	0	0	0	0	0	0	0
"S(4,-4)Correlat"	0	0	0.11746725	0	0	0	0	0	0	0	0	0	0	0	0	0
"S(4,-4)SumOfSqs"	0	0	111.53092	0	0	0	0	0	0	0	0	0	0	0	0	0
"S(4,-4)InvDfMom"	0	0	0.086837891	0	0	0	0	0	0	0	0	0	0	0	0	0
"S(4,-4)SumAverg"	0	0	62.369792	0	0	0	0	0	0	0	0	0	0	0	0	0
"S(4,-4)SumVarnc"	0	0	249.2643	0	0	0	0	0	0	0	0	0	0	0	0	0
"S(4,-4)SumEntrp"	0	0	1.7243104	0	0	0	0	0	0	0	0	0	0	0	0	0
"S(4,-4)Entropy"	0	0	2.4463285	0	0	0	0	0	0	0	0	0	0	0	0	0
"S(4,-4)DifVarnc"	0	0	74.134521	0	0	0	0	0	0	0	0	0	0	0	0	0
"S(4,-4)DifEntrp"	0	0	1.4128701	0	0	0	0	0	0	0	0	0	0	0	0	0
"_Area_S(5,0)"	0	0	404	0	0	0	0	0	0	0	0	0	0	0	0	0
"S(5,0)AngScMom"	0	0	0.003786394	0	0	0	0	0	0	0	0	0	0	0	0	0
"S(5,0)Contrast"	0	0	156.14851	0	0	0	0	0	0	0	0	0	0	0	0	0
"S(5,0)Correlat"	0	0	0.23776448	0	0	0	0	0	0	0	0	0	0	0	0	0
"S(5,0)SumOfSqs"	0	0	102.428	0	0	0	0	0	0	0	0	0	0	0	0	0
"S(5,0)InvDfMom"	0	0	0.091806814	0	0	0	0	0	0	0	0	0	0	0	0	0
"S(5,0)SumAverg"	0	0	63.029703	0	0	0	0	0	0	0	0	0	0	0	0	0
"S(5,0)SumVarnc"	0	0	253.56347	0	0	0	0	0	0	0	0	0	0	0	0	0
"S(5,0)SumEntrp"	0	0	1.7094492	0	0	0	0	0	0	0	0	0	0	0	0	0
"S(5,0)Entropy"	0	0	2.4669995	0	0	0	0	0	0	0	0	0	0	0	0	0
"S(5,0)DifVarnc"	0	0	53.357024	0	0	0	0	0	0	0	0	0	0	0	0	0
"S(5,0)DifEntrp"	0	0	1.3881002	0	0	0	0	0	0	0	0	0	0	0	0	0
"_Area_S(0,5)"	0	0	404	0	0	0	0	0	0	0	0	0	0	0	0	0
"S(0,5)AngScMom"	0	0	0.00400696	0	0	0	0	0	0	0	0	0	0	0	0	0
"S(0,5)Contrast"	0	0	250.01485	0	0	0	0	0	0	0	0	0	0	0	0	0
"S(0,5)Correlat"	0	0	-0.22722167	0	0	0	0	0	0	0	0	0	0	0	0	0
"S(0,5)SumOfSqs"	0	0	101.86214	0	0	0	0	0	0	0	0	0	0	0	0	0
"S(0,5)InvDfMom"	0	0	0.075595848	0	0	0	0	0	0	0	0	0	0	0	0	0
"S(0,5)SumAverg"	0	0	62.163366	0	0	0	0	0	0	0	0	0	0	0	0	0
"S(0,5)SumVarnc"	0	0	157.43371	0	0	0	0	0	0	0	0	0	0	0	0	0
"S(0,5)SumEntrp"	0	0	1.6373535	0	0	0	0	0	0	0	0	0	0	0	0	0
"S(0,5)Entropy"	0	0	2.4646008	0	0	0	0	0	0	0	0	0	0	0	0	0
"S(0,5)DifVarnc"	0	0	82.683977	0	0	0	0	0	0	0	0	0	0	0	0	0
"S(0,5)DifEntrp"	0	0	1.4804508	0	0	0	0	0	0	0	0	0	0	0	0	0
"_Area_S(5,5)"	0	0	330	0	0	0	0	0	0	0	0	0	0	0	0	0
"S(5,5)AngScMom"	0	0	0.004830119	0	0	0	0	0	0	0	0	0	0	0	0	0
"S(5,5)Contrast"	0	0	235.81818	0	0	0	0	0	0	0	0	0	0	0	0	0
"S(5,5)Correlat"	0	0	-0.13038332	0	0	0	0	0	0	0	0	0	0	0	0	0
"S(5,5)SumOfSqs"	0	0	104.30894	0	0	0	0	0	0	0	0	0	0	0	0	0
"S(5,5)InvDfMom"	0	0	0.066086646	0	0	0	0	0	0	0	0	0	0	0	0	0
"S(5,5)SumAverg"	0	0	62.824242	0	0	0	0	0	0	0	0	0	0	0	0	0
"S(5,5)SumVarnc"	0	0	181.41759	0	0	0	0	0	0	0	0	0	0	0	0	0
"S(5,5)SumEntrp"	0	0	1.6053786	0	0	0	0	0	0	0	0	0	0	0	0	0
"S(5,5)Entropy"	0	0	2.3629194	0	0	0	0	0	0	0	0	0	0	0	0	0
"S(5,5)DifVarnc"	0	0	68.860459	0	0	0	0	0	0	0	0	0	0	0	0	0
"S(5,5)DifEntrp"	0	0	1.4342515	0	0	0	0	0	0	0	0	0	0	0	0	0
"_Area_S(5,-5)"	0	0	330	0	0	0	0	0	0	0	0	0	0	0	0	0
"S(5,-5)AngScMom"	0	0	0.004297521	0	0	0	0	0	0	0	0	0	0	0	0	0
"S(5,-5)Contrast"	0	0	237.35758	0	0	0	0	0	0	0	0	0	0	0	0	0
"S(5,-5)Correlat"	0	0	-0.072336045	0	0	0	0	0	0	0	0	0	0	0	0	0
"S(5,-5)SumOfSqs"	0	0	110.67313	0	0	0	0	0	0	0	0	0	0	0	0	0
"S(5,-5)InvDfMom"	0	0	0.077284563	0	0	0	0	0	0	0	0	0	0	0	0	0
"S(5,-5)SumAverg"	0	0	62.933333	0	0	0	0	0	0	0	0	0	0	0	0	0
"S(5,-5)SumVarnc"	0	0	205.33495	0	0	0	0	0	0	0	0	0	0	0	0	0
"S(5,-5)SumEntrp"	0	0	1.6649295	0	0	0	0	0	0	0	0	0	0	0	0	0
"S(5,-5)Entropy"	0	0	2.4090128	0	0	0	0	0	0	0	0	0	0	0	0	0
"S(5,-5)DifVarnc"	0	0	92.483526	0	0	0	0	0	0	0	0	0	0	0	0	0
"S(5,-5)DifEntrp"	0	0	1.4534926	0	0	0	0	0	0	0	0	0	0	0	0	0
Horzl_RLNonUni	0	0	262.1777	0	0	0	0	0	0	0	0	0	0	0	0	0
Horzl_GLevNonU	0	0	11.118467	0	0	0	0	0	0	0	0	0	0	0	0	0
Horzl_LngREmph	0	0	1.1358885	0	0	0	0	0	0	0	0	0	0	0	0	0
Horzl_ShrtREmp	0	0	0.96602787	0	0	0	0	0	0	0	0	0	0	0	0	0
Horzl_Fraction	0	0	0.95666667	0	0	0	0	0	0	0	0	0	0	0	0	0
Vertl_RLNonUni	0	0	257.21127	0	0	0	0	0	0	0	0	0	0	0	0	0
Vertl_GLevNonU	0	0	11.190141	0	0	0	0	0	0	0	0	0	0	0	0	0
Vertl_LngREmph	0	0	1.1830986	0	0	0	0	0	0	0	0	0	0	0	0	0
Vertl_ShrtREmp	0	0	0.96205008	0	0	0	0	0	0	0	0	0	0	0	0	0
Vertl_Fraction	0	0	0.94666667	0	0	0	0	0	0	0	0	0	0	0	0	0
45dgr_RLNonUni	0	0	272.50345	0	0	0	0	0	0	0	0	0	0	0	0	0
45dgr_GLevNonU	0	0	11.296552	0	0	0	0	0	0	0	0	0	0	0	0	0
45dgr_LngREmph	0	0	1.1103448	0	0	0	0	0	0	0	0	0	0	0	0	0
45dgr_ShrtREmp	0	0	0.97624521	0	0	0	0	0	0	0	0	0	0	0	0	0
45dgr_Fraction	0	0	0.96666667	0	0	0	0	0	0	0	0	0	0	0	0	0
135dr_RLNonUni	0	0	277.26804	0	0	0	0	0	0	0	0	0	0	0	0	0
135dr_GLevNonU	0	0	11.357388	0	0	0	0	0	0	0	0	0	0	0	0	0
135dr_LngREmph	0	0	1.1065292	0	0	0	0	0	0	0	0	0	0	0	0	0
135dr_ShrtREmp	0	0	0.9810042	0	0	0	0	0	0	0	0	0	0	0	0	0
135dr_Fraction	0	0	0.97	0	0	0	0	0	0	0	0	0	0	0	0	0
_AreaGr	0	0	248	0	0	0	0	0	0	0	0	0	0	0	0	0
GrMean	0	0	4.290261	0	0	0	0	0	0	0	0	0	0	0	0	0
GrVariance	0	0	3.9041443	0	0	0	0	0	0	0	0	0	0	0	0	0
GrSkewness	0	0	0.10158239	0	0	0	0	0	0	0	0	0	0	0	0	0
GrKurtosis	0	0	-0.41858106	0	0	0	0	0	0	0	0	0	0	0	0	0
GrNonZeros	0	0	0.97177419	0	0	0	0	0	0	0	0	0	0	0	0	0
_AreaARM	0	0	248	0	0	0	0	0	0	0	0	0	0	0	0	0
Teta1	0	0	0.70921641	0	0	0	0	0	0	0	0	0	0	0	0	0
Teta2	0	0	-0.6002193	0	0	0	0	0	0	0	0	0	0	0	0	0
Teta3	0	0	0.89660368	0	0	0	0	0	0	0	0	0	0	0	0	0
Teta4	0	0	-0.05265812	0	0	0	0	0	0	0	0	0	0	0	0	0
Sigma	0	0	0.43527602	0	0	0	0	0	0	0	0	0	0	0	0	0
WavEnLL_s-1	0	0	16492.131	0	0	0	0	0	0	0	0	0	0	0	0	0
WavEnLH_s-1	0	0	165.19105	0	0	0	0	0	0	0	0	0	0	0	0	0
WavEnHL_s-1	0	0	305.44105	0	0	0	0	0	0	0	0	0	0	0	0	0
WavEnHH_s-1	0	0	24.932528	0	0	0	0	0	0	0	0	0	0	0	0	0
WavEnLL_s-2	0	0	14796.507	0	0	0	0	0	0	0	0	0	0	0	0	0
WavEnLH_s-2	0	0	175.46234	0	0	0	0	0	0	0	0	0	0	0	0	0
WavEnHL_s-2	0	0	624.06234	0	0	0	0	0	0	0	0	0	0	0	0	0
WavEnHH_s-2	0	0	102.71672	0	0	0	0	0	0	0	0	0	0	0	0	0
WavEnLL_s-3	0	0	15800.836	0	0	0	0	0	0	0	0	0	0	0	0	0
WavEnLH_s-3	0	0	164.73052	0	0	0	0	0	0	0	0	0	0	0	0	0
WavEnHL_s-3	0	0	226.14383	0	0	0	0	0	0	0	0	0	0	0	0	0
WavEnHH_s-3	0	0	136.34022	0	0	0	0	0	0	0	0	0	0	0	0	0
WavEnLL_s-4	0	0	16169.991	0	0	0	0	0	0	0	0	0	0	0	0	0
WavEnLH_s-4	0	0	75.004807	0	0	0	0	0	0	0	0	0	0	0	0	0
WavEnHL_s-4	0	0	39.018906	0	0	0	0	0	0	0	0	0	0	0	0	0
WavEnHH_s-4	0	0	90.110092	0	0	0	0	0	0	0	0	0	0	0	0	0
