# Supplementary material for: Hepatitis C Related Chronic Liver Cirrhosis: Feasibility of Texture Analysis of MR Images for Classification of Fibrosis Stage and Necroinflammatory Activity Grade
Source: PLoS One. 2015 Mar 5;10(3):e0118297. doi: 10.1371/journal.pone.0118297 (PMC4351185; doi:10.1371/journal.pone.0118297)
Supplement: S3 Dataset — (ZIP) [file pone.0118297.s003.zip › necroinflammatory activity grade/T1W/121-A2.par]

Image File: 121-F4A2-7-1-48.bmp 
ROI File: newdraw.roi 
Image size: 512 x 512
Min. lum.: 1
Max. lum.: 256
Bits/pixel: 8

Normalisation =  3 sigma
Histogram analysis = Yes
"CO matrix analysis = Yes, Dimensions = 6 x 6, Distances = 1 2 3 4 5"
"RL matrix analysis = Yes, Dimension = 6"
"Gradient analysis = Yes, Max pixel value = 16"
AR model analysis = Yes
Wavelet analysis = Yes

--------------- CLASS NAMES ----------------

----------------- FEATURES -----------------																
_Area	0	300	0	0	0	0	0	0	0	0	0	0	0	0	0	0
_MinNorm	0	108	0	0	0	0	0	0	0	0	0	0	0	0	0	0
_MaxNorm	0	185	0	0	0	0	0	0	0	0	0	0	0	0	0	0
Mean	0	147.04333	0	0	0	0	0	0	0	0	0	0	0	0	0	0
Variance	0	166.12812	0	0	0	0	0	0	0	0	0	0	0	0	0	0
Skewness	0	0.32820589	0	0	0	0	0	0	0	0	0	0	0	0	0	0
Kurtosis	0	-0.1644352	0	0	0	0	0	0	0	0	0	0	0	0	0	0
Perc.01%	0	122	0	0	0	0	0	0	0	0	0	0	0	0	0	0
Perc.10%	0	130	0	0	0	0	0	0	0	0	0	0	0	0	0	0
Perc.50%	0	146	0	0	0	0	0	0	0	0	0	0	0	0	0	0
Perc.90%	0	164	0	0	0	0	0	0	0	0	0	0	0	0	0	0
Perc.99%	0	178	0	0	0	0	0	0	0	0	0	0	0	0	0	0
"_Area_S(1,0)"	0	560	0	0	0	0	0	0	0	0	0	0	0	0	0	0
"S(1,0)AngScMom"	0	0.003718112	0	0	0	0	0	0	0	0	0	0	0	0	0	0
"S(1,0)Contrast"	0	37.082143	0	0	0	0	0	0	0	0	0	0	0	0	0	0
"S(1,0)Correlat"	0	0.83440583	0	0	0	0	0	0	0	0	0	0	0	0	0	0
"S(1,0)SumOfSqs"	0	111.96694	0	0	0	0	0	0	0	0	0	0	0	0	0	0
"S(1,0)InvDfMom"	0	0.18519093	0	0	0	0	0	0	0	0	0	0	0	0	0	0
"S(1,0)SumAverg"	0	64.260714	0	0	0	0	0	0	0	0	0	0	0	0	0	0
"S(1,0)SumVarnc"	0	410.7856	0	0	0	0	0	0	0	0	0	0	0	0	0	0
"S(1,0)SumEntrp"	0	1.8102655	0	0	0	0	0	0	0	0	0	0	0	0	0	0
"S(1,0)Entropy"	0	2.5015125	0	0	0	0	0	0	0	0	0	0	0	0	0	0
"S(1,0)DifVarnc"	0	12.473457	0	0	0	0	0	0	0	0	0	0	0	0	0	0
"S(1,0)DifEntrp"	0	1.0999122	0	0	0	0	0	0	0	0	0	0	0	0	0	0
"_Area_S(0,1)"	0	560	0	0	0	0	0	0	0	0	0	0	0	0	0	0
"S(0,1)AngScMom"	0	0.003973214	0	0	0	0	0	0	0	0	0	0	0	0	0	0
"S(0,1)Contrast"	0	25.828571	0	0	0	0	0	0	0	0	0	0	0	0	0	0
"S(0,1)Correlat"	0	0.88550176	0	0	0	0	0	0	0	0	0	0	0	0	0	0
"S(0,1)SumOfSqs"	0	112.79026	0	0	0	0	0	0	0	0	0	0	0	0	0	0
"S(0,1)InvDfMom"	0	0.23200855	0	0	0	0	0	0	0	0	0	0	0	0	0	0
"S(0,1)SumAverg"	0	64.442857	0	0	0	0	0	0	0	0	0	0	0	0	0	0
"S(0,1)SumVarnc"	0	425.33245	0	0	0	0	0	0	0	0	0	0	0	0	0	0
"S(0,1)SumEntrp"	0	1.8459055	0	0	0	0	0	0	0	0	0	0	0	0	0	0
"S(0,1)Entropy"	0	2.4855143	0	0	0	0	0	0	0	0	0	0	0	0	0	0
"S(0,1)DifVarnc"	0	9.9426531	0	0	0	0	0	0	0	0	0	0	0	0	0	0
"S(0,1)DifEntrp"	0	1.03509	0	0	0	0	0	0	0	0	0	0	0	0	0	0
"_Area_S(1,1)"	0	546	0	0	0	0	0	0	0	0	0	0	0	0	0	0
"S(1,1)AngScMom"	0	0.003414778	0	0	0	0	0	0	0	0	0	0	0	0	0	0
"S(1,1)Contrast"	0	50.139194	0	0	0	0	0	0	0	0	0	0	0	0	0	0
"S(1,1)Correlat"	0	0.77967619	0	0	0	0	0	0	0	0	0	0	0	0	0	0
"S(1,1)SumOfSqs"	0	113.78524	0	0	0	0	0	0	0	0	0	0	0	0	0	0
"S(1,1)InvDfMom"	0	0.15444645	0	0	0	0	0	0	0	0	0	0	0	0	0	0
"S(1,1)SumAverg"	0	64.446886	0	0	0	0	0	0	0	0	0	0	0	0	0	0
"S(1,1)SumVarnc"	0	405.00176	0	0	0	0	0	0	0	0	0	0	0	0	0	0
"S(1,1)SumEntrp"	0	1.8209571	0	0	0	0	0	0	0	0	0	0	0	0	0	0
"S(1,1)Entropy"	0	2.5389169	0	0	0	0	0	0	0	0	0	0	0	0	0	0
"S(1,1)DifVarnc"	0	16.558655	0	0	0	0	0	0	0	0	0	0	0	0	0	0
"S(1,1)DifEntrp"	0	1.1619532	0	0	0	0	0	0	0	0	0	0	0	0	0	0
"_Area_S(1,-1)"	0	546	0	0	0	0	0	0	0	0	0	0	0	0	0	0
"S(1,-1)AngScMom"	0	0.003314146	0	0	0	0	0	0	0	0	0	0	0	0	0	0
"S(1,-1)Contrast"	0	67.098901	0	0	0	0	0	0	0	0	0	0	0	0	0	0
"S(1,-1)Correlat"	0	0.70370863	0	0	0	0	0	0	0	0	0	0	0	0	0	0
"S(1,-1)SumOfSqs"	0	113.23128	0	0	0	0	0	0	0	0	0	0	0	0	0	0
"S(1,-1)InvDfMom"	0	0.1497972	0	0	0	0	0	0	0	0	0	0	0	0	0	0
"S(1,-1)SumAverg"	0	64.29304	0	0	0	0	0	0	0	0	0	0	0	0	0	0
"S(1,-1)SumVarnc"	0	385.82622	0	0	0	0	0	0	0	0	0	0	0	0	0	0
"S(1,-1)SumEntrp"	0	1.8186637	0	0	0	0	0	0	0	0	0	0	0	0	0	0
"S(1,-1)Entropy"	0	2.5516585	0	0	0	0	0	0	0	0	0	0	0	0	0	0
"S(1,-1)DifVarnc"	0	25.157858	0	0	0	0	0	0	0	0	0	0	0	0	0	0
"S(1,-1)DifEntrp"	0	1.2243959	0	0	0	0	0	0	0	0	0	0	0	0	0	0
"_Area_S(2,0)"	0	520	0	0	0	0	0	0	0	0	0	0	0	0	0	0
"S(2,0)AngScMom"	0	0.003113905	0	0	0	0	0	0	0	0	0	0	0	0	0	0
"S(2,0)Contrast"	0	103.73462	0	0	0	0	0	0	0	0	0	0	0	0	0	0
"S(2,0)Correlat"	0	0.53321838	0	0	0	0	0	0	0	0	0	0	0	0	0	0
"S(2,0)SumOfSqs"	0	111.11686	0	0	0	0	0	0	0	0	0	0	0	0	0	0
"S(2,0)InvDfMom"	0	0.1248128	0	0	0	0	0	0	0	0	0	0	0	0	0	0
"S(2,0)SumAverg"	0	64.542308	0	0	0	0	0	0	0	0	0	0	0	0	0	0
"S(2,0)SumVarnc"	0	340.73283	0	0	0	0	0	0	0	0	0	0	0	0	0	0
"S(2,0)SumEntrp"	0	1.7782828	0	0	0	0	0	0	0	0	0	0	0	0	0	0
"S(2,0)Entropy"	0	2.5660333	0	0	0	0	0	0	0	0	0	0	0	0	0	0
"S(2,0)DifVarnc"	0	36.557678	0	0	0	0	0	0	0	0	0	0	0	0	0	0
"S(2,0)DifEntrp"	0	1.3163194	0	0	0	0	0	0	0	0	0	0	0	0	0	0
"_Area_S(0,2)"	0	520	0	0	0	0	0	0	0	0	0	0	0	0	0	0
"S(0,2)AngScMom"	0	0.003387574	0	0	0	0	0	0	0	0	0	0	0	0	0	0
"S(0,2)Contrast"	0	89.026923	0	0	0	0	0	0	0	0	0	0	0	0	0	0
"S(0,2)Correlat"	0	0.61334023	0	0	0	0	0	0	0	0	0	0	0	0	0	0
"S(0,2)SumOfSqs"	0	115.12307	0	0	0	0	0	0	0	0	0	0	0	0	0	0
"S(0,2)InvDfMom"	0	0.13620077	0	0	0	0	0	0	0	0	0	0	0	0	0	0
"S(0,2)SumAverg"	0	64.696154	0	0	0	0	0	0	0	0	0	0	0	0	0	0
"S(0,2)SumVarnc"	0	371.46537	0	0	0	0	0	0	0	0	0	0	0	0	0	0
"S(0,2)SumEntrp"	0	1.8143017	0	0	0	0	0	0	0	0	0	0	0	0	0	0
"S(0,2)Entropy"	0	2.5466385	0	0	0	0	0	0	0	0	0	0	0	0	0	0
"S(0,2)DifVarnc"	0	33.294956	0	0	0	0	0	0	0	0	0	0	0	0	0	0
"S(0,2)DifEntrp"	0	1.2703507	0	0	0	0	0	0	0	0	0	0	0	0	0	0
"_Area_S(2,2)"	0	492	0	0	0	0	0	0	0	0	0	0	0	0	0	0
"S(2,2)AngScMom"	0	0.0032636	0	0	0	0	0	0	0	0	0	0	0	0	0	0
"S(2,2)Contrast"	0	140.02439	0	0	0	0	0	0	0	0	0	0	0	0	0	0
"S(2,2)Correlat"	0	0.3750463	0	0	0	0	0	0	0	0	0	0	0	0	0	0
"S(2,2)SumOfSqs"	0	112.02781	0	0	0	0	0	0	0	0	0	0	0	0	0	0
"S(2,2)InvDfMom"	0	0.099763287	0	0	0	0	0	0	0	0	0	0	0	0	0	0
"S(2,2)SumAverg"	0	65.243902	0	0	0	0	0	0	0	0	0	0	0	0	0	0
"S(2,2)SumVarnc"	0	308.08685	0	0	0	0	0	0	0	0	0	0	0	0	0	0
"S(2,2)SumEntrp"	0	1.7499896	0	0	0	0	0	0	0	0	0	0	0	0	0	0
"S(2,2)Entropy"	0	2.5404785	0	0	0	0	0	0	0	0	0	0	0	0	0	0
"S(2,2)DifVarnc"	0	47.520656	0	0	0	0	0	0	0	0	0	0	0	0	0	0
"S(2,2)DifEntrp"	0	1.3584743	0	0	0	0	0	0	0	0	0	0	0	0	0	0
"_Area_S(2,-2)"	0	492	0	0	0	0	0	0	0	0	0	0	0	0	0	0
"S(2,-2)AngScMom"	0	0.003453632	0	0	0	0	0	0	0	0	0	0	0	0	0	0
"S(2,-2)Contrast"	0	161.21951	0	0	0	0	0	0	0	0	0	0	0	0	0	0
"S(2,-2)Correlat"	0	0.28372092	0	0	0	0	0	0	0	0	0	0	0	0	0	0
"S(2,-2)SumOfSqs"	0	112.53959	0	0	0	0	0	0	0	0	0	0	0	0	0	0
"S(2,-2)InvDfMom"	0	0.097628546	0	0	0	0	0	0	0	0	0	0	0	0	0	0
"S(2,-2)SumAverg"	0	63.934959	0	0	0	0	0	0	0	0	0	0	0	0	0	0
"S(2,-2)SumVarnc"	0	288.93886	0	0	0	0	0	0	0	0	0	0	0	0	0	0
"S(2,-2)SumEntrp"	0	1.7320048	0	0	0	0	0	0	0	0	0	0	0	0	0	0
"S(2,-2)Entropy"	0	2.5235245	0	0	0	0	0	0	0	0	0	0	0	0	0	0
"S(2,-2)DifVarnc"	0	62.838919	0	0	0	0	0	0	0	0	0	0	0	0	0	0
"S(2,-2)DifEntrp"	0	1.382592	0	0	0	0	0	0	0	0	0	0	0	0	0	0
"_Area_S(3,0)"	0	480	0	0	0	0	0	0	0	0	0	0	0	0	0	0
"S(3,0)AngScMom"	0	0.0034375	0	0	0	0	0	0	0	0	0	0	0	0	0	0
"S(3,0)Contrast"	0	142.87917	0	0	0	0	0	0	0	0	0	0	0	0	0	0
"S(3,0)Correlat"	0	0.34124366	0	0	0	0	0	0	0	0	0	0	0	0	0	0
"S(3,0)SumOfSqs"	0	108.44614	0	0	0	0	0	0	0	0	0	0	0	0	0	0
"S(3,0)InvDfMom"	0	0.10642395	0	0	0	0	0	0	0	0	0	0	0	0	0	0
"S(3,0)SumAverg"	0	64.820833	0	0	0	0	0	0	0	0	0	0	0	0	0	0
"S(3,0)SumVarnc"	0	290.9054	0	0	0	0	0	0	0	0	0	0	0	0	0	0
"S(3,0)SumEntrp"	0	1.7270713	0	0	0	0	0	0	0	0	0	0	0	0	0	0
"S(3,0)Entropy"	0	2.5212577	0	0	0	0	0	0	0	0	0	0	0	0	0	0
"S(3,0)DifVarnc"	0	47.247066	0	0	0	0	0	0	0	0	0	0	0	0	0	0
"S(3,0)DifEntrp"	0	1.3567519	0	0	0	0	0	0	0	0	0	0	0	0	0	0
"_Area_S(0,3)"	0	480	0	0	0	0	0	0	0	0	0	0	0	0	0	0
"S(0,3)AngScMom"	0	0.003142361	0	0	0	0	0	0	0	0	0	0	0	0	0	0
"S(0,3)Contrast"	0	157.94583	0	0	0	0	0	0	0	0	0	0	0	0	0	0
"S(0,3)Correlat"	0	0.32258705	0	0	0	0	0	0	0	0	0	0	0	0	0	0
"S(0,3)SumOfSqs"	0	116.58017	0	0	0	0	0	0	0	0	0	0	0	0	0	0
"S(0,3)InvDfMom"	0	0.11892165	0	0	0	0	0	0	0	0	0	0	0	0	0	0
"S(0,3)SumAverg"	0	64.8875	0	0	0	0	0	0	0	0	0	0	0	0	0	0
"S(0,3)SumVarnc"	0	308.37484	0	0	0	0	0	0	0	0	0	0	0	0	0	0
"S(0,3)SumEntrp"	0	1.7552247	0	0	0	0	0	0	0	0	0	0	0	0	0	0
"S(0,3)Entropy"	0	2.5535864	0	0	0	0	0	0	0	0	0	0	0	0	0	0
"S(0,3)DifVarnc"	0	59.026233	0	0	0	0	0	0	0	0	0	0	0	0	0	0
"S(0,3)DifEntrp"	0	1.3994282	0	0	0	0	0	0	0	0	0	0	0	0	0	0
"_Area_S(3,3)"	0	438	0	0	0	0	0	0	0	0	0	0	0	0	0	0
"S(3,3)AngScMom"	0	0.003148391	0	0	0	0	0	0	0	0	0	0	0	0	0	0
"S(3,3)Contrast"	0	207.26027	0	0	0	0	0	0	0	0	0	0	0	0	0	0
"S(3,3)Correlat"	0	0.049619663	0	0	0	0	0	0	0	0	0	0	0	0	0	0
"S(3,3)SumOfSqs"	0	109.0407	0	0	0	0	0	0	0	0	0	0	0	0	0	0
"S(3,3)InvDfMom"	0	0.078623672	0	0	0	0	0	0	0	0	0	0	0	0	0	0
"S(3,3)SumAverg"	0	66.237443	0	0	0	0	0	0	0	0	0	0	0	0	0	0
"S(3,3)SumVarnc"	0	228.90252	0	0	0	0	0	0	0	0	0	0	0	0	0	0
"S(3,3)SumEntrp"	0	1.6628005	0	0	0	0	0	0	0	0	0	0	0	0	0	0
"S(3,3)Entropy"	0	2.540767	0	0	0	0	0	0	0	0	0	0	0	0	0	0
"S(3,3)DifVarnc"	0	66.962198	0	0	0	0	0	0	0	0	0	0	0	0	0	0
"S(3,3)DifEntrp"	0	1.4517322	0	0	0	0	0	0	0	0	0	0	0	0	0	0
"_Area_S(3,-3)"	0	438	0	0	0	0	0	0	0	0	0	0	0	0	0	0
"S(3,-3)AngScMom"	0	0.003231793	0	0	0	0	0	0	0	0	0	0	0	0	0	0
"S(3,-3)Contrast"	0	192.38356	0	0	0	0	0	0	0	0	0	0	0	0	0	0
"S(3,-3)Correlat"	0	0.1274067	0	0	0	0	0	0	0	0	0	0	0	0	0	0
"S(3,-3)SumOfSqs"	0	110.23667	0	0	0	0	0	0	0	0	0	0	0	0	0	0
"S(3,-3)InvDfMom"	0	0.10584027	0	0	0	0	0	0	0	0	0	0	0	0	0	0
"S(3,-3)SumAverg"	0	63.187215	0	0	0	0	0	0	0	0	0	0	0	0	0	0
"S(3,-3)SumVarnc"	0	248.56312	0	0	0	0	0	0	0	0	0	0	0	0	0	0
"S(3,-3)SumEntrp"	0	1.7169981	0	0	0	0	0	0	0	0	0	0	0	0	0	0
"S(3,-3)Entropy"	0	2.5276952	0	0	0	0	0	0	0	0	0	0	0	0	0	0
"S(3,-3)DifVarnc"	0	73.483956	0	0	0	0	0	0	0	0	0	0	0	0	0	0
"S(3,-3)DifEntrp"	0	1.4330005	0	0	0	0	0	0	0	0	0	0	0	0	0	0
"_Area_S(4,0)"	0	440	0	0	0	0	0	0	0	0	0	0	0	0	0	0
"S(4,0)AngScMom"	0	0.003264463	0	0	0	0	0	0	0	0	0	0	0	0	0	0
"S(4,0)Contrast"	0	157.97273	0	0	0	0	0	0	0	0	0	0	0	0	0	0
"S(4,0)Correlat"	0	0.24879708	0	0	0	0	0	0	0	0	0	0	0	0	0	0
"S(4,0)SumOfSqs"	0	105.14651	0	0	0	0	0	0	0	0	0	0	0	0	0	0
"S(4,0)InvDfMom"	0	0.07920028	0	0	0	0	0	0	0	0	0	0	0	0	0	0
"S(4,0)SumAverg"	0	64.881818	0	0	0	0	0	0	0	0	0	0	0	0	0	0
"S(4,0)SumVarnc"	0	262.61331	0	0	0	0	0	0	0	0	0	0	0	0	0	0
"S(4,0)SumEntrp"	0	1.7134638	0	0	0	0	0	0	0	0	0	0	0	0	0	0
"S(4,0)Entropy"	0	2.5267567	0	0	0	0	0	0	0	0	0	0	0	0	0	0
"S(4,0)DifVarnc"	0	50.379256	0	0	0	0	0	0	0	0	0	0	0	0	0	0
"S(4,0)DifEntrp"	0	1.3776889	0	0	0	0	0	0	0	0	0	0	0	0	0	0
"_Area_S(0,4)"	0	440	0	0	0	0	0	0	0	0	0	0	0	0	0	0
"S(0,4)AngScMom"	0	0.003223141	0	0	0	0	0	0	0	0	0	0	0	0	0	0
"S(0,4)Contrast"	0	204.85	0	0	0	0	0	0	0	0	0	0	0	0	0	0
"S(0,4)Correlat"	0	0.10467168	0	0	0	0	0	0	0	0	0	0	0	0	0	0
"S(0,4)SumOfSqs"	0	114.39937	0	0	0	0	0	0	0	0	0	0	0	0	0	0
"S(0,4)InvDfMom"	0	0.090925359	0	0	0	0	0	0	0	0	0	0	0	0	0	0
"S(0,4)SumAverg"	0	64.95	0	0	0	0	0	0	0	0	0	0	0	0	0	0
"S(0,4)SumVarnc"	0	252.7475	0	0	0	0	0	0	0	0	0	0	0	0	0	0
"S(0,4)SumEntrp"	0	1.7067064	0	0	0	0	0	0	0	0	0	0	0	0	0	0
"S(0,4)Entropy"	0	2.5315592	0	0	0	0	0	0	0	0	0	0	0	0	0	0
"S(0,4)DifVarnc"	0	76.645847	0	0	0	0	0	0	0	0	0	0	0	0	0	0
"S(0,4)DifEntrp"	0	1.4314884	0	0	0	0	0	0	0	0	0	0	0	0	0	0
"_Area_S(4,4)"	0	384	0	0	0	0	0	0	0	0	0	0	0	0	0	0
"S(4,4)AngScMom"	0	0.003811306	0	0	0	0	0	0	0	0	0	0	0	0	0	0
"S(4,4)Contrast"	0	244.65625	0	0	0	0	0	0	0	0	0	0	0	0	0	0
"S(4,4)Correlat"	0	-0.13636035	0	0	0	0	0	0	0	0	0	0	0	0	0	0
"S(4,4)SumOfSqs"	0	107.64906	0	0	0	0	0	0	0	0	0	0	0	0	0	0
"S(4,4)InvDfMom"	0	0.064774436	0	0	0	0	0	0	0	0	0	0	0	0	0	0
"S(4,4)SumAverg"	0	66.697917	0	0	0	0	0	0	0	0	0	0	0	0	0	0
"S(4,4)SumVarnc"	0	185.94	0	0	0	0	0	0	0	0	0	0	0	0	0	0
"S(4,4)SumEntrp"	0	1.5923347	0	0	0	0	0	0	0	0	0	0	0	0	0	0
"S(4,4)Entropy"	0	2.46751	0	0	0	0	0	0	0	0	0	0	0	0	0	0
"S(4,4)DifVarnc"	0	78.622287	0	0	0	0	0	0	0	0	0	0	0	0	0	0
"S(4,4)DifEntrp"	0	1.4684486	0	0	0	0	0	0	0	0	0	0	0	0	0	0
"_Area_S(4,-4)"	0	384	0	0	0	0	0	0	0	0	0	0	0	0	0	0
"S(4,-4)AngScMom"	0	0.003716363	0	0	0	0	0	0	0	0	0	0	0	0	0	0
"S(4,-4)Contrast"	0	203.26562	0	0	0	0	0	0	0	0	0	0	0	0	0	0
"S(4,-4)Correlat"	0	0.050746808	0	0	0	0	0	0	0	0	0	0	0	0	0	0
"S(4,-4)SumOfSqs"	0	107.06607	0	0	0	0	0	0	0	0	0	0	0	0	0	0
"S(4,-4)InvDfMom"	0	0.081113193	0	0	0	0	0	0	0	0	0	0	0	0	0	0
"S(4,-4)SumAverg"	0	63.463542	0	0	0	0	0	0	0	0	0	0	0	0	0	0
"S(4,-4)SumVarnc"	0	224.99867	0	0	0	0	0	0	0	0	0	0	0	0	0	0
"S(4,-4)SumEntrp"	0	1.6978551	0	0	0	0	0	0	0	0	0	0	0	0	0	0
"S(4,-4)Entropy"	0	2.4690779	0	0	0	0	0	0	0	0	0	0	0	0	0	0
"S(4,-4)DifVarnc"	0	74.230225	0	0	0	0	0	0	0	0	0	0	0	0	0	0
"S(4,-4)DifEntrp"	0	1.4397287	0	0	0	0	0	0	0	0	0	0	0	0	0	0
"_Area_S(5,0)"	0	404	0	0	0	0	0	0	0	0	0	0	0	0	0	0
"S(5,0)AngScMom"	0	0.003418783	0	0	0	0	0	0	0	0	0	0	0	0	0	0
"S(5,0)Contrast"	0	173.5099	0	0	0	0	0	0	0	0	0	0	0	0	0	0
"S(5,0)Correlat"	0	0.15089238	0	0	0	0	0	0	0	0	0	0	0	0	0	0
"S(5,0)SumOfSqs"	0	102.17191	0	0	0	0	0	0	0	0	0	0	0	0	0	0
"S(5,0)InvDfMom"	0	0.096806705	0	0	0	0	0	0	0	0	0	0	0	0	0	0
"S(5,0)SumAverg"	0	65.123762	0	0	0	0	0	0	0	0	0	0	0	0	0	0
"S(5,0)SumVarnc"	0	235.17775	0	0	0	0	0	0	0	0	0	0	0	0	0	0
"S(5,0)SumEntrp"	0	1.7163907	0	0	0	0	0	0	0	0	0	0	0	0	0	0
"S(5,0)Entropy"	0	2.4990544	0	0	0	0	0	0	0	0	0	0	0	0	0	0
"S(5,0)DifVarnc"	0	60.540364	0	0	0	0	0	0	0	0	0	0	0	0	0	0
"S(5,0)DifEntrp"	0	1.4103568	0	0	0	0	0	0	0	0	0	0	0	0	0	0
"_Area_S(0,5)"	0	404	0	0	0	0	0	0	0	0	0	0	0	0	0	0
"S(0,5)AngScMom"	0	0.003516812	0	0	0	0	0	0	0	0	0	0	0	0	0	0
"S(0,5)Contrast"	0	225.66337	0	0	0	0	0	0	0	0	0	0	0	0	0	0
"S(0,5)Correlat"	0	-0.038626013	0	0	0	0	0	0	0	0	0	0	0	0	0	0
"S(0,5)SumOfSqs"	0	108.63553	0	0	0	0	0	0	0	0	0	0	0	0	0	0
"S(0,5)InvDfMom"	0	0.071085651	0	0	0	0	0	0	0	0	0	0	0	0	0	0
"S(0,5)SumAverg"	0	64.950495	0	0	0	0	0	0	0	0	0	0	0	0	0	0
"S(0,5)SumVarnc"	0	208.87874	0	0	0	0	0	0	0	0	0	0	0	0	0	0
"S(0,5)SumEntrp"	0	1.6883601	0	0	0	0	0	0	0	0	0	0	0	0	0	0
"S(0,5)Entropy"	0	2.4919685	0	0	0	0	0	0	0	0	0	0	0	0	0	0
"S(0,5)DifVarnc"	0	90.551515	0	0	0	0	0	0	0	0	0	0	0	0	0	0
"S(0,5)DifEntrp"	0	1.4138107	0	0	0	0	0	0	0	0	0	0	0	0	0	0
"_Area_S(5,5)"	0	330	0	0	0	0	0	0	0	0	0	0	0	0	0	0
"S(5,5)AngScMom"	0	0.00369146	0	0	0	0	0	0	0	0	0	0	0	0	0	0
"S(5,5)Contrast"	0	254.74545	0	0	0	0	0	0	0	0	0	0	0	0	0	0
"S(5,5)Correlat"	0	-0.15169527	0	0	0	0	0	0	0	0	0	0	0	0	0	0
"S(5,5)SumOfSqs"	0	110.59586	0	0	0	0	0	0	0	0	0	0	0	0	0	0
"S(5,5)InvDfMom"	0	0.058543608	0	0	0	0	0	0	0	0	0	0	0	0	0	0
"S(5,5)SumAverg"	0	66.066667	0	0	0	0	0	0	0	0	0	0	0	0	0	0
"S(5,5)SumVarnc"	0	187.63798	0	0	0	0	0	0	0	0	0	0	0	0	0	0
"S(5,5)SumEntrp"	0	1.6523864	0	0	0	0	0	0	0	0	0	0	0	0	0	0
"S(5,5)Entropy"	0	2.4551063	0	0	0	0	0	0	0	0	0	0	0	0	0	0
"S(5,5)DifVarnc"	0	84.798678	0	0	0	0	0	0	0	0	0	0	0	0	0	0
"S(5,5)DifEntrp"	0	1.4449477	0	0	0	0	0	0	0	0	0	0	0	0	0	0
"_Area_S(5,-5)"	0	330	0	0	0	0	0	0	0	0	0	0	0	0	0	0
"S(5,-5)AngScMom"	0	0.003985308	0	0	0	0	0	0	0	0	0	0	0	0	0	0
"S(5,-5)Contrast"	0	216.84242	0	0	0	0	0	0	0	0	0	0	0	0	0	0
"S(5,-5)Correlat"	0	-0.018113377	0	0	0	0	0	0	0	0	0	0	0	0	0	0
"S(5,-5)SumOfSqs"	0	106.49228	0	0	0	0	0	0	0	0	0	0	0	0	0	0
"S(5,-5)InvDfMom"	0	0.070176787	0	0	0	0	0	0	0	0	0	0	0	0	0	0
"S(5,-5)SumAverg"	0	65.157576	0	0	0	0	0	0	0	0	0	0	0	0	0	0
"S(5,-5)SumVarnc"	0	209.12669	0	0	0	0	0	0	0	0	0	0	0	0	0	0
"S(5,-5)SumEntrp"	0	1.6785718	0	0	0	0	0	0	0	0	0	0	0	0	0	0
"S(5,-5)Entropy"	0	2.4281871	0	0	0	0	0	0	0	0	0	0	0	0	0	0
"S(5,-5)DifVarnc"	0	77.029715	0	0	0	0	0	0	0	0	0	0	0	0	0	0
"S(5,-5)DifEntrp"	0	1.4381929	0	0	0	0	0	0	0	0	0	0	0	0	0	0
Horzl_RLNonUni	0	239.51986	0	0	0	0	0	0	0	0	0	0	0	0	0	0
Horzl_GLevNonU	0	8.5956679	0	0	0	0	0	0	0	0	0	0	0	0	0	0
Horzl_LngREmph	0	1.2707581	0	0	0	0	0	0	0	0	0	0	0	0	0	0
Horzl_ShrtREmp	0	0.94434416	0	0	0	0	0	0	0	0	0	0	0	0	0	0
Horzl_Fraction	0	0.92333333	0	0	0	0	0	0	0	0	0	0	0	0	0	0
Vertl_RLNonUni	0	237.42182	0	0	0	0	0	0	0	0	0	0	0	0	0	0
Vertl_GLevNonU	0	8.3454545	0	0	0	0	0	0	0	0	0	0	0	0	0	0
Vertl_LngREmph	0	1.3163636	0	0	0	0	0	0	0	0	0	0	0	0	0	0
Vertl_ShrtREmp	0	0.94325758	0	0	0	0	0	0	0	0	0	0	0	0	0	0
Vertl_Fraction	0	0.91666667	0	0	0	0	0	0	0	0	0	0	0	0	0	0
45dgr_RLNonUni	0	246.08571	0	0	0	0	0	0	0	0	0	0	0	0	0	0
45dgr_GLevNonU	0	8.4642857	0	0	0	0	0	0	0	0	0	0	0	0	0	0
45dgr_LngREmph	0	1.2285714	0	0	0	0	0	0	0	0	0	0	0	0	0	0
45dgr_ShrtREmp	0	0.95079365	0	0	0	0	0	0	0	0	0	0	0	0	0	0
45dgr_Fraction	0	0.93333333	0	0	0	0	0	0	0	0	0	0	0	0	0	0
135dr_RLNonUni	0	267.5784	0	0	0	0	0	0	0	0	0	0	0	0	0	0
135dr_GLevNonU	0	8.8815331	0	0	0	0	0	0	0	0	0	0	0	0	0	0
135dr_LngREmph	0	1.1637631	0	0	0	0	0	0	0	0	0	0	0	0	0	0
135dr_ShrtREmp	0	0.97273035	0	0	0	0	0	0	0	0	0	0	0	0	0	0
135dr_Fraction	0	0.95666667	0	0	0	0	0	0	0	0	0	0	0	0	0	0
_AreaGr	0	248	0	0	0	0	0	0	0	0	0	0	0	0	0	0
GrMean	0	2.874019	0	0	0	0	0	0	0	0	0	0	0	0	0	0
GrVariance	0	2.401305	0	0	0	0	0	0	0	0	0	0	0	0	0	0
GrSkewness	0	0.29582922	0	0	0	0	0	0	0	0	0	0	0	0	0	0
GrKurtosis	0	-0.19231839	0	0	0	0	0	0	0	0	0	0	0	0	0	0
GrNonZeros	0	0.93951613	0	0	0	0	0	0	0	0	0	0	0	0	0	0
_AreaARM	0	248	0	0	0	0	0	0	0	0	0	0	0	0	0	0
Teta1	0	0.88285259	0	0	0	0	0	0	0	0	0	0	0	0	0	0
Teta2	0	-0.8095211	0	0	0	0	0	0	0	0	0	0	0	0	0	0
Teta3	0	0.81819868	0	0	0	0	0	0	0	0	0	0	0	0	0	0
Teta4	0	0.074988825	0	0	0	0	0	0	0	0	0	0	0	0	0	0
Sigma	0	0.23679499	0	0	0	0	0	0	0	0	0	0	0	0	0	0
WavEnLL_s-1	0	17485.453	0	0	0	0	0	0	0	0	0	0	0	0	0	0
WavEnLH_s-1	0	89.329354	0	0	0	0	0	0	0	0	0	0	0	0	0	0
WavEnHL_s-1	0	149.12992	0	0	0	0	0	0	0	0	0	0	0	0	0	0
WavEnHH_s-1	0	7.2198034	0	0	0	0	0	0	0	0	0	0	0	0	0	0
WavEnLL_s-2	0	16575.285	0	0	0	0	0	0	0	0	0	0	0	0	0	0
WavEnLH_s-2	0	175.71331	0	0	0	0	0	0	0	0	0	0	0	0	0	0
WavEnHL_s-2	0	137.60114	0	0	0	0	0	0	0	0	0	0	0	0	0	0
WavEnHH_s-2	0	43.142439	0	0	0	0	0	0	0	0	0	0	0	0	0	0
WavEnLL_s-3	0	14645.328	0	0	0	0	0	0	0	0	0	0	0	0	0	0
WavEnLH_s-3	0	125.90094	0	0	0	0	0	0	0	0	0	0	0	0	0	0
WavEnHL_s-3	0	253.55206	0	0	0	0	0	0	0	0	0	0	0	0	0	0
WavEnHH_s-3	0	106.37677	0	0	0	0	0	0	0	0	0	0	0	0	0	0
WavEnLL_s-4	0	13463.967	0	0	0	0	0	0	0	0	0	0	0	0	0	0
WavEnLH_s-4	0	69.747842	0	0	0	0	0	0	0	0	0	0	0	0	0	0
WavEnHL_s-4	0	72.173917	0	0	0	0	0	0	0	0	0	0	0	0	0	0
WavEnHH_s-4	0	104.09298	0	0	0	0	0	0	0	0	0	0	0	0	0	0
