# Supplementary material for: Hepatitis C Related Chronic Liver Cirrhosis: Feasibility of Texture Analysis of MR Images for Classification of Fibrosis Stage and Necroinflammatory Activity Grade
Source: PLoS One. 2015 Mar 5;10(3):e0118297. doi: 10.1371/journal.pone.0118297 (PMC4351185; doi:10.1371/journal.pone.0118297)
Supplement: S3 Dataset — (ZIP) [file pone.0118297.s003.zip › necroinflammatory activity grade/T1W/27-A2.par]

Image File: 27-F4A2-9-1-41.bmp 
ROI File: newdraw.roi 
Image size: 512 x 512
Min. lum.: 1
Max. lum.: 256
Bits/pixel: 8

Normalisation =  3 sigma
Histogram analysis = Yes
"CO matrix analysis = Yes, Dimensions = 6 x 6, Distances = 1 2 3 4 5"
"RL matrix analysis = Yes, Dimension = 6"
"Gradient analysis = Yes, Max pixel value = 16"
AR model analysis = Yes
Wavelet analysis = Yes

--------------- CLASS NAMES ----------------

----------------- FEATURES -----------------																
_Area	0	300	0	0	0	0	0	0	0	0	0	0	0	0	0	0
_MinNorm	0	89	0	0	0	0	0	0	0	0	0	0	0	0	0	0
_MaxNorm	0	148	0	0	0	0	0	0	0	0	0	0	0	0	0	0
Mean	0	118.86333	0	0	0	0	0	0	0	0	0	0	0	0	0	0
Variance	0	96.784656	0	0	0	0	0	0	0	0	0	0	0	0	0	0
Skewness	0	0.2143838	0	0	0	0	0	0	0	0	0	0	0	0	0	0
Kurtosis	0	-0.31471949	0	0	0	0	0	0	0	0	0	0	0	0	0	0
Perc.01%	0	99	0	0	0	0	0	0	0	0	0	0	0	0	0	0
Perc.10%	0	105	0	0	0	0	0	0	0	0	0	0	0	0	0	0
Perc.50%	0	118	0	0	0	0	0	0	0	0	0	0	0	0	0	0
Perc.90%	0	132	0	0	0	0	0	0	0	0	0	0	0	0	0	0
Perc.99%	0	143	0	0	0	0	0	0	0	0	0	0	0	0	0	0
"_Area_S(1,0)"	0	560	0	0	0	0	0	0	0	0	0	0	0	0	0	0
"S(1,0)AngScMom"	0	0.003526786	0	0	0	0	0	0	0	0	0	0	0	0	0	0
"S(1,0)Contrast"	0	49.042857	0	0	0	0	0	0	0	0	0	0	0	0	0	0
"S(1,0)Correlat"	0	0.77471018	0	0	0	0	0	0	0	0	0	0	0	0	0	0
"S(1,0)SumOfSqs"	0	108.84393	0	0	0	0	0	0	0	0	0	0	0	0	0	0
"S(1,0)InvDfMom"	0	0.17552774	0	0	0	0	0	0	0	0	0	0	0	0	0	0
"S(1,0)SumAverg"	0	63.1	0	0	0	0	0	0	0	0	0	0	0	0	0	0
"S(1,0)SumVarnc"	0	386.33286	0	0	0	0	0	0	0	0	0	0	0	0	0	0
"S(1,0)SumEntrp"	0	1.8280751	0	0	0	0	0	0	0	0	0	0	0	0	0	0
"S(1,0)Entropy"	0	2.5320772	0	0	0	0	0	0	0	0	0	0	0	0	0	0
"S(1,0)DifVarnc"	0	18.002041	0	0	0	0	0	0	0	0	0	0	0	0	0	0
"S(1,0)DifEntrp"	0	1.1677796	0	0	0	0	0	0	0	0	0	0	0	0	0	0
"_Area_S(0,1)"	0	560	0	0	0	0	0	0	0	0	0	0	0	0	0	0
"S(0,1)AngScMom"	0	0.004170918	0	0	0	0	0	0	0	0	0	0	0	0	0	0
"S(0,1)Contrast"	0	28.396429	0	0	0	0	0	0	0	0	0	0	0	0	0	0
"S(0,1)Correlat"	0	0.8662355	0	0	0	0	0	0	0	0	0	0	0	0	0	0
"S(0,1)SumOfSqs"	0	106.14336	0	0	0	0	0	0	0	0	0	0	0	0	0	0
"S(0,1)InvDfMom"	0	0.21075621	0	0	0	0	0	0	0	0	0	0	0	0	0	0
"S(0,1)SumAverg"	0	63.110714	0	0	0	0	0	0	0	0	0	0	0	0	0	0
"S(0,1)SumVarnc"	0	396.17703	0	0	0	0	0	0	0	0	0	0	0	0	0	0
"S(0,1)SumEntrp"	0	1.805239	0	0	0	0	0	0	0	0	0	0	0	0	0	0
"S(0,1)Entropy"	0	2.4551335	0	0	0	0	0	0	0	0	0	0	0	0	0	0
"S(0,1)DifVarnc"	0	10.846314	0	0	0	0	0	0	0	0	0	0	0	0	0	0
"S(0,1)DifEntrp"	0	1.0536879	0	0	0	0	0	0	0	0	0	0	0	0	0	0
"_Area_S(1,1)"	0	546	0	0	0	0	0	0	0	0	0	0	0	0	0	0
"S(1,1)AngScMom"	0	0.003709965	0	0	0	0	0	0	0	0	0	0	0	0	0	0
"S(1,1)Contrast"	0	68.710623	0	0	0	0	0	0	0	0	0	0	0	0	0	0
"S(1,1)Correlat"	0	0.67413483	0	0	0	0	0	0	0	0	0	0	0	0	0	0
"S(1,1)SumOfSqs"	0	105.42799	0	0	0	0	0	0	0	0	0	0	0	0	0	0
"S(1,1)InvDfMom"	0	0.16071972	0	0	0	0	0	0	0	0	0	0	0	0	0	0
"S(1,1)SumAverg"	0	62.776557	0	0	0	0	0	0	0	0	0	0	0	0	0	0
"S(1,1)SumVarnc"	0	353.00136	0	0	0	0	0	0	0	0	0	0	0	0	0	0
"S(1,1)SumEntrp"	0	1.7968411	0	0	0	0	0	0	0	0	0	0	0	0	0	0
"S(1,1)Entropy"	0	2.5109982	0	0	0	0	0	0	0	0	0	0	0	0	0	0
"S(1,1)DifVarnc"	0	25.911229	0	0	0	0	0	0	0	0	0	0	0	0	0	0
"S(1,1)DifEntrp"	0	1.23353	0	0	0	0	0	0	0	0	0	0	0	0	0	0
"_Area_S(1,-1)"	0	546	0	0	0	0	0	0	0	0	0	0	0	0	0	0
"S(1,-1)AngScMom"	0	0.003260476	0	0	0	0	0	0	0	0	0	0	0	0	0	0
"S(1,-1)Contrast"	0	71.996337	0	0	0	0	0	0	0	0	0	0	0	0	0	0
"S(1,-1)Correlat"	0	0.65617865	0	0	0	0	0	0	0	0	0	0	0	0	0	0
"S(1,-1)SumOfSqs"	0	104.70021	0	0	0	0	0	0	0	0	0	0	0	0	0	0
"S(1,-1)InvDfMom"	0	0.12537686	0	0	0	0	0	0	0	0	0	0	0	0	0	0
"S(1,-1)SumAverg"	0	62.96337	0	0	0	0	0	0	0	0	0	0	0	0	0	0
"S(1,-1)SumVarnc"	0	346.80452	0	0	0	0	0	0	0	0	0	0	0	0	0	0
"S(1,-1)SumEntrp"	0	1.7994634	0	0	0	0	0	0	0	0	0	0	0	0	0	0
"S(1,-1)Entropy"	0	2.54045	0	0	0	0	0	0	0	0	0	0	0	0	0	0
"S(1,-1)DifVarnc"	0	23.405735	0	0	0	0	0	0	0	0	0	0	0	0	0	0
"S(1,-1)DifEntrp"	0	1.2380989	0	0	0	0	0	0	0	0	0	0	0	0	0	0
"_Area_S(2,0)"	0	520	0	0	0	0	0	0	0	0	0	0	0	0	0	0
"S(2,0)AngScMom"	0	0.003446746	0	0	0	0	0	0	0	0	0	0	0	0	0	0
"S(2,0)Contrast"	0	127.57308	0	0	0	0	0	0	0	0	0	0	0	0	0	0
"S(2,0)Correlat"	0	0.39522118	0	0	0	0	0	0	0	0	0	0	0	0	0	0
"S(2,0)SumOfSqs"	0	105.47085	0	0	0	0	0	0	0	0	0	0	0	0	0	0
"S(2,0)InvDfMom"	0	0.1038591	0	0	0	0	0	0	0	0	0	0	0	0	0	0
"S(2,0)SumAverg"	0	62.465385	0	0	0	0	0	0	0	0	0	0	0	0	0	0
"S(2,0)SumVarnc"	0	294.31034	0	0	0	0	0	0	0	0	0	0	0	0	0	0
"S(2,0)SumEntrp"	0	1.7660887	0	0	0	0	0	0	0	0	0	0	0	0	0	0
"S(2,0)Entropy"	0	2.5270972	0	0	0	0	0	0	0	0	0	0	0	0	0	0
"S(2,0)DifVarnc"	0	44.552944	0	0	0	0	0	0	0	0	0	0	0	0	0	0
"S(2,0)DifEntrp"	0	1.3388861	0	0	0	0	0	0	0	0	0	0	0	0	0	0
"_Area_S(0,2)"	0	520	0	0	0	0	0	0	0	0	0	0	0	0	0	0
"S(0,2)AngScMom"	0	0.003269231	0	0	0	0	0	0	0	0	0	0	0	0	0	0
"S(0,2)Contrast"	0	91.811538	0	0	0	0	0	0	0	0	0	0	0	0	0	0
"S(0,2)Correlat"	0	0.56131456	0	0	0	0	0	0	0	0	0	0	0	0	0	0
"S(0,2)SumOfSqs"	0	104.64393	0	0	0	0	0	0	0	0	0	0	0	0	0	0
"S(0,2)InvDfMom"	0	0.12640667	0	0	0	0	0	0	0	0	0	0	0	0	0	0
"S(0,2)SumAverg"	0	62.465385	0	0	0	0	0	0	0	0	0	0	0	0	0	0
"S(0,2)SumVarnc"	0	326.76419	0	0	0	0	0	0	0	0	0	0	0	0	0	0
"S(0,2)SumEntrp"	0	1.7468125	0	0	0	0	0	0	0	0	0	0	0	0	0	0
"S(0,2)Entropy"	0	2.5367817	0	0	0	0	0	0	0	0	0	0	0	0	0	0
"S(0,2)DifVarnc"	0	33.876021	0	0	0	0	0	0	0	0	0	0	0	0	0	0
"S(0,2)DifEntrp"	0	1.2773822	0	0	0	0	0	0	0	0	0	0	0	0	0	0
"_Area_S(2,2)"	0	492	0	0	0	0	0	0	0	0	0	0	0	0	0	0
"S(2,2)AngScMom"	0	0.003247075	0	0	0	0	0	0	0	0	0	0	0	0	0	0
"S(2,2)Contrast"	0	152.32927	0	0	0	0	0	0	0	0	0	0	0	0	0	0
"S(2,2)Correlat"	0	0.26538879	0	0	0	0	0	0	0	0	0	0	0	0	0	0
"S(2,2)SumOfSqs"	0	103.6802	0	0	0	0	0	0	0	0	0	0	0	0	0	0
"S(2,2)InvDfMom"	0	0.10478584	0	0	0	0	0	0	0	0	0	0	0	0	0	0
"S(2,2)SumAverg"	0	61.947154	0	0	0	0	0	0	0	0	0	0	0	0	0	0
"S(2,2)SumVarnc"	0	262.39152	0	0	0	0	0	0	0	0	0	0	0	0	0	0
"S(2,2)SumEntrp"	0	1.7191802	0	0	0	0	0	0	0	0	0	0	0	0	0	0
"S(2,2)Entropy"	0	2.5379089	0	0	0	0	0	0	0	0	0	0	0	0	0	0
"S(2,2)DifVarnc"	0	54.190446	0	0	0	0	0	0	0	0	0	0	0	0	0	0
"S(2,2)DifEntrp"	0	1.3873533	0	0	0	0	0	0	0	0	0	0	0	0	0	0
"_Area_S(2,-2)"	0	492	0	0	0	0	0	0	0	0	0	0	0	0	0	0
"S(2,-2)AngScMom"	0	0.003420583	0	0	0	0	0	0	0	0	0	0	0	0	0	0
"S(2,-2)Contrast"	0	160.14634	0	0	0	0	0	0	0	0	0	0	0	0	0	0
"S(2,-2)Correlat"	0	0.21461354	0	0	0	0	0	0	0	0	0	0	0	0	0	0
"S(2,-2)SumOfSqs"	0	101.95385	0	0	0	0	0	0	0	0	0	0	0	0	0	0
"S(2,-2)InvDfMom"	0	0.076508748	0	0	0	0	0	0	0	0	0	0	0	0	0	0
"S(2,-2)SumAverg"	0	62.560976	0	0	0	0	0	0	0	0	0	0	0	0	0	0
"S(2,-2)SumVarnc"	0	247.66905	0	0	0	0	0	0	0	0	0	0	0	0	0	0
"S(2,-2)SumEntrp"	0	1.7146834	0	0	0	0	0	0	0	0	0	0	0	0	0	0
"S(2,-2)Entropy"	0	2.522123	0	0	0	0	0	0	0	0	0	0	0	0	0	0
"S(2,-2)DifVarnc"	0	51.173111	0	0	0	0	0	0	0	0	0	0	0	0	0	0
"S(2,-2)DifEntrp"	0	1.3966966	0	0	0	0	0	0	0	0	0	0	0	0	0	0
"_Area_S(3,0)"	0	480	0	0	0	0	0	0	0	0	0	0	0	0	0	0
"S(3,0)AngScMom"	0	0.003142361	0	0	0	0	0	0	0	0	0	0	0	0	0	0
"S(3,0)Contrast"	0	160.3625	0	0	0	0	0	0	0	0	0	0	0	0	0	0
"S(3,0)Correlat"	0	0.22552794	0	0	0	0	0	0	0	0	0	0	0	0	0	0
"S(3,0)SumOfSqs"	0	103.5302	0	0	0	0	0	0	0	0	0	0	0	0	0	0
"S(3,0)InvDfMom"	0	0.10420295	0	0	0	0	0	0	0	0	0	0	0	0	0	0
"S(3,0)SumAverg"	0	62.370833	0	0	0	0	0	0	0	0	0	0	0	0	0	0
"S(3,0)SumVarnc"	0	253.75832	0	0	0	0	0	0	0	0	0	0	0	0	0	0
"S(3,0)SumEntrp"	0	1.7410851	0	0	0	0	0	0	0	0	0	0	0	0	0	0
"S(3,0)Entropy"	0	2.548112	0	0	0	0	0	0	0	0	0	0	0	0	0	0
"S(3,0)DifVarnc"	0	56.916649	0	0	0	0	0	0	0	0	0	0	0	0	0	0
"S(3,0)DifEntrp"	0	1.382865	0	0	0	0	0	0	0	0	0	0	0	0	0	0
"_Area_S(0,3)"	0	480	0	0	0	0	0	0	0	0	0	0	0	0	0	0
"S(0,3)AngScMom"	0	0.003524306	0	0	0	0	0	0	0	0	0	0	0	0	0	0
"S(0,3)Contrast"	0	148.90833	0	0	0	0	0	0	0	0	0	0	0	0	0	0
"S(0,3)Correlat"	0	0.28349064	0	0	0	0	0	0	0	0	0	0	0	0	0	0
"S(0,3)SumOfSqs"	0	103.91234	0	0	0	0	0	0	0	0	0	0	0	0	0	0
"S(0,3)InvDfMom"	0	0.094244069	0	0	0	0	0	0	0	0	0	0	0	0	0	0
"S(0,3)SumAverg"	0	62.025	0	0	0	0	0	0	0	0	0	0	0	0	0	0
"S(0,3)SumVarnc"	0	266.74104	0	0	0	0	0	0	0	0	0	0	0	0	0	0
"S(0,3)SumEntrp"	0	1.7078569	0	0	0	0	0	0	0	0	0	0	0	0	0	0
"S(0,3)Entropy"	0	2.5036977	0	0	0	0	0	0	0	0	0	0	0	0	0	0
"S(0,3)DifVarnc"	0	54.008264	0	0	0	0	0	0	0	0	0	0	0	0	0	0
"S(0,3)DifEntrp"	0	1.3638439	0	0	0	0	0	0	0	0	0	0	0	0	0	0
"_Area_S(3,3)"	0	438	0	0	0	0	0	0	0	0	0	0	0	0	0	0
"S(3,3)AngScMom"	0	0.003304769	0	0	0	0	0	0	0	0	0	0	0	0	0	0
"S(3,3)Contrast"	0	171.25114	0	0	0	0	0	0	0	0	0	0	0	0	0	0
"S(3,3)Correlat"	0	0.16119239	0	0	0	0	0	0	0	0	0	0	0	0	0	0
"S(3,3)SumOfSqs"	0	102.08011	0	0	0	0	0	0	0	0	0	0	0	0	0	0
"S(3,3)InvDfMom"	0	0.089307708	0	0	0	0	0	0	0	0	0	0	0	0	0	0
"S(3,3)SumAverg"	0	61.908676	0	0	0	0	0	0	0	0	0	0	0	0	0	0
"S(3,3)SumVarnc"	0	237.06929	0	0	0	0	0	0	0	0	0	0	0	0	0	0
"S(3,3)SumEntrp"	0	1.702946	0	0	0	0	0	0	0	0	0	0	0	0	0	0
"S(3,3)Entropy"	0	2.5197847	0	0	0	0	0	0	0	0	0	0	0	0	0	0
"S(3,3)DifVarnc"	0	57.86268	0	0	0	0	0	0	0	0	0	0	0	0	0	0
"S(3,3)DifEntrp"	0	1.3871195	0	0	0	0	0	0	0	0	0	0	0	0	0	0
"_Area_S(3,-3)"	0	438	0	0	0	0	0	0	0	0	0	0	0	0	0	0
"S(3,-3)AngScMom"	0	0.003377744	0	0	0	0	0	0	0	0	0	0	0	0	0	0
"S(3,-3)Contrast"	0	159.96804	0	0	0	0	0	0	0	0	0	0	0	0	0	0
"S(3,-3)Correlat"	0	0.24173577	0	0	0	0	0	0	0	0	0	0	0	0	0	0
"S(3,-3)SumOfSqs"	0	105.48304	0	0	0	0	0	0	0	0	0	0	0	0	0	0
"S(3,-3)InvDfMom"	0	0.083553131	0	0	0	0	0	0	0	0	0	0	0	0	0	0
"S(3,-3)SumAverg"	0	62.552511	0	0	0	0	0	0	0	0	0	0	0	0	0	0
"S(3,-3)SumVarnc"	0	261.96414	0	0	0	0	0	0	0	0	0	0	0	0	0	0
"S(3,-3)SumEntrp"	0	1.7029069	0	0	0	0	0	0	0	0	0	0	0	0	0	0
"S(3,-3)Entropy"	0	2.5125481	0	0	0	0	0	0	0	0	0	0	0	0	0	0
"S(3,-3)DifVarnc"	0	57.487083	0	0	0	0	0	0	0	0	0	0	0	0	0	0
"S(3,-3)DifEntrp"	0	1.3878418	0	0	0	0	0	0	0	0	0	0	0	0	0	0
"_Area_S(4,0)"	0	440	0	0	0	0	0	0	0	0	0	0	0	0	0	0
"S(4,0)AngScMom"	0	0.003295455	0	0	0	0	0	0	0	0	0	0	0	0	0	0
"S(4,0)Contrast"	0	165.94091	0	0	0	0	0	0	0	0	0	0	0	0	0	0
"S(4,0)Correlat"	0	0.18900362	0	0	0	0	0	0	0	0	0	0	0	0	0	0
"S(4,0)SumOfSqs"	0	102.30681	0	0	0	0	0	0	0	0	0	0	0	0	0	0
"S(4,0)InvDfMom"	0	0.10223573	0	0	0	0	0	0	0	0	0	0	0	0	0	0
"S(4,0)SumAverg"	0	62.404545	0	0	0	0	0	0	0	0	0	0	0	0	0	0
"S(4,0)SumVarnc"	0	243.28634	0	0	0	0	0	0	0	0	0	0	0	0	0	0
"S(4,0)SumEntrp"	0	1.7317334	0	0	0	0	0	0	0	0	0	0	0	0	0	0
"S(4,0)Entropy"	0	2.5284872	0	0	0	0	0	0	0	0	0	0	0	0	0	0
"S(4,0)DifVarnc"	0	56.928326	0	0	0	0	0	0	0	0	0	0	0	0	0	0
"S(4,0)DifEntrp"	0	1.3967319	0	0	0	0	0	0	0	0	0	0	0	0	0	0
"_Area_S(0,4)"	0	440	0	0	0	0	0	0	0	0	0	0	0	0	0	0
"S(0,4)AngScMom"	0	0.003502066	0	0	0	0	0	0	0	0	0	0	0	0	0	0
"S(0,4)Contrast"	0	176.97273	0	0	0	0	0	0	0	0	0	0	0	0	0	0
"S(0,4)Correlat"	0	0.14192996	0	0	0	0	0	0	0	0	0	0	0	0	0	0
"S(0,4)SumOfSqs"	0	103.12254	0	0	0	0	0	0	0	0	0	0	0	0	0	0
"S(0,4)InvDfMom"	0	0.11050088	0	0	0	0	0	0	0	0	0	0	0	0	0	0
"S(0,4)SumAverg"	0	61.972727	0	0	0	0	0	0	0	0	0	0	0	0	0	0
"S(0,4)SumVarnc"	0	235.51744	0	0	0	0	0	0	0	0	0	0	0	0	0	0
"S(0,4)SumEntrp"	0	1.6980255	0	0	0	0	0	0	0	0	0	0	0	0	0	0
"S(0,4)Entropy"	0	2.5048904	0	0	0	0	0	0	0	0	0	0	0	0	0	0
"S(0,4)DifVarnc"	0	68.244711	0	0	0	0	0	0	0	0	0	0	0	0	0	0
"S(0,4)DifEntrp"	0	1.416276	0	0	0	0	0	0	0	0	0	0	0	0	0	0
"_Area_S(4,4)"	0	384	0	0	0	0	0	0	0	0	0	0	0	0	0	0
"S(4,4)AngScMom"	0	0.00390625	0	0	0	0	0	0	0	0	0	0	0	0	0	0
"S(4,4)Contrast"	0	213.02083	0	0	0	0	0	0	0	0	0	0	0	0	0	0
"S(4,4)Correlat"	0	-0.022289419	0	0	0	0	0	0	0	0	0	0	0	0	0	0
"S(4,4)SumOfSqs"	0	104.18812	0	0	0	0	0	0	0	0	0	0	0	0	0	0
"S(4,4)InvDfMom"	0	0.080910004	0	0	0	0	0	0	0	0	0	0	0	0	0	0
"S(4,4)SumAverg"	0	61.864583	0	0	0	0	0	0	0	0	0	0	0	0	0	0
"S(4,4)SumVarnc"	0	203.73166	0	0	0	0	0	0	0	0	0	0	0	0	0	0
"S(4,4)SumEntrp"	0	1.6718232	0	0	0	0	0	0	0	0	0	0	0	0	0	0
"S(4,4)Entropy"	0	2.4510321	0	0	0	0	0	0	0	0	0	0	0	0	0	0
"S(4,4)DifVarnc"	0	69.270725	0	0	0	0	0	0	0	0	0	0	0	0	0	0
"S(4,4)DifEntrp"	0	1.4380938	0	0	0	0	0	0	0	0	0	0	0	0	0	0
"_Area_S(4,-4)"	0	384	0	0	0	0	0	0	0	0	0	0	0	0	0	0
"S(4,-4)AngScMom"	0	0.003716363	0	0	0	0	0	0	0	0	0	0	0	0	0	0
"S(4,-4)Contrast"	0	134.81771	0	0	0	0	0	0	0	0	0	0	0	0	0	0
"S(4,-4)Correlat"	0	0.40178525	0	0	0	0	0	0	0	0	0	0	0	0	0	0
"S(4,-4)SumOfSqs"	0	112.68337	0	0	0	0	0	0	0	0	0	0	0	0	0	0
"S(4,-4)InvDfMom"	0	0.11051762	0	0	0	0	0	0	0	0	0	0	0	0	0	0
"S(4,-4)SumAverg"	0	62.078125	0	0	0	0	0	0	0	0	0	0	0	0	0	0
"S(4,-4)SumVarnc"	0	315.91577	0	0	0	0	0	0	0	0	0	0	0	0	0	0
"S(4,-4)SumEntrp"	0	1.7563664	0	0	0	0	0	0	0	0	0	0	0	0	0	0
"S(4,-4)Entropy"	0	2.47103	0	0	0	0	0	0	0	0	0	0	0	0	0	0
"S(4,-4)DifVarnc"	0	46.24216	0	0	0	0	0	0	0	0	0	0	0	0	0	0
"S(4,-4)DifEntrp"	0	1.3517532	0	0	0	0	0	0	0	0	0	0	0	0	0	0
"_Area_S(5,0)"	0	404	0	0	0	0	0	0	0	0	0	0	0	0	0	0
"S(5,0)AngScMom"	0	0.003859916	0	0	0	0	0	0	0	0	0	0	0	0	0	0
"S(5,0)Contrast"	0	161.47525	0	0	0	0	0	0	0	0	0	0	0	0	0	0
"S(5,0)Correlat"	0	0.19274959	0	0	0	0	0	0	0	0	0	0	0	0	0	0
"S(5,0)SumOfSqs"	0	100.01559	0	0	0	0	0	0	0	0	0	0	0	0	0	0
"S(5,0)InvDfMom"	0	0.08427606	0	0	0	0	0	0	0	0	0	0	0	0	0	0
"S(5,0)SumAverg"	0	62.237624	0	0	0	0	0	0	0	0	0	0	0	0	0	0
"S(5,0)SumVarnc"	0	238.5871	0	0	0	0	0	0	0	0	0	0	0	0	0	0
"S(5,0)SumEntrp"	0	1.7130355	0	0	0	0	0	0	0	0	0	0	0	0	0	0
"S(5,0)Entropy"	0	2.4729605	0	0	0	0	0	0	0	0	0	0	0	0	0	0
"S(5,0)DifVarnc"	0	58.281835	0	0	0	0	0	0	0	0	0	0	0	0	0	0
"S(5,0)DifEntrp"	0	1.3900108	0	0	0	0	0	0	0	0	0	0	0	0	0	0
"_Area_S(0,5)"	0	404	0	0	0	0	0	0	0	0	0	0	0	0	0	0
"S(0,5)AngScMom"	0	0.003504558	0	0	0	0	0	0	0	0	0	0	0	0	0	0
"S(0,5)Contrast"	0	191.9604	0	0	0	0	0	0	0	0	0	0	0	0	0	0
"S(0,5)Correlat"	0	0.084365856	0	0	0	0	0	0	0	0	0	0	0	0	0	0
"S(0,5)SumOfSqs"	0	104.82374	0	0	0	0	0	0	0	0	0	0	0	0	0	0
"S(0,5)InvDfMom"	0	0.088379574	0	0	0	0	0	0	0	0	0	0	0	0	0	0
"S(0,5)SumAverg"	0	62.178218	0	0	0	0	0	0	0	0	0	0	0	0	0	0
"S(0,5)SumVarnc"	0	227.33458	0	0	0	0	0	0	0	0	0	0	0	0	0	0
"S(0,5)SumEntrp"	0	1.6936611	0	0	0	0	0	0	0	0	0	0	0	0	0	0
"S(0,5)Entropy"	0	2.4904782	0	0	0	0	0	0	0	0	0	0	0	0	0	0
"S(0,5)DifVarnc"	0	76.131654	0	0	0	0	0	0	0	0	0	0	0	0	0	0
"S(0,5)DifEntrp"	0	1.4190953	0	0	0	0	0	0	0	0	0	0	0	0	0	0
"_Area_S(5,5)"	0	330	0	0	0	0	0	0	0	0	0	0	0	0	0	0
"S(5,5)AngScMom"	0	0.004297521	0	0	0	0	0	0	0	0	0	0	0	0	0	0
"S(5,5)Contrast"	0	284.36364	0	0	0	0	0	0	0	0	0	0	0	0	0	0
"S(5,5)Correlat"	0	-0.29273681	0	0	0	0	0	0	0	0	0	0	0	0	0	0
"S(5,5)SumOfSqs"	0	109.98512	0	0	0	0	0	0	0	0	0	0	0	0	0	0
"S(5,5)InvDfMom"	0	0.041917103	0	0	0	0	0	0	0	0	0	0	0	0	0	0
"S(5,5)SumAverg"	0	61.636364	0	0	0	0	0	0	0	0	0	0	0	0	0	0
"S(5,5)SumVarnc"	0	155.57686	0	0	0	0	0	0	0	0	0	0	0	0	0	0
"S(5,5)SumEntrp"	0	1.6409941	0	0	0	0	0	0	0	0	0	0	0	0	0	0
"S(5,5)Entropy"	0	2.4076356	0	0	0	0	0	0	0	0	0	0	0	0	0	0
"S(5,5)DifVarnc"	0	75.254509	0	0	0	0	0	0	0	0	0	0	0	0	0	0
"S(5,5)DifEntrp"	0	1.4817294	0	0	0	0	0	0	0	0	0	0	0	0	0	0
"_Area_S(5,-5)"	0	330	0	0	0	0	0	0	0	0	0	0	0	0	0	0
"S(5,-5)AngScMom"	0	0.004187328	0	0	0	0	0	0	0	0	0	0	0	0	0	0
"S(5,-5)Contrast"	0	135.96364	0	0	0	0	0	0	0	0	0	0	0	0	0	0
"S(5,-5)Correlat"	0	0.42615342	0	0	0	0	0	0	0	0	0	0	0	0	0	0
"S(5,-5)SumOfSqs"	0	118.46689	0	0	0	0	0	0	0	0	0	0	0	0	0	0
"S(5,-5)InvDfMom"	0	0.092281889	0	0	0	0	0	0	0	0	0	0	0	0	0	0
"S(5,-5)SumAverg"	0	61.781818	0	0	0	0	0	0	0	0	0	0	0	0	0	0
"S(5,-5)SumVarnc"	0	337.90391	0	0	0	0	0	0	0	0	0	0	0	0	0	0
"S(5,-5)SumEntrp"	0	1.7489586	0	0	0	0	0	0	0	0	0	0	0	0	0	0
"S(5,-5)Entropy"	0	2.4126617	0	0	0	0	0	0	0	0	0	0	0	0	0	0
"S(5,-5)DifVarnc"	0	44.9636	0	0	0	0	0	0	0	0	0	0	0	0	0	0
"S(5,-5)DifEntrp"	0	1.3580071	0	0	0	0	0	0	0	0	0	0	0	0	0	0
Horzl_RLNonUni	0	241.73118	0	0	0	0	0	0	0	0	0	0	0	0	0	0
Horzl_GLevNonU	0	9.3369176	0	0	0	0	0	0	0	0	0	0	0	0	0	0
Horzl_LngREmph	0	1.2329749	0	0	0	0	0	0	0	0	0	0	0	0	0	0
Horzl_ShrtREmp	0	0.94573875	0	0	0	0	0	0	0	0	0	0	0	0	0	0
Horzl_Fraction	0	0.93	0	0	0	0	0	0	0	0	0	0	0	0	0	0
Vertl_RLNonUni	0	240.1087	0	0	0	0	0	0	0	0	0	0	0	0	0	0
Vertl_GLevNonU	0	9.3768116	0	0	0	0	0	0	0	0	0	0	0	0	0	0
Vertl_LngREmph	0	1.2971014	0	0	0	0	0	0	0	0	0	0	0	0	0	0
Vertl_ShrtREmp	0	0.94585346	0	0	0	0	0	0	0	0	0	0	0	0	0	0
Vertl_Fraction	0	0.92	0	0	0	0	0	0	0	0	0	0	0	0	0	0
45dgr_RLNonUni	0	239.02878	0	0	0	0	0	0	0	0	0	0	0	0	0	0
45dgr_GLevNonU	0	9.3381295	0	0	0	0	0	0	0	0	0	0	0	0	0	0
45dgr_LngREmph	0	1.2446043	0	0	0	0	0	0	0	0	0	0	0	0	0	0
45dgr_ShrtREmp	0	0.94284572	0	0	0	0	0	0	0	0	0	0	0	0	0	0
45dgr_Fraction	0	0.92666667	0	0	0	0	0	0	0	0	0	0	0	0	0	0
135dr_RLNonUni	0	262.1777	0	0	0	0	0	0	0	0	0	0	0	0	0	0
135dr_GLevNonU	0	9.8222997	0	0	0	0	0	0	0	0	0	0	0	0	0	0
135dr_LngREmph	0	1.1358885	0	0	0	0	0	0	0	0	0	0	0	0	0	0
135dr_ShrtREmp	0	0.96602787	0	0	0	0	0	0	0	0	0	0	0	0	0	0
135dr_Fraction	0	0.95666667	0	0	0	0	0	0	0	0	0	0	0	0	0	0
_AreaGr	0	248	0	0	0	0	0	0	0	0	0	0	0	0	0	0
GrMean	0	3.1302812	0	0	0	0	0	0	0	0	0	0	0	0	0	0
GrVariance	0	2.4231141	0	0	0	0	0	0	0	0	0	0	0	0	0	0
GrSkewness	0	0.61566248	0	0	0	0	0	0	0	0	0	0	0	0	0	0
GrKurtosis	0	0.44513427	0	0	0	0	0	0	0	0	0	0	0	0	0	0
GrNonZeros	0	0.97177419	0	0	0	0	0	0	0	0	0	0	0	0	0	0
_AreaARM	0	248	0	0	0	0	0	0	0	0	0	0	0	0	0	0
Teta1	0	0.78744864	0	0	0	0	0	0	0	0	0	0	0	0	0	0
Teta2	0	-0.71142666	0	0	0	0	0	0	0	0	0	0	0	0	0	0
Teta3	0	0.88856009	0	0	0	0	0	0	0	0	0	0	0	0	0	0
Teta4	0	-0.038264452	0	0	0	0	0	0	0	0	0	0	0	0	0	0
Sigma	0	0.33037413	0	0	0	0	0	0	0	0	0	0	0	0	0	0
WavEnLL_s-1	0	17360.825	0	0	0	0	0	0	0	0	0	0	0	0	0	0
WavEnLH_s-1	0	106.00457	0	0	0	0	0	0	0	0	0	0	0	0	0	0
WavEnHL_s-1	0	209.84909	0	0	0	0	0	0	0	0	0	0	0	0	0	0
WavEnHH_s-1	0	14.297256	0	0	0	0	0	0	0	0	0	0	0	0	0	0
WavEnLL_s-2	0	16681.516	0	0	0	0	0	0	0	0	0	0	0	0	0	0
WavEnLH_s-2	0	201.22184	0	0	0	0	0	0	0	0	0	0	0	0	0	0
WavEnHL_s-2	0	219.1626	0	0	0	0	0	0	0	0	0	0	0	0	0	0
WavEnHH_s-2	0	165.65999	0	0	0	0	0	0	0	0	0	0	0	0	0	0
WavEnLL_s-3	0	16749.907	0	0	0	0	0	0	0	0	0	0	0	0	0	0
WavEnLH_s-3	0	60.902154	0	0	0	0	0	0	0	0	0	0	0	0	0	0
WavEnHL_s-3	0	165.85419	0	0	0	0	0	0	0	0	0	0	0	0	0	0
WavEnHH_s-3	0	57.633165	0	0	0	0	0	0	0	0	0	0	0	0	0	0
WavEnLL_s-4	0	20361.34	0	0	0	0	0	0	0	0	0	0	0	0	0	0
WavEnLH_s-4	0	79.703228	0	0	0	0	0	0	0	0	0	0	0	0	0	0
WavEnHL_s-4	0	164.48846	0	0	0	0	0	0	0	0	0	0	0	0	0	0
WavEnHH_s-4	0	87.043362	0	0	0	0	0	0	0	0	0	0	0	0	0	0
WavEnLL_s-5	0	11608.598	0	0	0	0	0	0	0	0	0	0	0	0	0	0
WavEnLH_s-5	0	729.25095	0	0	0	0	0	0	0	0	0	0	0	0	0	0
WavEnHL_s-5	0	408.04828	0	0	0	0	0	0	0	0	0	0	0	0	0	0
WavEnHH_s-5	0	116.67663	0	0	0	0	0	0	0	0	0	0	0	0	0	0
