# Supplementary material for: Hepatitis C Related Chronic Liver Cirrhosis: Feasibility of Texture Analysis of MR Images for Classification of Fibrosis Stage and Necroinflammatory Activity Grade
Source: PLoS One. 2015 Mar 5;10(3):e0118297. doi: 10.1371/journal.pone.0118297 (PMC4351185; doi:10.1371/journal.pone.0118297)
Supplement: S3 Dataset — (ZIP) [file pone.0118297.s003.zip › necroinflammatory activity grade/T1W/57-A2.par]

Image File: 57-F3A2-8-1-54.bmp 
ROI File: newdraw.roi 
Image size: 512 x 512
Min. lum.: 1
Max. lum.: 256
Bits/pixel: 8

Normalisation =  3 sigma
Histogram analysis = Yes
"CO matrix analysis = Yes, Dimensions = 6 x 6, Distances = 1 2 3 4 5"
"RL matrix analysis = Yes, Dimension = 6"
"Gradient analysis = Yes, Max pixel value = 16"
AR model analysis = Yes
Wavelet analysis = Yes

--------------- CLASS NAMES ----------------

----------------- FEATURES -----------------																
_Area	0	300	0	0	0	0	0	0	0	0	0	0	0	0	0	0
_MinNorm	0	101	0	0	0	0	0	0	0	0	0	0	0	0	0	0
_MaxNorm	0	167	0	0	0	0	0	0	0	0	0	0	0	0	0	0
Mean	0	134.75667	0	0	0	0	0	0	0	0	0	0	0	0	0	0
Variance	0	122.52412	0	0	0	0	0	0	0	0	0	0	0	0	0	0
Skewness	0	0.38423779	0	0	0	0	0	0	0	0	0	0	0	0	0	0
Kurtosis	0	-0.41225866	0	0	0	0	0	0	0	0	0	0	0	0	0	0
Perc.01%	0	113	0	0	0	0	0	0	0	0	0	0	0	0	0	0
Perc.10%	0	121	0	0	0	0	0	0	0	0	0	0	0	0	0	0
Perc.50%	0	133	0	0	0	0	0	0	0	0	0	0	0	0	0	0
Perc.90%	0	149	0	0	0	0	0	0	0	0	0	0	0	0	0	0
Perc.99%	0	161	0	0	0	0	0	0	0	0	0	0	0	0	0	0
"_Area_S(1,0)"	0	560	0	0	0	0	0	0	0	0	0	0	0	0	0	0
"S(1,0)AngScMom"	0	0.003182398	0	0	0	0	0	0	0	0	0	0	0	0	0	0
"S(1,0)Contrast"	0	59.617857	0	0	0	0	0	0	0	0	0	0	0	0	0	0
"S(1,0)Correlat"	0	0.73091672	0	0	0	0	0	0	0	0	0	0	0	0	0	0
"S(1,0)SumOfSqs"	0	110.77956	0	0	0	0	0	0	0	0	0	0	0	0	0	0
"S(1,0)InvDfMom"	0	0.12380795	0	0	0	0	0	0	0	0	0	0	0	0	0	0
"S(1,0)SumAverg"	0	64.667857	0	0	0	0	0	0	0	0	0	0	0	0	0	0
"S(1,0)SumVarnc"	0	383.5004	0	0	0	0	0	0	0	0	0	0	0	0	0	0
"S(1,0)SumEntrp"	0	1.826536	0	0	0	0	0	0	0	0	0	0	0	0	0	0
"S(1,0)Entropy"	0	2.5591486	0	0	0	0	0	0	0	0	0	0	0	0	0	0
"S(1,0)DifVarnc"	0	20.242232	0	0	0	0	0	0	0	0	0	0	0	0	0	0
"S(1,0)DifEntrp"	0	1.1984753	0	0	0	0	0	0	0	0	0	0	0	0	0	0
"_Area_S(0,1)"	0	560	0	0	0	0	0	0	0	0	0	0	0	0	0	0
"S(0,1)AngScMom"	0	0.003507653	0	0	0	0	0	0	0	0	0	0	0	0	0	0
"S(0,1)Contrast"	0	29.682143	0	0	0	0	0	0	0	0	0	0	0	0	0	0
"S(0,1)Correlat"	0	0.86597313	0	0	0	0	0	0	0	0	0	0	0	0	0	0
"S(0,1)SumOfSqs"	0	110.73206	0	0	0	0	0	0	0	0	0	0	0	0	0	0
"S(0,1)InvDfMom"	0	0.18808325	0	0	0	0	0	0	0	0	0	0	0	0	0	0
"S(0,1)SumAverg"	0	65.017857	0	0	0	0	0	0	0	0	0	0	0	0	0	0
"S(0,1)SumVarnc"	0	413.24611	0	0	0	0	0	0	0	0	0	0	0	0	0	0
"S(0,1)SumEntrp"	0	1.8218655	0	0	0	0	0	0	0	0	0	0	0	0	0	0
"S(0,1)Entropy"	0	2.5163005	0	0	0	0	0	0	0	0	0	0	0	0	0	0
"S(0,1)DifVarnc"	0	9.9114158	0	0	0	0	0	0	0	0	0	0	0	0	0	0
"S(0,1)DifEntrp"	0	1.0541408	0	0	0	0	0	0	0	0	0	0	0	0	0	0
"_Area_S(1,1)"	0	546	0	0	0	0	0	0	0	0	0	0	0	0	0	0
"S(1,1)AngScMom"	0	0.003052503	0	0	0	0	0	0	0	0	0	0	0	0	0	0
"S(1,1)Contrast"	0	77.531136	0	0	0	0	0	0	0	0	0	0	0	0	0	0
"S(1,1)Correlat"	0	0.64920404	0	0	0	0	0	0	0	0	0	0	0	0	0	0
"S(1,1)SumOfSqs"	0	110.50745	0	0	0	0	0	0	0	0	0	0	0	0	0	0
"S(1,1)InvDfMom"	0	0.1338697	0	0	0	0	0	0	0	0	0	0	0	0	0	0
"S(1,1)SumAverg"	0	64.710623	0	0	0	0	0	0	0	0	0	0	0	0	0	0
"S(1,1)SumVarnc"	0	364.49868	0	0	0	0	0	0	0	0	0	0	0	0	0	0
"S(1,1)SumEntrp"	0	1.8020813	0	0	0	0	0	0	0	0	0	0	0	0	0	0
"S(1,1)Entropy"	0	2.5631758	0	0	0	0	0	0	0	0	0	0	0	0	0	0
"S(1,1)DifVarnc"	0	26.719827	0	0	0	0	0	0	0	0	0	0	0	0	0	0
"S(1,1)DifEntrp"	0	1.2566685	0	0	0	0	0	0	0	0	0	0	0	0	0	0
"_Area_S(1,-1)"	0	546	0	0	0	0	0	0	0	0	0	0	0	0	0	0
"S(1,-1)AngScMom"	0	0.003079338	0	0	0	0	0	0	0	0	0	0	0	0	0	0
"S(1,-1)Contrast"	0	87.230769	0	0	0	0	0	0	0	0	0	0	0	0	0	0
"S(1,-1)Correlat"	0	0.61287023	0	0	0	0	0	0	0	0	0	0	0	0	0	0
"S(1,-1)SumOfSqs"	0	112.66347	0	0	0	0	0	0	0	0	0	0	0	0	0	0
"S(1,-1)InvDfMom"	0	0.14247015	0	0	0	0	0	0	0	0	0	0	0	0	0	0
"S(1,-1)SumAverg"	0	65.128205	0	0	0	0	0	0	0	0	0	0	0	0	0	0
"S(1,-1)SumVarnc"	0	363.42312	0	0	0	0	0	0	0	0	0	0	0	0	0	0
"S(1,-1)SumEntrp"	0	1.8042377	0	0	0	0	0	0	0	0	0	0	0	0	0	0
"S(1,-1)Entropy"	0	2.5677682	0	0	0	0	0	0	0	0	0	0	0	0	0	0
"S(1,-1)DifVarnc"	0	36.314965	0	0	0	0	0	0	0	0	0	0	0	0	0	0
"S(1,-1)DifEntrp"	0	1.2761411	0	0	0	0	0	0	0	0	0	0	0	0	0	0
"_Area_S(2,0)"	0	520	0	0	0	0	0	0	0	0	0	0	0	0	0	0
"S(2,0)AngScMom"	0	0.00308432	0	0	0	0	0	0	0	0	0	0	0	0	0	0
"S(2,0)Contrast"	0	154.55769	0	0	0	0	0	0	0	0	0	0	0	0	0	0
"S(2,0)Correlat"	0	0.30526628	0	0	0	0	0	0	0	0	0	0	0	0	0	0
"S(2,0)SumOfSqs"	0	111.2352	0	0	0	0	0	0	0	0	0	0	0	0	0	0
"S(2,0)InvDfMom"	0	0.1135208	0	0	0	0	0	0	0	0	0	0	0	0	0	0
"S(2,0)SumAverg"	0	64.726923	0	0	0	0	0	0	0	0	0	0	0	0	0	0
"S(2,0)SumVarnc"	0	290.38312	0	0	0	0	0	0	0	0	0	0	0	0	0	0
"S(2,0)SumEntrp"	0	1.7599843	0	0	0	0	0	0	0	0	0	0	0	0	0	0
"S(2,0)Entropy"	0	2.5741153	0	0	0	0	0	0	0	0	0	0	0	0	0	0
"S(2,0)DifVarnc"	0	57.535192	0	0	0	0	0	0	0	0	0	0	0	0	0	0
"S(2,0)DifEntrp"	0	1.3908686	0	0	0	0	0	0	0	0	0	0	0	0	0	0
"_Area_S(0,2)"	0	520	0	0	0	0	0	0	0	0	0	0	0	0	0	0
"S(0,2)AngScMom"	0	0.003150888	0	0	0	0	0	0	0	0	0	0	0	0	0	0
"S(0,2)Contrast"	0	100.91154	0	0	0	0	0	0	0	0	0	0	0	0	0	0
"S(0,2)Correlat"	0	0.54082755	0	0	0	0	0	0	0	0	0	0	0	0	0	0
"S(0,2)SumOfSqs"	0	109.88414	0	0	0	0	0	0	0	0	0	0	0	0	0	0
"S(0,2)InvDfMom"	0	0.10013367	0	0	0	0	0	0	0	0	0	0	0	0	0	0
"S(0,2)SumAverg"	0	65.280769	0	0	0	0	0	0	0	0	0	0	0	0	0	0
"S(0,2)SumVarnc"	0	338.62501	0	0	0	0	0	0	0	0	0	0	0	0	0	0
"S(0,2)SumEntrp"	0	1.7783468	0	0	0	0	0	0	0	0	0	0	0	0	0	0
"S(0,2)Entropy"	0	2.5553066	0	0	0	0	0	0	0	0	0	0	0	0	0	0
"S(0,2)DifVarnc"	0	32.594956	0	0	0	0	0	0	0	0	0	0	0	0	0	0
"S(0,2)DifEntrp"	0	1.298871	0	0	0	0	0	0	0	0	0	0	0	0	0	0
"_Area_S(2,2)"	0	492	0	0	0	0	0	0	0	0	0	0	0	0	0	0
"S(2,2)AngScMom"	0	0.003040518	0	0	0	0	0	0	0	0	0	0	0	0	0	0
"S(2,2)Contrast"	0	166.93902	0	0	0	0	0	0	0	0	0	0	0	0	0	0
"S(2,2)Correlat"	0	0.24792711	0	0	0	0	0	0	0	0	0	0	0	0	0	0
"S(2,2)SumOfSqs"	0	110.98593	0	0	0	0	0	0	0	0	0	0	0	0	0	0
"S(2,2)InvDfMom"	0	0.078294837	0	0	0	0	0	0	0	0	0	0	0	0	0	0
"S(2,2)SumAverg"	0	64.597561	0	0	0	0	0	0	0	0	0	0	0	0	0	0
"S(2,2)SumVarnc"	0	277.00471	0	0	0	0	0	0	0	0	0	0	0	0	0	0
"S(2,2)SumEntrp"	0	1.7595613	0	0	0	0	0	0	0	0	0	0	0	0	0	0
"S(2,2)Entropy"	0	2.5631289	0	0	0	0	0	0	0	0	0	0	0	0	0	0
"S(2,2)DifVarnc"	0	56.347297	0	0	0	0	0	0	0	0	0	0	0	0	0	0
"S(2,2)DifEntrp"	0	1.3972335	0	0	0	0	0	0	0	0	0	0	0	0	0	0
"_Area_S(2,-2)"	0	492	0	0	0	0	0	0	0	0	0	0	0	0	0	0
"S(2,-2)AngScMom"	0	0.002883535	0	0	0	0	0	0	0	0	0	0	0	0	0	0
"S(2,-2)Contrast"	0	194.63821	0	0	0	0	0	0	0	0	0	0	0	0	0	0
"S(2,-2)Correlat"	0	0.1380887	0	0	0	0	0	0	0	0	0	0	0	0	0	0
"S(2,-2)SumOfSqs"	0	112.91081	0	0	0	0	0	0	0	0	0	0	0	0	0	0
"S(2,-2)InvDfMom"	0	0.10333719	0	0	0	0	0	0	0	0	0	0	0	0	0	0
"S(2,-2)SumAverg"	0	64.800813	0	0	0	0	0	0	0	0	0	0	0	0	0	0
"S(2,-2)SumVarnc"	0	257.00504	0	0	0	0	0	0	0	0	0	0	0	0	0	0
"S(2,-2)SumEntrp"	0	1.7449163	0	0	0	0	0	0	0	0	0	0	0	0	0	0
"S(2,-2)Entropy"	0	2.5759897	0	0	0	0	0	0	0	0	0	0	0	0	0	0
"S(2,-2)DifVarnc"	0	78.156207	0	0	0	0	0	0	0	0	0	0	0	0	0	0
"S(2,-2)DifEntrp"	0	1.4152844	0	0	0	0	0	0	0	0	0	0	0	0	0	0
"_Area_S(3,0)"	0	480	0	0	0	0	0	0	0	0	0	0	0	0	0	0
"S(3,0)AngScMom"	0	0.002934028	0	0	0	0	0	0	0	0	0	0	0	0	0	0
"S(3,0)Contrast"	0	185.2625	0	0	0	0	0	0	0	0	0	0	0	0	0	0
"S(3,0)Correlat"	0	0.14831217	0	0	0	0	0	0	0	0	0	0	0	0	0	0
"S(3,0)SumOfSqs"	0	108.76197	0	0	0	0	0	0	0	0	0	0	0	0	0	0
"S(3,0)InvDfMom"	0	0.080973737	0	0	0	0	0	0	0	0	0	0	0	0	0	0
"S(3,0)SumAverg"	0	64.420833	0	0	0	0	0	0	0	0	0	0	0	0	0	0
"S(3,0)SumVarnc"	0	249.7854	0	0	0	0	0	0	0	0	0	0	0	0	0	0
"S(3,0)SumEntrp"	0	1.7433867	0	0	0	0	0	0	0	0	0	0	0	0	0	0
"S(3,0)Entropy"	0	2.5736551	0	0	0	0	0	0	0	0	0	0	0	0	0	0
"S(3,0)DifVarnc"	0	67.449566	0	0	0	0	0	0	0	0	0	0	0	0	0	0
"S(3,0)DifEntrp"	0	1.4219447	0	0	0	0	0	0	0	0	0	0	0	0	0	0
"_Area_S(0,3)"	0	480	0	0	0	0	0	0	0	0	0	0	0	0	0	0
"S(0,3)AngScMom"	0	0.003255208	0	0	0	0	0	0	0	0	0	0	0	0	0	0
"S(0,3)Contrast"	0	175.5	0	0	0	0	0	0	0	0	0	0	0	0	0	0
"S(0,3)Correlat"	0	0.20133377	0	0	0	0	0	0	0	0	0	0	0	0	0	0
"S(0,3)SumOfSqs"	0	109.87068	0	0	0	0	0	0	0	0	0	0	0	0	0	0
"S(0,3)InvDfMom"	0	0.085378133	0	0	0	0	0	0	0	0	0	0	0	0	0	0
"S(0,3)SumAverg"	0	65.225	0	0	0	0	0	0	0	0	0	0	0	0	0	0
"S(0,3)SumVarnc"	0	263.98271	0	0	0	0	0	0	0	0	0	0	0	0	0	0
"S(0,3)SumEntrp"	0	1.7122146	0	0	0	0	0	0	0	0	0	0	0	0	0	0
"S(0,3)Entropy"	0	2.5383851	0	0	0	0	0	0	0	0	0	0	0	0	0	0
"S(0,3)DifVarnc"	0	58.319375	0	0	0	0	0	0	0	0	0	0	0	0	0	0
"S(0,3)DifEntrp"	0	1.408271	0	0	0	0	0	0	0	0	0	0	0	0	0	0
"_Area_S(3,3)"	0	438	0	0	0	0	0	0	0	0	0	0	0	0	0	0
"S(3,3)AngScMom"	0	0.003221367	0	0	0	0	0	0	0	0	0	0	0	0	0	0
"S(3,3)Contrast"	0	168.72603	0	0	0	0	0	0	0	0	0	0	0	0	0	0
"S(3,3)Correlat"	0	0.2205	0	0	0	0	0	0	0	0	0	0	0	0	0	0
"S(3,3)SumOfSqs"	0	108.22709	0	0	0	0	0	0	0	0	0	0	0	0	0	0
"S(3,3)InvDfMom"	0	0.096281968	0	0	0	0	0	0	0	0	0	0	0	0	0	0
"S(3,3)SumAverg"	0	64.351598	0	0	0	0	0	0	0	0	0	0	0	0	0	0
"S(3,3)SumVarnc"	0	264.18231	0	0	0	0	0	0	0	0	0	0	0	0	0	0
"S(3,3)SumEntrp"	0	1.7436004	0	0	0	0	0	0	0	0	0	0	0	0	0	0
"S(3,3)Entropy"	0	2.531145	0	0	0	0	0	0	0	0	0	0	0	0	0	0
"S(3,3)DifVarnc"	0	61.381289	0	0	0	0	0	0	0	0	0	0	0	0	0	0
"S(3,3)DifEntrp"	0	1.4121353	0	0	0	0	0	0	0	0	0	0	0	0	0	0
"_Area_S(3,-3)"	0	438	0	0	0	0	0	0	0	0	0	0	0	0	0	0
"S(3,-3)AngScMom"	0	0.002950314	0	0	0	0	0	0	0	0	0	0	0	0	0	0
"S(3,-3)Contrast"	0	204.09132	0	0	0	0	0	0	0	0	0	0	0	0	0	0
"S(3,-3)Correlat"	0	0.10228599	0	0	0	0	0	0	0	0	0	0	0	0	0	0
"S(3,-3)SumOfSqs"	0	113.6728	0	0	0	0	0	0	0	0	0	0	0	0	0	0
"S(3,-3)InvDfMom"	0	0.062480837	0	0	0	0	0	0	0	0	0	0	0	0	0	0
"S(3,-3)SumAverg"	0	63.890411	0	0	0	0	0	0	0	0	0	0	0	0	0	0
"S(3,-3)SumVarnc"	0	250.59986	0	0	0	0	0	0	0	0	0	0	0	0	0	0
"S(3,-3)SumEntrp"	0	1.7268578	0	0	0	0	0	0	0	0	0	0	0	0	0	0
"S(3,-3)Entropy"	0	2.5535019	0	0	0	0	0	0	0	0	0	0	0	0	0	0
"S(3,-3)DifVarnc"	0	65.303559	0	0	0	0	0	0	0	0	0	0	0	0	0	0
"S(3,-3)DifEntrp"	0	1.4385492	0	0	0	0	0	0	0	0	0	0	0	0	0	0
"_Area_S(4,0)"	0	440	0	0	0	0	0	0	0	0	0	0	0	0	0	0
"S(4,0)AngScMom"	0	0.003626033	0	0	0	0	0	0	0	0	0	0	0	0	0	0
"S(4,0)Contrast"	0	196.35	0	0	0	0	0	0	0	0	0	0	0	0	0	0
"S(4,0)Correlat"	0	0.08441744	0	0	0	0	0	0	0	0	0	0	0	0	0	0
"S(4,0)SumOfSqs"	0	107.22681	0	0	0	0	0	0	0	0	0	0	0	0	0	0
"S(4,0)InvDfMom"	0	0.09497841	0	0	0	0	0	0	0	0	0	0	0	0	0	0
"S(4,0)SumAverg"	0	63.895455	0	0	0	0	0	0	0	0	0	0	0	0	0	0
"S(4,0)SumVarnc"	0	232.55725	0	0	0	0	0	0	0	0	0	0	0	0	0	0
"S(4,0)SumEntrp"	0	1.6902903	0	0	0	0	0	0	0	0	0	0	0	0	0	0
"S(4,0)Entropy"	0	2.5045283	0	0	0	0	0	0	0	0	0	0	0	0	0	0
"S(4,0)DifVarnc"	0	72.634938	0	0	0	0	0	0	0	0	0	0	0	0	0	0
"S(4,0)DifEntrp"	0	1.4125366	0	0	0	0	0	0	0	0	0	0	0	0	0	0
"_Area_S(0,4)"	0	440	0	0	0	0	0	0	0	0	0	0	0	0	0	0
"S(0,4)AngScMom"	0	0.003181818	0	0	0	0	0	0	0	0	0	0	0	0	0	0
"S(0,4)Contrast"	0	219.6	0	0	0	0	0	0	0	0	0	0	0	0	0	0
"S(0,4)Correlat"	0	-0.000862566	0	0	0	0	0	0	0	0	0	0	0	0	0	0
"S(0,4)SumOfSqs"	0	109.70537	0	0	0	0	0	0	0	0	0	0	0	0	0	0
"S(0,4)InvDfMom"	0	0.077368355	0	0	0	0	0	0	0	0	0	0	0	0	0	0
"S(0,4)SumAverg"	0	64.818182	0	0	0	0	0	0	0	0	0	0	0	0	0	0
"S(0,4)SumVarnc"	0	219.22149	0	0	0	0	0	0	0	0	0	0	0	0	0	0
"S(0,4)SumEntrp"	0	1.7003005	0	0	0	0	0	0	0	0	0	0	0	0	0	0
"S(0,4)Entropy"	0	2.5353288	0	0	0	0	0	0	0	0	0	0	0	0	0	0
"S(0,4)DifVarnc"	0	72.529256	0	0	0	0	0	0	0	0	0	0	0	0	0	0
"S(0,4)DifEntrp"	0	1.4441213	0	0	0	0	0	0	0	0	0	0	0	0	0	0
"_Area_S(4,4)"	0	384	0	0	0	0	0	0	0	0	0	0	0	0	0	0
"S(4,4)AngScMom"	0	0.003458659	0	0	0	0	0	0	0	0	0	0	0	0	0	0
"S(4,4)Contrast"	0	204.68229	0	0	0	0	0	0	0	0	0	0	0	0	0	0
"S(4,4)Correlat"	0	0.073970762	0	0	0	0	0	0	0	0	0	0	0	0	0	0
"S(4,4)SumOfSqs"	0	110.51611	0	0	0	0	0	0	0	0	0	0	0	0	0	0
"S(4,4)InvDfMom"	0	0.062206044	0	0	0	0	0	0	0	0	0	0	0	0	0	0
"S(4,4)SumAverg"	0	64.223958	0	0	0	0	0	0	0	0	0	0	0	0	0	0
"S(4,4)SumVarnc"	0	237.38213	0	0	0	0	0	0	0	0	0	0	0	0	0	0
"S(4,4)SumEntrp"	0	1.6778276	0	0	0	0	0	0	0	0	0	0	0	0	0	0
"S(4,4)Entropy"	0	2.4894601	0	0	0	0	0	0	0	0	0	0	0	0	0	0
"S(4,4)DifVarnc"	0	58.549452	0	0	0	0	0	0	0	0	0	0	0	0	0	0
"S(4,4)DifEntrp"	0	1.4243427	0	0	0	0	0	0	0	0	0	0	0	0	0	0
"_Area_S(4,-4)"	0	384	0	0	0	0	0	0	0	0	0	0	0	0	0	0
"S(4,-4)AngScMom"	0	0.003187392	0	0	0	0	0	0	0	0	0	0	0	0	0	0
"S(4,-4)Contrast"	0	186.875	0	0	0	0	0	0	0	0	0	0	0	0	0	0
"S(4,-4)Correlat"	0	0.17952236	0	0	0	0	0	0	0	0	0	0	0	0	0	0
"S(4,-4)SumOfSqs"	0	113.88184	0	0	0	0	0	0	0	0	0	0	0	0	0	0
"S(4,-4)InvDfMom"	0	0.087511139	0	0	0	0	0	0	0	0	0	0	0	0	0	0
"S(4,-4)SumAverg"	0	63.8125	0	0	0	0	0	0	0	0	0	0	0	0	0	0
"S(4,-4)SumVarnc"	0	268.65234	0	0	0	0	0	0	0	0	0	0	0	0	0	0
"S(4,-4)SumEntrp"	0	1.752022	0	0	0	0	0	0	0	0	0	0	0	0	0	0
"S(4,-4)Entropy"	0	2.5188652	0	0	0	0	0	0	0	0	0	0	0	0	0	0
"S(4,-4)DifVarnc"	0	62.413086	0	0	0	0	0	0	0	0	0	0	0	0	0	0
"S(4,-4)DifEntrp"	0	1.4161237	0	0	0	0	0	0	0	0	0	0	0	0	0	0
"_Area_S(5,0)"	0	404	0	0	0	0	0	0	0	0	0	0	0	0	0	0
"S(5,0)AngScMom"	0	0.003431036	0	0	0	0	0	0	0	0	0	0	0	0	0	0
"S(5,0)Contrast"	0	228.93564	0	0	0	0	0	0	0	0	0	0	0	0	0	0
"S(5,0)Correlat"	0	-0.032999455	0	0	0	0	0	0	0	0	0	0	0	0	0	0
"S(5,0)SumOfSqs"	0	110.81112	0	0	0	0	0	0	0	0	0	0	0	0	0	0
"S(5,0)InvDfMom"	0	0.077260279	0	0	0	0	0	0	0	0	0	0	0	0	0	0
"S(5,0)SumAverg"	0	63.886139	0	0	0	0	0	0	0	0	0	0	0	0	0	0
"S(5,0)SumVarnc"	0	214.30882	0	0	0	0	0	0	0	0	0	0	0	0	0	0
"S(5,0)SumEntrp"	0	1.6767158	0	0	0	0	0	0	0	0	0	0	0	0	0	0
"S(5,0)Entropy"	0	2.5087556	0	0	0	0	0	0	0	0	0	0	0	0	0	0
"S(5,0)DifVarnc"	0	83.625747	0	0	0	0	0	0	0	0	0	0	0	0	0	0
"S(5,0)DifEntrp"	0	1.4649403	0	0	0	0	0	0	0	0	0	0	0	0	0	0
"_Area_S(0,5)"	0	404	0	0	0	0	0	0	0	0	0	0	0	0	0	0
"S(0,5)AngScMom"	0	0.003382021	0	0	0	0	0	0	0	0	0	0	0	0	0	0
"S(0,5)Contrast"	0	227.0396	0	0	0	0	0	0	0	0	0	0	0	0	0	0
"S(0,5)Correlat"	0	-0.035346137	0	0	0	0	0	0	0	0	0	0	0	0	0	0
"S(0,5)SumOfSqs"	0	109.6443	0	0	0	0	0	0	0	0	0	0	0	0	0	0
"S(0,5)InvDfMom"	0	0.059729091	0	0	0	0	0	0	0	0	0	0	0	0	0	0
"S(0,5)SumAverg"	0	64.237624	0	0	0	0	0	0	0	0	0	0	0	0	0	0
"S(0,5)SumVarnc"	0	211.53759	0	0	0	0	0	0	0	0	0	0	0	0	0	0
"S(0,5)SumEntrp"	0	1.6556578	0	0	0	0	0	0	0	0	0	0	0	0	0	0
"S(0,5)Entropy"	0	2.5039196	0	0	0	0	0	0	0	0	0	0	0	0	0	0
"S(0,5)DifVarnc"	0	75.335261	0	0	0	0	0	0	0	0	0	0	0	0	0	0
"S(0,5)DifEntrp"	0	1.4311265	0	0	0	0	0	0	0	0	0	0	0	0	0	0
"_Area_S(5,5)"	0	330	0	0	0	0	0	0	0	0	0	0	0	0	0	0
"S(5,5)AngScMom"	0	0.004517906	0	0	0	0	0	0	0	0	0	0	0	0	0	0
"S(5,5)Contrast"	0	267.40606	0	0	0	0	0	0	0	0	0	0	0	0	0	0
"S(5,5)Correlat"	0	-0.17716464	0	0	0	0	0	0	0	0	0	0	0	0	0	0
"S(5,5)SumOfSqs"	0	113.58057	0	0	0	0	0	0	0	0	0	0	0	0	0	0
"S(5,5)InvDfMom"	0	0.052845252	0	0	0	0	0	0	0	0	0	0	0	0	0	0
"S(5,5)SumAverg"	0	63.612121	0	0	0	0	0	0	0	0	0	0	0	0	0	0
"S(5,5)SumVarnc"	0	186.91622	0	0	0	0	0	0	0	0	0	0	0	0	0	0
"S(5,5)SumEntrp"	0	1.6469146	0	0	0	0	0	0	0	0	0	0	0	0	0	0
"S(5,5)Entropy"	0	2.3893913	0	0	0	0	0	0	0	0	0	0	0	0	0	0
"S(5,5)DifVarnc"	0	78.801616	0	0	0	0	0	0	0	0	0	0	0	0	0	0
"S(5,5)DifEntrp"	0	1.4684524	0	0	0	0	0	0	0	0	0	0	0	0	0	0
"_Area_S(5,-5)"	0	330	0	0	0	0	0	0	0	0	0	0	0	0	0	0
"S(5,-5)AngScMom"	0	0.004150597	0	0	0	0	0	0	0	0	0	0	0	0	0	0
"S(5,-5)Contrast"	0	196.7697	0	0	0	0	0	0	0	0	0	0	0	0	0	0
"S(5,-5)Correlat"	0	0.1272887	0	0	0	0	0	0	0	0	0	0	0	0	0	0
"S(5,-5)SumOfSqs"	0	112.7347	0	0	0	0	0	0	0	0	0	0	0	0	0	0
"S(5,-5)InvDfMom"	0	0.11397971	0	0	0	0	0	0	0	0	0	0	0	0	0	0
"S(5,-5)SumAverg"	0	64.175758	0	0	0	0	0	0	0	0	0	0	0	0	0	0
"S(5,-5)SumVarnc"	0	254.16911	0	0	0	0	0	0	0	0	0	0	0	0	0	0
"S(5,-5)SumEntrp"	0	1.7149789	0	0	0	0	0	0	0	0	0	0	0	0	0	0
"S(5,-5)Entropy"	0	2.4176878	0	0	0	0	0	0	0	0	0	0	0	0	0	0
"S(5,-5)DifVarnc"	0	79.998751	0	0	0	0	0	0	0	0	0	0	0	0	0	0
"S(5,-5)DifEntrp"	0	1.3867421	0	0	0	0	0	0	0	0	0	0	0	0	0	0
Horzl_RLNonUni	0	262.1777	0	0	0	0	0	0	0	0	0	0	0	0	0	0
Horzl_GLevNonU	0	8.7073171	0	0	0	0	0	0	0	0	0	0	0	0	0	0
Horzl_LngREmph	0	1.1358885	0	0	0	0	0	0	0	0	0	0	0	0	0	0
Horzl_ShrtREmp	0	0.96602787	0	0	0	0	0	0	0	0	0	0	0	0	0	0
Horzl_Fraction	0	0.95666667	0	0	0	0	0	0	0	0	0	0	0	0	0	0
Vertl_RLNonUni	0	249.93617	0	0	0	0	0	0	0	0	0	0	0	0	0	0
Vertl_GLevNonU	0	8.8156028	0	0	0	0	0	0	0	0	0	0	0	0	0	0
Vertl_LngREmph	0	1.1985816	0	0	0	0	0	0	0	0	0	0	0	0	0	0
Vertl_ShrtREmp	0	0.95429472	0	0	0	0	0	0	0	0	0	0	0	0	0	0
Vertl_Fraction	0	0.94	0	0	0	0	0	0	0	0	0	0	0	0	0	0
45dgr_RLNonUni	0	253.80282	0	0	0	0	0	0	0	0	0	0	0	0	0	0
45dgr_GLevNonU	0	8.9577465	0	0	0	0	0	0	0	0	0	0	0	0	0	0
45dgr_LngREmph	0	1.1690141	0	0	0	0	0	0	0	0	0	0	0	0	0	0
45dgr_ShrtREmp	0	0.95774648	0	0	0	0	0	0	0	0	0	0	0	0	0	0
45dgr_Fraction	0	0.94666667	0	0	0	0	0	0	0	0	0	0	0	0	0	0
135dr_RLNonUni	0	259.37063	0	0	0	0	0	0	0	0	0	0	0	0	0	0
135dr_GLevNonU	0	8.9160839	0	0	0	0	0	0	0	0	0	0	0	0	0	0
135dr_LngREmph	0	1.1468531	0	0	0	0	0	0	0	0	0	0	0	0	0	0
135dr_ShrtREmp	0	0.96328671	0	0	0	0	0	0	0	0	0	0	0	0	0	0
135dr_Fraction	0	0.95333333	0	0	0	0	0	0	0	0	0	0	0	0	0	0
_AreaGr	0	248	0	0	0	0	0	0	0	0	0	0	0	0	0	0
GrMean	0	3.4030209	0	0	0	0	0	0	0	0	0	0	0	0	0	0
GrVariance	0	3.1896097	0	0	0	0	0	0	0	0	0	0	0	0	0	0
GrSkewness	0	0.62170178	0	0	0	0	0	0	0	0	0	0	0	0	0	0
GrKurtosis	0	-0.24397748	0	0	0	0	0	0	0	0	0	0	0	0	0	0
GrNonZeros	0	0.98387097	0	0	0	0	0	0	0	0	0	0	0	0	0	0
_AreaARM	0	248	0	0	0	0	0	0	0	0	0	0	0	0	0	0
Teta1	0	0.76894089	0	0	0	0	0	0	0	0	0	0	0	0	0	0
Teta2	0	-0.71975458	0	0	0	0	0	0	0	0	0	0	0	0	0	0
Teta3	0	0.96394996	0	0	0	0	0	0	0	0	0	0	0	0	0	0
Teta4	0	-0.073455703	0	0	0	0	0	0	0	0	0	0	0	0	0	0
Sigma	0	0.32990297	0	0	0	0	0	0	0	0	0	0	0	0	0	0
WavEnLL_s-1	0	17383.315	0	0	0	0	0	0	0	0	0	0	0	0	0	0
WavEnLH_s-1	0	92.067416	0	0	0	0	0	0	0	0	0	0	0	0	0	0
WavEnHL_s-1	0	282.27247	0	0	0	0	0	0	0	0	0	0	0	0	0	0
WavEnHH_s-1	0	21.36236	0	0	0	0	0	0	0	0	0	0	0	0	0	0
WavEnLL_s-2	0	17442.613	0	0	0	0	0	0	0	0	0	0	0	0	0	0
WavEnLH_s-2	0	82.709682	0	0	0	0	0	0	0	0	0	0	0	0	0	0
WavEnHL_s-2	0	281.49149	0	0	0	0	0	0	0	0	0	0	0	0	0	0
WavEnHH_s-2	0	106.89718	0	0	0	0	0	0	0	0	0	0	0	0	0	0
WavEnLL_s-3	0	18708.918	0	0	0	0	0	0	0	0	0	0	0	0	0	0
WavEnLH_s-3	0	248.099	0	0	0	0	0	0	0	0	0	0	0	0	0	0
WavEnHL_s-3	0	185.08093	0	0	0	0	0	0	0	0	0	0	0	0	0	0
WavEnHH_s-3	0	70.648511	0	0	0	0	0	0	0	0	0	0	0	0	0	0
WavEnLL_s-4	0	20252.497	0	0	0	0	0	0	0	0	0	0	0	0	0	0
WavEnLH_s-4	0	295.03649	0	0	0	0	0	0	0	0	0	0	0	0	0	0
WavEnHL_s-4	0	129.44219	0	0	0	0	0	0	0	0	0	0	0	0	0	0
WavEnHH_s-4	0	82.101204	0	0	0	0	0	0	0	0	0	0	0	0	0	0
WavEnLL_s-5	0	20059.675	0	0	0	0	0	0	0	0	0	0	0	0	0	0
WavEnLH_s-5	0	784.04249	0	0	0	0	0	0	0	0	0	0	0	0	0	0
WavEnHL_s-5	0	608.64181	0	0	0	0	0	0	0	0	0	0	0	0	0	0
WavEnHH_s-5	0	482.91599	0	0	0	0	0	0	0	0	0	0	0	0	0	0
